# Supplementary material for: Profiling subcellular localization of nuclear-encoded mitochondrial gene products in zebrafish
Source: Life Sci Alliance. 2022 Oct 25;6(1):e202201514. doi: 10.26508/lsa.202201514 (PMC9595208; doi:10.26508/lsa.202201514)
Supplement: Supplementary file 3 [file LSA-2022-01514_TableS3.xlsx]

## Sheet: MB vs. HS (wild type)
gene_id	gene_name	baseMean	log2FoldChange	lfcSE	stat	pvalue	padj
ENSDARG00000015208	rbb4l	2167.97	0.25739	0.215342	1.19526	0.231985	0.361557
ENSDARG00000015201	pcmt	4335.42	-0.924873	0.208988	-4.42549	9.62236e-06	9.24057e-05
ENSDARG00000015206	hnrnpua	9162.3	-1.12782	0.441892	-2.55226	0.0107028	0.0331467
ENSDARG00000077143	znf526	637.221	-0.108734	0.201477	-0.539687	0.589413	0.705081
ENSDARG00000077145	adcy3a	313.181	1.28418	0.482628	2.66081	0.00779524	0.0257028
ENSDARG00000041220	ftr53	50.3779	-0.026031	0.360874	-0.0721331	0.942496	0.962584
ENSDARG00000059349	homer2	755.353	0.0495541	0.407739	0.121534	0.903268	0.93621
ENSDARG00000059348	rxfp3.3b	42.5699	1.4178	0.524148	2.70496	0.00683121	0.0231228
ENSDARG00000059347	calml4b	17.5962	0.445861	0.459131	0.971096	0.3315	0.469299
ENSDARG00000059342	avil	276.524	-0.829683	0.226318	-3.66601	0.000246366	0.00146284
ENSDARG00000059340	dlgap2a	93.3472	1.37351	0.426975	3.21683	0.00129613	0.00586857
ENSDARG00000043213	adam17a	1227.91	0.784415	0.308137	2.54567	0.0109069	0.033639
ENSDARG00000043210	nfic	72.3706	0.246583	0.628378	0.392412	0.694754	0.787705
ENSDARG00000043211	ripk4	707.845	0.0771433	0.188082	0.410158	0.68169	0.77833
ENSDARG00000097868	BX294160.1	20.6299	-1.82482	0.443139	-4.11793	3.82284e-05	0.000300478
ENSDARG00000097869	si:dkey-1m11.6	37.7836	1.34718	0.501775	2.68482	0.00725687	0.0242806
ENSDARG00000097864	CR847983.2	10.2344	-2.61073	0.737807	-3.5385	0.0004024	0.00220819
ENSDARG00000097863	si:dkeyp-84f3.9	1218.43	-0.411134	0.380276	-1.08115	0.279632	0.415117
ENSDARG00000030512	tsnaxip1	191.601	-0.51755	0.268067	-1.93068	0.0535231	0.119176
ENSDARG00000030514	acsl1a	2229.24	-0.646169	0.400542	-1.61324	0.106693	0.20198
ENSDARG00000034423	sncga	4419.35	-0.683006	0.212759	-3.21023	0.00132627	0.00598456
ENSDARG00000034420	irx6a	229.36	0.0924161	0.255813	0.361264	0.717902	0.804725
ENSDARG00000034427	jpt2	5180.3	-0.372902	0.234699	-1.58885	0.112094	0.209711
ENSDARG00000071052	si:dkey-150i13.2	28.7027	0.218273	0.39546	0.551946	0.580985	0.697809
ENSDARG00000034424	atp1b2b	1527.51	1.67588	0.319047	5.25276	1.49835e-07	2.45384e-06
ENSDARG00000114893	znf1038	42.4606	0.591786	0.382452	1.54735	0.121779	0.22368
ENSDARG00000074498	chd9	14624.5	-0.968276	0.227016	-4.26524	1.99686e-05	0.000172372
ENSDARG00000051936	ergic2	829.969	0.566182	0.162619	3.48165	0.00049834	0.00264096
ENSDARG00000074490	casc4	2587.82	0.296806	0.249899	1.1877	0.234951	0.365224
ENSDARG00000093440	tnfaip6	378.853	0.00416301	0.3712	0.011215	0.991052	0.994359
ENSDARG00000074720	si:ch211-51h9.7	223.037	-0.15896	0.275243	-0.577526	0.563584	0.684637
ENSDARG00000074721	rassf9	47.6966	0.483401	0.467389	1.03426	0.301015	0.437987
ENSDARG00000074723	myo10l1	3521.83	-2.659	0.658775	-4.03628	5.43058e-05	0.000403037
ENSDARG00000074726	nrde2	2245.37	-2.06848	0.44436	-4.65496	3.24045e-06	3.60292e-05
ENSDARG00000074728	mfsd9	20.9111	0.69892	0.597882	1.16899	0.242406	0.373758
ENSDARG00000063344	fam162a	1834.75	-0.941046	0.36458	-2.58118	0.00984632	0.0309694
ENSDARG00000090847	si:ch211-209l18.4	439.412	-0.118176	0.305757	-0.386502	0.699125	0.790464
ENSDARG00000090844	CABZ01054965.1	1980.24	-2.91698	0.228401	-12.7713	2.37263e-37	3.32391e-34
ENSDARG00000041108	ctsh	3063.13	1.40196	0.279486	5.01621	5.27007e-07	7.37438e-06
ENSDARG00000094741	HTRA2	136.991	-1.25486	0.43326	-2.89632	0.00377564	0.014246
ENSDARG00000041107	cftr	264.034	0.588246	0.254079	2.31521	0.0206016	0.0561565
ENSDARG00000013207	zeb1b	3906.53	-0.191182	0.435278	-0.439218	0.660504	0.761534
ENSDARG00000092995	BX294113.1	19.9746	-4.01601	1.06225	-3.78068	0.0001564	0.0009934
ENSDARG00000092999	tnni4b.1	497.711	-3.1072	0.314646	-9.87522	5.33171e-23	1.60734e-20
ENSDARG00000092998	si:ch211-202f5.3	1110.59	-0.519487	0.466585	-1.11338	0.265545	0.399256
ENSDARG00000098669	exd1	17.7894	-0.0414714	0.549791	-0.0754311	0.939872	0.960645
ENSDARG00000098663	fgf19	54.8158	0.77249	0.348896	2.2141	0.026822	0.068947
ENSDARG00000098662	si:ch73-359m17.9	754.863	0.68954	0.409794	1.68265	0.0924425	0.181516
ENSDARG00000098661	AL935300.3	22.2434	1.12769	0.612648	1.84069	0.0656677	0.139563
ENSDARG00000098660	CU469526.1	589.666	-0.00118225	0.228344	-0.00517747	0.995869	0.997628
ENSDARG00000098667	grin3bb	301.097	-0.455594	0.20528	-2.21938	0.0264611	0.0682106
ENSDARG00000098666	si:dkey-93h22.8	1337.91	0.149133	0.193202	0.771901	0.440173	0.575334
ENSDARG00000098664	si:dkeyp-53d3.3	47.8174	-0.481828	0.338667	-1.42272	0.154817	0.267276
ENSDARG00000051880	kcnj11	181.828	1.06727	0.303354	3.51822	0.000434444	0.00235313
ENSDARG00000075450	mkxa	698.945	-0.211173	0.226536	-0.932183	0.351242	0.489503
ENSDARG00000075455	soga3b	544.171	-1.58661	0.630289	-2.51727	0.0118267	0.0359176
ENSDARG00000075454	hdc	149.991	-0.881278	0.218678	-4.03003	5.57707e-05	0.000412367
ENSDARG00000051886	ankrd11	67851.6	-2.08641	0.453139	-4.60434	4.13779e-06	4.47121e-05
ENSDARG00000075456	pik3ca	1222.56	-1.12058	0.55448	-2.02097	0.0432832	0.100864
ENSDARG00000051888	ist1	2571.32	0.244936	0.405538	0.603977	0.545859	0.669836
ENSDARG00000051889	dhodh	517.203	-0.248681	0.303843	-0.81845	0.413101	0.550854
ENSDARG00000057114	hpf1	2135.86	-2.0327	0.460922	-4.41007	1.03339e-05	9.83265e-05
ENSDARG00000015985	abcc9	306.031	0.613565	0.338411	1.81308	0.0698202	0.146583
ENSDARG00000089032	si:ch211-154o6.2	1091.63	-1.18324	0.354159	-3.34099	0.000834789	0.00407154
ENSDARG00000089033	rrnad1	198.366	-0.285517	0.274828	-1.03889	0.298854	0.435627
ENSDARG00000015989	zdhhc16b	227.687	0.642096	0.430713	1.49077	0.136021	0.242257
ENSDARG00000111959	si:dkeyp-44b5.4	77.5843	-1.03974	2.63363	-0.394794	0.692995	0.786455
ENSDARG00000111953	AL929435.2	16.1926	-0.800698	0.503373	-1.59067	0.111685	0.209144
ENSDARG00000099048	znf1070	54.4079	-0.0992065	0.335878	-0.295365	0.767715	0.842305
ENSDARG00000099049	rragcb	138.335	0.407605	0.35842	1.13723	0.255442	0.388328
ENSDARG00000099042	cfap157	148.449	-0.28441	0.228679	-1.24371	0.213607	0.340627
ENSDARG00000099045	cacnb2a	867.383	0.395988	0.2096	1.88925	0.0588579	0.128378
ENSDARG00000099046	si:ch211-227p7.5	14.8082	1.47062	0.541827	2.71419	0.00664377	0.0225943
ENSDARG00000100056	CABZ01088109.1	3167.72	-0.860386	0.553003	-1.55584	0.119746	0.220667
ENSDARG00000054378	pcbp3	1492.07	-0.42738	0.397231	-1.0759	0.281972	0.417731
ENSDARG00000078728	znf1068	19.138	0.23417	0.547774	0.427493	0.66902	0.768461
ENSDARG00000078729	ackr4a	44.1074	-0.163987	0.435612	-0.376451	0.706581	0.796233
ENSDARG00000091712	si:dkey-238d18.5	53.4654	-0.307412	0.431646	-0.712185	0.47635	0.609115
ENSDARG00000030805	znhit2	415.549	-1.09381	0.347527	-3.14741	0.00164723	0.00714969
ENSDARG00000091718	BX649490.1	10.8299	-0.922218	0.734312	-1.25589	0.209154	0.335244
ENSDARG00000078722	clip1a	664.07	0.368268	0.489934	0.751669	0.45225	0.586772
ENSDARG00000044326	BX950188.1	99.034	-1.06796	0.448093	-2.38335	0.017156	0.0484339
ENSDARG00000040764	id1	12322.8	-0.303522	0.249185	-1.21806	0.223202	0.351595
ENSDARG00000093714	artnb	98.828	-2.43611	0.721213	-3.3778	0.00073069	0.00363998
ENSDARG00000045015	cyp27b1	38.0202	-0.591192	0.840551	-0.703338	0.481845	0.614052
ENSDARG00000093713	si:dkey-256i11.2	24.7183	0.224174	0.677039	0.33111	0.740562	0.821865
ENSDARG00000045302	smpx	1716.41	-1.31373	0.327513	-4.01122	6.0406e-05	0.000441704
ENSDARG00000045301	st8sia3	15.3432	1.08484	0.63892	1.69793	0.0895212	0.177232
ENSDARG00000045306	slc51a	1245.85	1.6309	0.301174	5.41512	6.12478e-08	1.11434e-06
ENSDARG00000045304	mtfr1	371.191	-0.242672	0.359229	-0.675536	0.499335	0.629515
ENSDARG00000045305	pde7a	1687.56	-0.660561	0.168439	-3.92168	8.79355e-05	0.000607387
ENSDARG00000058285	cpt1b	1045.45	0.277244	0.242015	1.14557	0.251974	0.384631
ENSDARG00000058284	CT990561.1	49.6317	0.341045	0.541426	0.629902	0.528759	0.654279
ENSDARG00000058287	gpalpp1	807.709	0.0688979	0.180973	0.380708	0.70342	0.793817
ENSDARG00000013973	pex3	932.914	-0.358534	0.349451	-1.02599	0.304895	0.442094
ENSDARG00000112213	BX005321.1	78.9461	-1.20536	0.26438	-4.5592	5.13492e-06	5.36845e-05
ENSDARG00000112217	SHISAL2A	62.5058	-3.50995	0.556982	-6.30173	2.94339e-10	9.40937e-09
ENSDARG00000112214	CABZ01014721.1	7.04128	1.63268	0.81704	1.99829	0.0456856	0.1054
ENSDARG00000011196	dnajc11a	2821.99	-0.76623	0.229163	-3.34361	0.000826961	0.00404496
ENSDARG00000011190	fgfr1b	115.545	0.340956	0.504295	0.676105	0.498974	0.62916
ENSDARG00000011222	ccdc28b	122.322	1.13538	0.49147	2.31018	0.0208785	0.0566915
ENSDARG00000019438	rnf13	2348.31	0.926951	0.323019	2.86965	0.00410931	0.0152584
ENSDARG00000067795	ifngr2	1077.77	0.317326	0.374719	0.846836	0.397087	0.534899
ENSDARG00000067794	cabz01076234.2	95.7065	0.151739	0.447125	0.339366	0.734334	0.816971
ENSDARG00000067797	spi1a	272.147	-0.676025	0.227613	-2.97006	0.00297744	0.0116802
ENSDARG00000067796	clpxb	702.624	-0.5375	0.591848	-0.908172	0.363787	0.50188
ENSDARG00000061829	unc13a	433.541	0.509645	0.59904	0.85077	0.394897	0.532794
ENSDARG00000041689	usf1	1119.18	-0.0924543	0.234911	-0.393572	0.693897	0.787021
ENSDARG00000058133	foxd2	945.166	-0.0172011	0.268216	-0.0641316	0.948865	0.966436
ENSDARG00000015930	rwdd1	7460.49	-1.86413	0.275663	-6.76236	1.3576e-11	5.8152e-10
ENSDARG00000041685	si:dkey-105h12.2	687.614	1.23322	0.347938	3.54435	0.000393579	0.00216828
ENSDARG00000055554	wnt1	13.0391	0.76203	0.841871	0.905163	0.365379	0.503231
ENSDARG00000055552	dvl1b	151.147	1.31593	0.466883	2.81854	0.00482426	0.0173872
ENSDARG00000055550	casp21	31.3003	0.632987	0.449903	1.40694	0.159445	0.273505
ENSDARG00000055559	chrna6	581.091	1.05235	0.283724	3.70904	0.000208043	0.0012698
ENSDARG00000096874	tmem176l.3b	1257.41	-0.494212	0.216189	-2.28602	0.0222533	0.0594686
ENSDARG00000096876	CR847984.1	41.7776	-0.781507	0.43634	-1.79105	0.0732852	0.152137
ENSDARG00000096877	CR759918.1	1321.71	-0.929556	0.392722	-2.36695	0.0179352	0.050152
ENSDARG00000096879	CU462980.1	358.767	-0.415158	0.236557	-1.75501	0.0792582	0.161454
ENSDARG00000053240	kif6	26.6934	0.878711	0.389085	2.2584	0.0239205	0.0629701
ENSDARG00000053241	sts	565.618	-1.90246	0.22534	-8.44264	3.10258e-17	4.03776e-15
ENSDARG00000113626	znf976	13.0587	-1.01557	1.18362	-0.858026	0.390878	0.528779
ENSDARG00000041974	brk1	4522.19	-0.840656	0.365487	-2.3001	0.0214425	0.0578932
ENSDARG00000071051	cbx6a	3413.96	-1.27013	0.289376	-4.38918	1.13777e-05	0.000106639
ENSDARG00000091783	si:dkeyp-71f10.5	59.8321	-0.830166	0.440267	-1.8856	0.0593493	0.129225
ENSDARG00000061791	nyx	692.329	0.251356	0.281967	0.891439	0.372694	0.510706
ENSDARG00000061797	zgc:154006	277.004	0.62328	0.357575	1.74307	0.0813207	0.164646
ENSDARG00000061796	rasgrp4	560.78	0.11431	0.238192	0.479905	0.631295	0.73872
ENSDARG00000061794	jam3b	3098.7	0.697661	0.314089	2.22122	0.0263359	0.0679689
ENSDARG00000061798	arhgap27l	1364.97	-0.0849792	0.290464	-0.292564	0.769855	0.843861
ENSDARG00000095002	si:rp71-17i16.4	522.712	0.118521	0.196025	0.604623	0.54543	0.669481
ENSDARG00000098037	CU927934.3	27.996	-0.628619	0.385267	-1.63165	0.102754	0.196354
ENSDARG00000107441	TANC2	762.141	0.732202	0.497902	1.47058	0.141406	0.24935
ENSDARG00000107442	SLC35D3	66.5975	0.0944883	0.436623	0.216407	0.828671	0.885601
ENSDARG00000107444	hrh2a	15.5618	0.831914	0.519926	1.60006	0.109585	0.206216
ENSDARG00000054734	or116-1	7.91377	-0.116148	0.624697	-0.185927	0.852502	0.902244
ENSDARG00000024101	adra1d	311.166	0.673392	0.407284	1.65337	0.0982551	0.190062
ENSDARG00000024109	naa40	3032.38	-0.823147	0.161557	-5.09509	3.48572e-07	5.14668e-06
ENSDARG00000061654	wwc3	1231.65	0.342257	0.356709	0.959486	0.337314	0.475034
ENSDARG00000056395	onecut3a	45.1093	-0.382222	0.7352	-0.519888	0.603141	0.716608
ENSDARG00000056394	TOM1L2	1422.35	0.423227	0.352112	1.20197	0.229375	0.35871
ENSDARG00000056396	dusp22a	241.982	-0.0361724	0.396437	-0.0912436	0.927299	0.95266
ENSDARG00000023771	gabrb3	1725.65	0.688141	0.175883	3.91249	9.13485e-05	0.000627685
ENSDARG00000052674	csnk1a1	6445.37	0.221811	0.151963	1.45964	0.144389	0.253559
ENSDARG00000052673	sept7b	5186.22	-0.539732	0.350947	-1.53793	0.124065	0.226662
ENSDARG00000021688	mxa	10.7993	0.598016	0.633095	0.944591	0.344868	0.482997
ENSDARG00000057049	kcnk18	55.3498	0.716204	0.415215	1.7249	0.0845458	0.169813
ENSDARG00000021681	asrgl1	619.367	-0.757496	0.301938	-2.50877	0.0121151	0.0366325
ENSDARG00000057042	tm2d1	427.53	0.690889	0.201405	3.43035	0.000602811	0.0031021
ENSDARG00000022795	golt1ba	317.686	0.972595	0.312036	3.11693	0.00182743	0.00778571
ENSDARG00000117639	FP102809.1	16.9728	0.35105	0.50514	0.694955	0.487083	0.618852
ENSDARG00000117636	FP236157.7	22.8532	1.84871	0.65889	2.8058	0.00501924	0.0179003
ENSDARG00000117637	CABZ01005379.1	1609.09	-2.70341	0.690858	-3.91311	9.11134e-05	0.00062625
ENSDARG00000117635	CR855865.1	102.621	0.385768	0.268681	1.43579	0.151063	0.262415
ENSDARG00000060469	pik3r4	1374.57	0.24235	0.178063	1.36103	0.173503	0.291099
ENSDARG00000020482	nono	4425.13	0.123573	0.140796	0.877672	0.380122	0.517998
ENSDARG00000020488	arhgap17a	241.765	0.360387	0.53458	0.674151	0.500215	0.630291
ENSDARG00000071725	znf1167	43.7067	0.975269	0.376914	2.58751	0.00966723	0.030523
ENSDARG00000071724	ankha	243.225	1.07502	0.399668	2.68979	0.00714976	0.0240167
ENSDARG00000022424	slc26a5	1256.85	1.40614	0.423024	3.32402	0.00088731	0.00426052
ENSDARG00000103379	pax6a	7518.01	-2.09974	0.414694	-5.06335	4.11947e-07	5.94602e-06
ENSDARG00000103370	lrrc8da	374.536	-0.35993	0.366363	-0.982442	0.325882	0.463301
ENSDARG00000103371	si:dkey-190j3.6	574.957	-2.46618	0.592038	-4.16557	3.1057e-05	0.00025148
ENSDARG00000103375	si:ch211-161m3.4	330.112	-0.203998	0.184982	-1.1028	0.270114	0.404848
ENSDARG00000020158	spag6	128.874	-0.552338	0.330009	-1.6737	0.0941888	0.18405
ENSDARG00000028306	prph	1234.88	-0.213933	0.380612	-0.562077	0.574064	0.692599
ENSDARG00000106473	CABZ01076968.1	40.7798	1.24144	0.516112	2.40538	0.0161557	0.0461736
ENSDARG00000101844	mibp2	26552.4	-0.656553	0.328195	-2.00049	0.045447	0.104952
ENSDARG00000101845	FP016142.5	124.892	-0.163206	0.30249	-0.539541	0.589514	0.705166
ENSDARG00000101842	znf1085	37.0425	0.0917112	0.508969	0.18019	0.857003	0.90576
ENSDARG00000101843	znf1106	19.1962	0.403564	0.556685	0.724941	0.468488	0.602197
ENSDARG00000101848	dydc2	89.0783	-0.601003	0.355969	-1.68836	0.0913424	0.17992
ENSDARG00000101849	adipor2	6868.17	-0.2012	0.326391	-0.616438	0.537605	0.662336
ENSDARG00000004291	hecw1b	2301.02	0.774997	0.576599	1.34408	0.178922	0.297715
ENSDARG00000004297	irf2bpl	3827.23	0.116437	0.400009	0.291086	0.770986	0.844492
ENSDARG00000100136	dcp1a	1377.72	-1.34541	0.212491	-6.33163	2.42579e-10	7.87094e-09
ENSDARG00000100131	cdh29	889.539	-0.57165	0.162971	-3.50769	0.000452021	0.00243174
ENSDARG00000100133	cnmd	13293.8	0.00972767	0.394089	0.0246839	0.980307	0.987205
ENSDARG00000100132	CU929402.1	46.4554	0.12012	0.404369	0.297055	0.766424	0.841354
ENSDARG00000087645	znf1064	37.5084	-2.09959	0.778571	-2.69672	0.00700264	0.0236025
ENSDARG00000087647	sept7a	5092.93	-0.120959	0.193472	-0.625201	0.531839	0.656999
ENSDARG00000087646	runx1	23.3919	0.948685	0.484332	1.95875	0.0501422	0.113172
ENSDARG00000087641	cdh26.2	184.57	0.380923	0.222654	1.71083	0.0871125	0.173584
ENSDARG00000087640	nsfl1c	3568.5	-0.370175	0.217796	-1.69964	0.0891987	0.176794
ENSDARG00000036619	mgat3b	144.284	1.24002	0.427692	2.89934	0.00373951	0.014132
ENSDARG00000018281	cfap161	14.8582	0.824479	0.50916	1.61929	0.105384	0.200098
ENSDARG00000036613	tab1	1577.52	-0.10957	0.349817	-0.313222	0.754112	0.83171
ENSDARG00000018283	cyba	456.776	1.08787	0.306236	3.55241	0.000381725	0.00211043
ENSDARG00000036616	gpr182	721.799	0.0356283	0.282721	0.126019	0.899717	0.933602
ENSDARG00000033227	lect2l	1921.87	2.36031	0.446831	5.28232	1.27558e-07	2.13038e-06
ENSDARG00000076189	ccdc88b	582.144	-1.02087	0.473403	-2.15646	0.0310476	0.0776061
ENSDARG00000076182	stat1b	146.186	-0.104326	0.357676	-0.291677	0.770533	0.844191
ENSDARG00000038508	chrnb3b	95.0645	1.09405	0.277915	3.93664	8.26303e-05	0.000577104
ENSDARG00000086112	si:ch211-266i6.3	359.855	1.30679	0.222048	5.88516	3.97658e-09	9.87552e-08
ENSDARG00000038505	polr2h	592.206	-0.118569	0.399382	-0.296882	0.766557	0.841421
ENSDARG00000038500	cep41	63.4992	-0.358653	0.697837	-0.513949	0.607287	0.7198
ENSDARG00000086114	CR792417.1	332.154	2.37928	0.596348	3.98975	6.61426e-05	0.00047706
ENSDARG00000028071	bmp1a	3059.11	0.400221	0.40613	0.98545	0.324403	0.461837
ENSDARG00000054096	rbm41	202.592	-0.776006	0.270461	-2.86919	0.00411519	0.0152755
ENSDARG00000019881	bsg	23347.6	0.761507	0.238404	3.19419	0.00140222	0.0062632
ENSDARG00000056801	sufu	1364.59	0.148995	0.279649	0.532795	0.594175	0.709388
ENSDARG00000056803	ap1s1	5485.61	-2.25726	0.153407	-14.7142	5.22807e-49	3.11279e-45
ENSDARG00000056805	plch2b	27.3116	1.13328	0.458393	2.47229	0.0134252	0.0397928
ENSDARG00000056804	si:dkey-40g16.6	28.4907	1.43594	0.453883	3.16367	0.00155793	0.00681927
ENSDARG00000056806	pde5aa	228.295	0.0420317	0.412169	0.101977	0.918775	0.947098
ENSDARG00000024488	top2a	1746.84	0.931923	0.282943	3.29368	0.000988847	0.00466899
ENSDARG00000026417	ccr12b.2	7.33334	0.248799	0.703196	0.353811	0.72348	0.808825
ENSDARG00000102407	cep97	424.178	-0.314151	0.244542	-1.28465	0.198915	0.322598
ENSDARG00000102406	si:ch211-165e15.1	350.358	1.33091	0.504702	2.63703	0.00836363	0.0271855
ENSDARG00000102403	cry2	7715.61	-1.42426	0.621401	-2.29201	0.021905	0.0587953
ENSDARG00000102402	fut11	168.518	0.588497	0.354691	1.65918	0.0970787	0.188429
ENSDARG00000102401	zgc:173517	149.878	-1.50272	0.28058	-5.35575	8.52021e-08	1.49094e-06
ENSDARG00000003749	polb	1852.28	-1.15755	0.276497	-4.18647	2.83328e-05	0.000231881
ENSDARG00000068874	si:ch211-250m6.7	20.9635	0.919876	0.480644	1.91384	0.0556404	0.122823
ENSDARG00000101260	GPATCH2	1512.01	-0.217566	0.27353	-0.795402	0.42638	0.562603
ENSDARG00000068876	zgc:153031	783.983	-0.439669	0.408341	-1.07672	0.281605	0.417291
ENSDARG00000068870	fance	151.431	-0.625384	0.287301	-2.17675	0.0294989	0.074517
ENSDARG00000101264	trim35-12	104.766	0.135953	0.446786	0.304291	0.760906	0.83707
ENSDARG00000030759	melk	183.477	0.590488	0.299128	1.97403	0.0483779	0.110076
ENSDARG00000030758	guca1c	10948.4	-2.71388	0.515753	-5.26198	1.4251e-07	2.34232e-06
ENSDARG00000030750	gabrr3b	141.263	0.33634	0.337801	0.995675	0.319408	0.45659
ENSDARG00000030753	prrg4	959.023	0.630438	0.22437	2.80981	0.00495704	0.0177449
ENSDARG00000030756	dnmt1	3332.58	0.340071	0.332305	1.02337	0.306132	0.443201
ENSDARG00000031489	ognb	14.5531	0.562231	0.584123	0.962522	0.335787	0.473684
ENSDARG00000007241	mycb	1820.59	0.0373712	0.178594	0.209253	0.834251	0.889668
ENSDARG00000006065	znf385b	320.875	-0.605553	0.394562	-1.53475	0.124846	0.227647
ENSDARG00000007245	rundc3aa	73.0805	0.829477	0.376286	2.20438	0.0274976	0.0703646
ENSDARG00000007244	acp2	969.585	0.471088	0.397051	1.18647	0.235438	0.365646
ENSDARG00000007247	ric8a	1276.68	0.0148264	0.550876	0.0269142	0.978528	0.986306
ENSDARG00000037259	ndufb6	2117.58	-0.246062	0.235083	-1.0467	0.295238	0.431877
ENSDARG00000037256	si:ch211-145b13.5	147.005	-0.495169	0.284875	-1.73819	0.0821766	0.166065
ENSDARG00000104728	BX950205.1	47.8997	-1.56106	0.483833	-3.22644	0.00125341	0.00570549
ENSDARG00000029944	parpbp	152.239	0.187301	0.289293	0.647442	0.517346	0.644409
ENSDARG00000030289	jag1a	241.628	0.821229	0.303421	2.70657	0.00679822	0.0230341
ENSDARG00000104727	ino80da	31.8086	1.4543	0.528348	2.75255	0.0059134	0.0204849
ENSDARG00000104721	si:dkey-203a12.9	346.365	0.192295	0.46576	0.412863	0.679707	0.776883
ENSDARG00000104722	myl2a	1506.93	-1.06315	0.21266	-4.99929	5.75416e-07	7.9954e-06
ENSDARG00000063553	rlf	1537.61	-0.472351	0.218768	-2.15914	0.0308396	0.0771994
ENSDARG00000034503	per2	8673.42	0.0856076	0.528911	0.161856	0.871419	0.915794
ENSDARG00000034504	lmo1	1844.69	-0.208191	0.423981	-0.491039	0.623399	0.732456
ENSDARG00000074126	ttc39a	422.546	0.471768	0.409844	1.15109	0.249694	0.382106
ENSDARG00000039365	cuedc2	483.691	-0.228932	0.361015	-0.634136	0.525992	0.65194
ENSDARG00000074125	znf1161	123.446	0.0732279	0.24035	0.304672	0.760616	0.836867
ENSDARG00000039363	dnajb12a	909.772	0.923155	0.400654	2.30412	0.0212161	0.0574064
ENSDARG00000074120	usp2b	235.677	1.07142	0.503646	2.12733	0.033393	0.0821409
ENSDARG00000074121	dnmbp	2481.96	-0.483996	0.230243	-2.10211	0.0355433	0.0864127
ENSDARG00000074129	edem3	570.852	1.43177	0.326196	4.38928	1.13729e-05	0.000106636
ENSDARG00000075444	cgref1	4347.19	-0.809897	0.261555	-3.09646	0.00195843	0.00824354
ENSDARG00000070801	opa1	3408.95	-0.074728	0.26669	-0.280206	0.779319	0.85052
ENSDARG00000070800	zgc:109744	307.47	0.094167	0.298117	0.315873	0.752099	0.830258
ENSDARG00000070809	znf516	2153.4	-1.35016	0.681946	-1.97986	0.0477195	0.108901
ENSDARG00000103833	spink2.2	28.8198	-0.0828926	0.447143	-0.185383	0.852929	0.902575
ENSDARG00000069003	pcyox1l	981.482	0.878399	0.247448	3.54983	0.000385473	0.00212953
ENSDARG00000069006	tle3b	2725.75	-0.309122	0.174013	-1.77643	0.0756623	0.155826
ENSDARG00000006598	sgk2b	706.956	-0.944949	0.544553	-1.73527	0.0826924	0.16687
ENSDARG00000069009	si:ch211-147a11.3	264.663	-0.384256	0.574347	-0.66903	0.503476	0.63316
ENSDARG00000010862	amt	1156.05	0.246989	0.486213	0.507985	0.611464	0.723357
ENSDARG00000031150	gba3	17.2801	0.209939	0.593104	0.353966	0.723365	0.808734
ENSDARG00000004576	plk4	312.124	0.511451	0.189522	2.69864	0.00696236	0.0234866
ENSDARG00000004574	gtf3c2	130.236	0.15958	0.389268	0.40995	0.681843	0.77839
ENSDARG00000098465	si:ch73-366l1.5	8321	-1.0919	0.231684	-4.71291	2.44207e-06	2.82606e-05
ENSDARG00000098466	ube2a	2815.98	-0.416435	0.475378	-0.876009	0.381025	0.518928
ENSDARG00000075297	trnt1	1136.62	-0.118098	0.326517	-0.361689	0.717584	0.8045
ENSDARG00000075296	fam83c	41.399	1.08489	0.470526	2.3057	0.0211275	0.0572241
ENSDARG00000075295	tulp1a	6060.56	-2.41276	0.369934	-6.52213	6.93157e-11	2.54364e-09
ENSDARG00000075292	myo15aa	569.594	0.410609	0.207066	1.98299	0.0473684	0.108255
ENSDARG00000042151	skia	3214.75	-0.332664	0.228139	-1.45816	0.144795	0.254067
ENSDARG00000061268	ago2	151.788	1.07398	0.521152	2.06078	0.0393242	0.0935328
ENSDARG00000075299	prxl2c	88.427	-0.211261	0.350502	-0.602738	0.546683	0.670329
ENSDARG00000042159	RFESD	50.088	1.04265	0.340983	3.05779	0.00222974	0.00920336
ENSDARG00000006621	pspc1	1059.14	0.728812	0.184624	3.94755	7.89561e-05	0.000555515
ENSDARG00000006624	ppp2r2ab	1406.85	0.397703	0.208454	1.90787	0.0564078	0.124022
ENSDARG00000092609	aup1	2056.44	0.379587	0.271353	1.39887	0.161853	0.276579
ENSDARG00000092608	si:dkey-262g12.12	305.348	-0.71431	0.280836	-2.54351	0.0109745	0.0338008
ENSDARG00000092605	znf1003	70.2718	0.681707	0.351378	1.9401	0.0523677	0.116975
ENSDARG00000092604	si:ch211-15j1.4	8.5591	2.24187	1.17192	1.91298	0.05575	0.123007
ENSDARG00000092602	BX546499.1	14.4189	1.72244	0.599701	2.87216	0.00407671	0.0151586
ENSDARG00000092600	si:dkey-256e7.5	12.2373	1.05684	0.642024	1.64611	0.0997417	0.192142
ENSDARG00000089232	prr14	917.564	0.15216	0.266208	0.571583	0.567605	0.687943
ENSDARG00000089233	csgalnact1b	99.5361	-0.000832548	0.281962	-0.00295269	0.997644	0.99865
ENSDARG00000089230	si:ch211-253b8.2	869.089	-0.394425	0.202747	-1.94541	0.0517259	0.115878
ENSDARG00000089236	mettl15	248.711	-1.13778	0.228673	-4.97559	6.50495e-07	8.92922e-06
ENSDARG00000089237	vsig10l	58.3665	-0.193013	0.303058	-0.636886	0.524199	0.650394
ENSDARG00000089235	tspearb	76.1779	-0.147113	0.571959	-0.257209	0.797017	0.862834
ENSDARG00000035679	si:rp71-45k5.4	3160.67	-0.506931	0.325825	-1.55584	0.119747	0.220667
ENSDARG00000035678	zgc:91910	3194.41	-0.876982	0.465564	-1.8837	0.0596056	0.129714
ENSDARG00000061260	si:dkey-202e22.2	193.478	0.459213	0.308792	1.48713	0.136981	0.243603
ENSDARG00000035677	bmp8a	67.5089	0.0626766	0.373031	0.16802	0.866568	0.912346
ENSDARG00000035676	ptp4a2b	6561.36	-1.05461	0.290591	-3.6292	0.000284297	0.00165384
ENSDARG00000070119	ctc1	798.301	-0.251321	0.183617	-1.36872	0.171086	0.288201
ENSDARG00000070110	opn5	68.5265	0.106618	0.34593	0.308209	0.757924	0.834676
ENSDARG00000070116	nit1	384.588	-0.515212	0.318006	-1.62013	0.105204	0.199819
ENSDARG00000088181	mpped1	739.038	-0.235099	0.19817	-1.18635	0.235485	0.365672
ENSDARG00000088187	CR381544.1	395.921	0.223898	0.500903	0.446989	0.654883	0.75723
ENSDARG00000009023	ankrd28b	2023.24	-0.0935504	0.165269	-0.566051	0.571359	0.690341
ENSDARG00000009021	chrna1	1148.83	1.04295	0.355772	2.93152	0.00337306	0.0129841
ENSDARG00000009020	cnr1	131.373	0.92025	0.295999	3.10896	0.00187748	0.00796333
ENSDARG00000009026	ank2a	2188.23	-0.381076	0.617509	-0.617119	0.537156	0.661885
ENSDARG00000102184	mib1	3112.84	0.200747	0.255476	0.785777	0.431998	0.567671
ENSDARG00000102185	PCDH8	115.131	0.844312	0.491342	1.71838	0.0857273	0.171556
ENSDARG00000102188	CU694264.1	186.855	-2.80224	0.336627	-8.32447	8.47061e-17	1.01887e-14
ENSDARG00000087985	znf365	37.9067	0.973127	0.495428	1.96422	0.049505	0.111999
ENSDARG00000000503	stx1b	49069.1	-1.6944	0.189833	-8.92571	4.42844e-19	7.22381e-17
ENSDARG00000087983	igsf5a	254.384	-0.0379633	0.261526	-0.145161	0.884584	0.923476
ENSDARG00000087981	slc6a11b	859.12	1.42669	0.420757	3.39078	0.000696944	0.0035003
ENSDARG00000093557	BX842699.1	12.7727	-0.31199	0.648884	-0.48081	0.630651	0.738248
ENSDARG00000093550	BX005438.1	52.8715	-0.652659	0.301368	-2.16565	0.0303377	0.0762155
ENSDARG00000069910	gtf2f2a	2445.36	-0.71981	0.160742	-4.47806	7.5326e-06	7.49985e-05
ENSDARG00000069912	hmga2	2615.1	-0.649027	0.63147	-1.0278	0.304042	0.441226
ENSDARG00000069917	ska3	200.67	0.0805497	0.282601	0.28503	0.775621	0.847776
ENSDARG00000101096	cebp1	28.826	0.0707486	0.378025	0.187153	0.851541	0.901667
ENSDARG00000044415	tlr5a	18.1418	1.31937	0.494357	2.66886	0.00761101	0.0252211
ENSDARG00000044417	disp1	274.558	0.460963	0.48044	0.959461	0.337327	0.475034
ENSDARG00000055133	cenpf	875.373	0.0988246	0.36924	0.267643	0.788974	0.857142
ENSDARG00000013203	si:ch211-1f22.1	25.9949	0.165158	0.497456	0.332006	0.739885	0.821382
ENSDARG00000004161	ik	3641.75	0.466286	0.223619	2.08518	0.0370531	0.0892903
ENSDARG00000004167	zgc:110366	306.515	-0.655636	0.35293	-1.85769	0.0632128	0.135604
ENSDARG00000087327	cbx8a	724.472	-0.242913	0.32375	-0.750312	0.453067	0.587416
ENSDARG00000087324	crygm2d1	56419.3	-2.23284	0.283688	-7.87075	3.52519e-15	3.04188e-13
ENSDARG00000058734	prdx1	3046.66	-0.160408	0.561827	-0.285512	0.775252	0.847567
ENSDARG00000015506	pibf1	1918.63	0.0897327	0.270139	0.332173	0.739759	0.821318
ENSDARG00000058731	slc2a6	153.758	-0.301977	0.535152	-0.564283	0.572562	0.691382
ENSDARG00000058730	rdh10a	2080.58	0.697435	0.258086	2.70234	0.00688534	0.0232721
ENSDARG00000058733	ihha	827.862	-1.17606	0.530193	-2.21817	0.0265435	0.0683711
ENSDARG00000058732	scgn	157.347	-0.21838	0.327533	-0.666742	0.504937	0.63448
ENSDARG00000058738	si:ch211-117c9.2	62.6397	-0.819364	0.490999	-1.66877	0.0951634	0.185407
ENSDARG00000074915	etaa1	107.978	-0.294011	0.43129	-0.6817	0.495429	0.625915
ENSDARG00000074914	CU929346.1	12.26	-0.924637	0.736674	-1.25515	0.209425	0.335535
ENSDARG00000074910	crtc2	476.941	0.251774	0.182964	1.37608	0.168796	0.285332
ENSDARG00000074919	BFSP1	176.911	0.738239	0.588128	1.25524	0.209393	0.335535
ENSDARG00000076586	csf2rb	76.2597	0.508243	0.410562	1.23792	0.215746	0.343165
ENSDARG00000016858	smad7	1339.03	-0.765812	0.180142	-4.25115	2.12679e-05	0.000182003
ENSDARG00000059060	lgalsla	261.468	0.660044	0.228917	2.88334	0.00393481	0.0147391
ENSDARG00000016856	pon2	813.952	0.495812	0.196049	2.52902	0.0114381	0.0349333
ENSDARG00000101916	si:dkeyp-44d3.5	18.4964	-0.161359	0.639337	-0.252384	0.800744	0.865308
ENSDARG00000059064	rassf3	354.676	0.877908	0.422862	2.07611	0.0378838	0.0908509
ENSDARG00000016855	sf3b5	1304.77	-0.570818	0.436374	-1.30809	0.190842	0.312786
ENSDARG00000033140	desi1a	2278.59	0.132196	0.453671	0.291392	0.770752	0.844275
ENSDARG00000101917	pmfbp1	53.5523	-0.608983	0.444058	-1.37141	0.170248	0.287217
ENSDARG00000033144	psme2	344.964	-0.394908	0.434	-0.909926	0.362861	0.500922
ERCC-00054	-	475.827	-3.27591	0.733278	-4.46749	7.91425e-06	7.83074e-05
ERCC-00051	-	637.934	-2.08553	0.534995	-3.89823	9.68997e-05	0.000660115
ERCC-00053	-	1813.06	-2.45643	0.420874	-5.83651	5.33051e-09	1.28104e-07
ERCC-00059	-	1744.4	-3.78045	0.777693	-4.8611	1.16734e-06	1.49069e-05
ENSDARG00000042970	gng8	221.215	-0.59422	0.473152	-1.25588	0.209161	0.335244
ENSDARG00000042975	auh	1634.42	-0.328542	0.509653	-0.644638	0.519162	0.645884
ENSDARG00000042977	nfil3	873.097	-0.0984452	0.35191	-0.279746	0.779673	0.850753
ENSDARG00000042978	cyp2p6	1320.39	0.831111	0.200761	4.13981	3.47595e-05	0.000276682
ENSDARG00000070399	alg2	373.684	0.75425	0.252739	2.9843	0.00284227	0.01125
ENSDARG00000078108	dok1a	72.7705	0.451532	0.336126	1.34334	0.179162	0.29801
ENSDARG00000078109	usp12a	1670.79	-0.502241	0.297195	-1.68994	0.09104	0.179391
ENSDARG00000077339	ptrh2	307.966	0.00807299	0.469678	0.0171883	0.986286	0.991279
ENSDARG00000078105	depdc5	1787.8	-0.716975	0.243636	-2.94281	0.00325243	0.0125931
ENSDARG00000078106	ocrl	1530.12	-0.194173	0.187441	-1.03592	0.300241	0.437101
ENSDARG00000056672	abcb8	240.714	0.998792	0.308754	3.23491	0.00121679	0.00556221
ENSDARG00000078101	nlrc9	12.4289	1.06498	0.710667	1.49856	0.133988	0.239425
ENSDARG00000078102	psda	238.429	0.701692	0.415116	1.69035	0.0909609	0.179319
ENSDARG00000000086	itsn1	3442.74	0.337414	0.555668	0.607223	0.543703	0.667982
ENSDARG00000025535	clint1a	3366.16	-0.317416	0.155493	-2.04136	0.0412154	0.0970618
ENSDARG00000017811	si:ch211-210c8.6	654.15	1.11008	0.305845	3.62953	0.000283935	0.00165214
ENSDARG00000017813	pigs	599.819	0.874984	0.183712	4.76281	1.90912e-06	2.27907e-05
ENSDARG00000014680	znf710a	700.256	-0.967774	0.700214	-1.38211	0.166938	0.283199
ENSDARG00000021443	zfp36l1b	4632.04	-0.222009	0.2683	-0.827468	0.407972	0.545949
ENSDARG00000021442	cdh11	8232.97	-0.174062	0.293687	-0.59268	0.553396	0.67588
ENSDARG00000090145	tmem240b	471.76	-0.520586	0.211948	-2.45619	0.0140419	0.0411445
ENSDARG00000090142	si:dkey-94l16.4	169.496	0.916002	0.503137	1.82058	0.0686702	0.144617
ENSDARG00000090140	tmem196b	39.4994	1.05116	0.350001	3.0033	0.00267066	0.0106862
ENSDARG00000014685	esco2	489.19	0.552477	0.2925	1.88881	0.0589172	0.128474
ENSDARG00000075459	ptpn20	226.544	0.771368	0.479544	1.60854	0.107716	0.203348
ENSDARG00000012368	ttc21b	581.911	0.397189	0.19026	2.08761	0.0368333	0.0888867
ENSDARG00000012369	rdh10b	375.797	1.14177	0.357111	3.19724	0.00138747	0.00621246
ENSDARG00000012366	fbp2	2272.02	-1.09533	0.502629	-2.1792	0.0293168	0.0741514
ENSDARG00000012367	trim46a	182.487	0.811108	0.556422	1.45772	0.144918	0.254188
ENSDARG00000079766	tap1	28.5835	1.19655	0.442317	2.7052	0.00682638	0.023113
ENSDARG00000079765	si:ch211-112f3.4	29.9892	0.931045	0.38576	2.41353	0.0157987	0.0453706
ENSDARG00000079762	si:dkey-253d23.4	566.619	0.641296	0.23588	2.71874	0.00655316	0.0223286
ENSDARG00000079760	zgc:112998	95.1803	1.03668	0.599241	1.72999	0.0836313	0.168384
ENSDARG00000020311	cnih1	2443.94	0.614265	0.262228	2.34249	0.0191557	0.0529186
ENSDARG00000079769	si:ch73-296e2.3	8.61588	-1.20452	0.76361	-1.5774	0.114703	0.213419
ENSDARG00000095464	gstt2	1005.78	-0.377095	0.486195	-0.775604	0.437983	0.573248
ENSDARG00000095462	cela1.2	303.197	0.796685	0.418192	1.90507	0.0567706	0.124682
ENSDARG00000095460	BX000705.2	23.6899	0.52839	0.401884	1.31478	0.188583	0.310215
ENSDARG00000113348	FO904868.2	41.2027	-0.087205	0.461587	-0.188925	0.850152	0.900958
ENSDARG00000099630	BX510915.1	1201.43	-4.20655	0.658733	-6.38582	1.70483e-10	5.74289e-09
ENSDARG00000012944	myhz2	161618	1.64261	0.348157	4.71802	2.38148e-06	2.7667e-05
ENSDARG00000012945	tnfsf13b	10.0571	1.15476	0.687204	1.68037	0.0928858	0.182131
ENSDARG00000012946	syap1	2797.68	-0.338099	0.177677	-1.90288	0.0570557	0.125169
ENSDARG00000012949	scml2	944.794	0.609663	0.182109	3.34779	0.000814594	0.00399621
ENSDARG00000045408	tagln	7238.87	-1.51962	0.355346	-4.27646	1.89892e-05	0.000165537
ENSDARG00000045401	mllt10	2574.77	-0.134963	0.278026	-0.485435	0.627368	0.735667
ENSDARG00000045402	commd3	490.699	-0.4432	0.234374	-1.89099	0.0586252	0.127952
ENSDARG00000113045	CABZ01063543.1	865.121	0.776427	0.55769	1.39222	0.163856	0.279061
ENSDARG00000018049	sf3b2	11698.8	-1.23266	0.45102	-2.73305	0.00627512	0.021525
ENSDARG00000018048	zgc:171704	10.6084	0.131931	0.602899	0.218828	0.826784	0.884259
ENSDARG00000018047	brms1lb	710.292	-0.644471	0.46923	-1.37346	0.169608	0.2864
ENSDARG00000041314	ndufb9	7147.4	-0.924015	0.314534	-2.93772	0.00330632	0.0127706
ENSDARG00000053835	plekhh1	253.889	-0.152195	0.259471	-0.586558	0.557501	0.679153
ENSDARG00000013014	or101-1	72.5154	-0.049854	0.47755	-0.104395	0.916856	0.94552
ENSDARG00000053831	vtnb	2633.88	1.57837	0.237492	6.64597	3.01218e-11	1.20164e-09
ENSDARG00000013016	pole4	1168.74	-1.05992	0.385362	-2.75045	0.00595139	0.0205925
ENSDARG00000078688	frs3	299.12	0.213159	0.541124	0.393918	0.693641	0.786845
ENSDARG00000015482	zgc:113518	401.069	-0.193673	0.219019	-0.884273	0.376549	0.514627
ENSDARG00000078683	zmp:0000000524	969.421	-0.576638	0.319634	-1.80405	0.0712227	0.14865
ENSDARG00000078686	arl8a	3457.83	0.459685	0.340665	1.34938	0.177216	0.295667
ENSDARG00000078685	rufy1	350.167	-0.0369196	0.361406	-0.102156	0.918633	0.947074
ENSDARG00000023157	cbln10	314.848	1.63476	0.594392	2.75031	0.00595392	0.0205953
ENSDARG00000116177	znf1127	12.2503	0.778001	0.54445	1.42897	0.153014	0.264877
ENSDARG00000023152	wdr73	240.595	-0.446731	0.276562	-1.6153	0.106245	0.201363
ENSDARG00000023151	ucp1	53147.1	-1.20066	0.337165	-3.56103	0.0003694	0.00205216
ENSDARG00000116179	CT583728.25	65801.6	-4.92616	0.906873	-5.43203	5.57161e-08	1.02308e-06
ENSDARG00000044752	p2rx4a	401.819	1.03568	0.310013	3.34078	0.000835437	0.00407303
ENSDARG00000044753	idh3b	2652.38	0.3069	0.169628	1.80925	0.0704116	0.147409
ENSDARG00000044751	ddt	3699.94	-0.407359	0.647766	-0.628866	0.529437	0.654883
ENSDARG00000078979	arhgef40	1168.57	-1.58257	0.641676	-2.46631	0.0136514	0.0403077
ENSDARG00000044754	gnrh2	217.218	1.4702	0.483322	3.04186	0.00235124	0.00959511
ENSDARG00000044755	si:dkeyp-87d8.8	32.1578	0.748852	0.380394	1.96862	0.0489966	0.111129
ENSDARG00000078974	COA4	426.557	-1.50166	0.35395	-4.24259	2.20957e-05	0.000188088
ENSDARG00000078970	il7r	17.0559	0.630183	0.500579	1.25891	0.208063	0.33395
ENSDARG00000078973	uckl1b	1374.35	-0.895431	0.155345	-5.76416	8.20663e-09	1.87571e-07
ENSDARG00000021948	tnc	4614.75	1.0458	0.271832	3.84724	0.000119457	0.000790055
ENSDARG00000040041	mcm4	4705.29	0.303502	0.219343	1.38369	0.166453	0.282535
ENSDARG00000040046	snai2	1913.92	-0.387802	0.274792	-1.41126	0.158169	0.271773
ENSDARG00000040045	cldn1	2430.51	-0.863865	0.293992	-2.9384	0.0032991	0.0127454
ENSDARG00000040048	GALNTL6	821.123	0.302014	0.439387	0.687353	0.491861	0.622828
ENSDARG00000021945	ddx23	9991.14	-1.61287	0.43631	-3.69662	0.000218493	0.00132278
ENSDARG00000056926	drd2a	94.2901	-1.32456	0.481416	-2.75139	0.00593435	0.0205365
ENSDARG00000056924	sap130a	1217.35	0.449405	0.247595	1.81508	0.0695111	0.146024
ENSDARG00000056922	ltbp1	1021.02	0.425911	0.4275	0.996283	0.319113	0.456401
ENSDARG00000018958	nrarpb	438.363	-0.0719755	0.371138	-0.193932	0.846229	0.898251
ENSDARG00000056920	tmem88a	188.497	0.674476	0.274207	2.45974	0.0139039	0.0408155
ENSDARG00000056921	ankk1	58.0827	1.68554	0.366582	4.59798	4.26608e-06	4.58496e-05
ENSDARG00000018956	tmem39b	549.628	0.371499	0.220547	1.68445	0.0920957	0.181029
ENSDARG00000018953	gclm	679.081	0.00899752	0.529185	0.0170026	0.986435	0.991343
ENSDARG00000056929	kdm6bb	35054.6	-3.1648	0.565225	-5.59918	2.15372e-08	4.35055e-07
ENSDARG00000052016	cabp2a	835.395	-0.147112	0.313447	-0.469337	0.638829	0.744748
ENSDARG00000058076	snf8	837.634	-0.377215	0.219297	-1.72011	0.0854123	0.171098
ENSDARG00000052010	ciao2b	946.379	-0.262321	0.458318	-0.572355	0.567081	0.687483
ENSDARG00000052011	rrad	464.168	-0.0183334	0.420894	-0.0435584	0.965256	0.976906
ENSDARG00000055295	cyb561d1	30.0123	-0.434322	0.430292	-1.00937	0.312799	0.45002
ENSDARG00000055294	atoh1a	100.889	0.289409	0.561058	0.515828	0.605974	0.718727
ENSDARG00000058079	txndc17	1186.82	-0.693516	0.477781	-1.45154	0.146631	0.256356
ENSDARG00000055291	rab18a	1955.65	-0.520313	0.327545	-1.58852	0.112168	0.209834
ENSDARG00000055290	mpeg1.1	292.642	1.00878	0.337028	2.99318	0.00276091	0.0109864
ENSDARG00000055292	atg9b	1788.76	0.528036	0.252949	2.08752	0.0368413	0.0888969
ENSDARG00000097284	si:ch211-261d7.3	798.365	0.100039	0.287686	0.347737	0.728037	0.812661
ENSDARG00000097281	zgc:174574	489.013	-0.00918979	0.181153	-0.0507295	0.959541	0.973504
ENSDARG00000039162	rhebl1	2956.9	-0.115099	0.421614	-0.272996	0.784857	0.854264
ENSDARG00000097289	BX629344.1	103.675	-0.632279	0.424354	-1.48998	0.136229	0.242538
ENSDARG00000096489	BX248324.1	64.5571	-0.434385	0.325316	-1.33527	0.181788	0.301474
ENSDARG00000096484	si:ch211-181p13.2	34.1935	0.267652	0.569036	0.47036	0.638098	0.744291
ENSDARG00000022203	gtf2ird1	1054.08	-0.171199	0.306542	-0.558482	0.576515	0.694593
ENSDARG00000019601	col12a1b	1890.49	0.698302	0.455933	1.53159	0.125624	0.228648
ENSDARG00000061610	ufsp1	127.384	-0.229908	0.330845	-0.694912	0.487111	0.618853
ENSDARG00000097754	CR749763.5	19.4012	-1.47592	0.493781	-2.98902	0.00279873	0.0111146
ENSDARG00000097752	si:rp71-77l1.2	27.6549	0.233089	0.370825	0.628569	0.529631	0.654883
ENSDARG00000097750	CR854827.3	97.7104	-3.16615	0.372069	-8.50959	1.74551e-17	2.35287e-15
ENSDARG00000011999	ybey	679.809	-1.84824	0.230522	-8.01765	1.07786e-15	1.01867e-13
ENSDARG00000055743	ankrd54	854.454	0.0181975	0.339086	0.0536665	0.957201	0.971744
ENSDARG00000055740	march9	407.693	1.4027	0.248202	5.65142	1.59127e-08	3.33019e-07
ENSDARG00000093125	RANBP2	1392.73	1.16734	0.244401	4.77635	1.78509e-06	2.1515e-05
ENSDARG00000106212	LO017965.1	151.331	-0.43482	0.268605	-1.61881	0.105489	0.200201
ENSDARG00000056214	gnrh3	250.805	0.912272	0.274328	3.32548	0.000882661	0.00424419
ENSDARG00000006025	tp53i11b	1220.06	0.750204	0.344062	2.18043	0.0292253	0.0739671
ENSDARG00000056210	hspa1b	86.5934	-0.1553	0.263559	-0.589243	0.555698	0.677696
ENSDARG00000056211	ogfod2	82.7505	0.275124	0.372736	0.738119	0.460442	0.594325
ENSDARG00000056213	si:ch73-130a3.4	178.917	-0.90323	0.329	-2.74538	0.00604406	0.0208465
ENSDARG00000056218	tnika	1566.63	0.184314	0.256896	0.717465	0.473087	0.606211
ENSDARG00000006029	lta4h	2527.56	0.0717019	0.40452	0.177252	0.859311	0.90721
ENSDARG00000114086	DOCK9	1612.06	0.485668	0.490585	0.989978	0.322185	0.459415
ENSDARG00000070358	smim12	833.529	-0.127538	0.381325	-0.33446	0.738033	0.819975
ENSDARG00000070351	hoxc11a	262.371	-0.224521	0.239422	-0.937761	0.348367	0.486554
ENSDARG00000070353	hoxc13a	145.86	0.501649	0.29795	1.68367	0.0922455	0.181219
ENSDARG00000070352	hoxc12a	196.882	0.761016	0.559119	1.3611	0.173483	0.291086
ENSDARG00000070357	cx39.4	54.5455	0.663201	0.398109	1.66588	0.0957376	0.186249
ENSDARG00000036383	slc24a6a	871.682	0.618758	0.331687	1.86549	0.0621133	0.133715
ENSDARG00000058041	ndufa8	4660.88	-0.837119	0.324798	-2.57736	0.00995596	0.0312362
ENSDARG00000007892	pdcd2	311.132	-0.338975	0.228981	-1.48036	0.138778	0.245972
ENSDARG00000114558	si:dkey-233e3.3	6.44527	3.62788	1.33974	2.7079	0.00677094	0.022958
ENSDARG00000114554	cdx1a	356.813	-0.141669	0.339286	-0.41755	0.676276	0.773964
ENSDARG00000114552	siva1	407.837	-0.396215	0.214357	-1.84839	0.0645458	0.137682
ENSDARG00000021163	thrb	658.549	-1.25483	0.30833	-4.06975	4.70642e-05	0.000357424
ENSDARG00000070682	sdf4	2380.41	1.03099	0.267292	3.85718	0.000114701	0.000763474
ENSDARG00000070681	c1qtnf12	1797.93	-0.486573	0.213858	-2.27522	0.0228928	0.0608294
ENSDARG00000070686	cdipt	1464.82	0.984044	0.24454	4.02407	5.72011e-05	0.000422157
ENSDARG00000078725	nos1apa	1533.49	0.141771	0.26823	0.528544	0.597122	0.711551
ENSDARG00000070688	ncalda	3476.08	-0.762089	0.206065	-3.69831	0.000217044	0.00131576
ENSDARG00000113899	zgc:77650	1552.81	-0.0104441	0.323573	-0.0322773	0.974251	0.983452
ENSDARG00000060058	cylda	2312.1	-0.887522	0.289093	-3.07002	0.00214045	0.00889231
ENSDARG00000060054	epc1b	2740.79	-1.06966	0.2544	-4.20465	2.61481e-05	0.000216833
ENSDARG00000060051	slc47a2.1	684.275	1.51422	0.376317	4.02379	5.72696e-05	0.000422532
ENSDARG00000068220	mbl2	955.342	1.24199	0.201153	6.17435	6.64381e-10	1.96802e-08
ENSDARG00000068221	zmp:0000000729	83.6307	0.437401	0.300692	1.45465	0.145767	0.25532
ENSDARG00000068227	tmem150aa	107.918	0.40233	0.443065	0.908059	0.363847	0.501904
ENSDARG00000104108	slco1d1	2229.48	1.33279	0.502067	2.65461	0.00793997	0.0260969
ENSDARG00000104105	ttf2	501.691	-1.01586	0.346424	-2.93242	0.00336335	0.012953
ENSDARG00000104106	CABZ01087953.1	21.7049	0.533455	0.605716	0.880701	0.37848	0.516377
ENSDARG00000104107	nkx2.4b	52.5352	1.29379	0.368413	3.51179	0.000445103	0.00240267
ENSDARG00000104100	bmpr1ba	567.486	0.226862	0.253752	0.894031	0.371305	0.509301
ENSDARG00000104101	RIMBP2	550.158	-0.265252	0.382726	-0.693061	0.488271	0.619733
ENSDARG00000104103	rps6kc1	1283.43	0.463779	0.278072	1.66784	0.0953484	0.185691
ENSDARG00000063509	lrrc58b	739.525	0.613341	0.391799	1.56545	0.117478	0.217427
ENSDARG00000052827	top3a	315.801	-0.525621	0.178583	-2.94329	0.00324742	0.0125798
ENSDARG00000052826	runx3	662.713	-0.399034	0.373346	-1.06881	0.285157	0.421455
ENSDARG00000071086	gpr155b	71.5461	0.8426	0.383979	2.19439	0.0282074	0.071895
ENSDARG00000071087	slc35b4	1211.07	1.68431	0.52772	3.19167	0.00141452	0.00630749
ENSDARG00000007856	rtn4rl1a	60.3528	1.52507	0.413257	3.69037	0.000223931	0.00135119
ENSDARG00000071082	p4ha1b	818.85	-0.603198	0.394436	-1.52927	0.126199	0.229344
ENSDARG00000071083	si:dkeyp-34c12.1	228.154	-0.298168	0.383746	-0.776994	0.437163	0.572582
ENSDARG00000071551	xrcc6	793.816	0.136164	0.246357	0.552711	0.580461	0.697491
ENSDARG00000071555	zgc:153675	1105.19	-0.722842	0.277179	-2.60785	0.00911122	0.0291657
ENSDARG00000071558	fblim1	1337.16	-1.19091	0.312841	-3.80675	0.000140803	0.0009105
ENSDARG00000103659	bco1l	405.482	-0.0380151	0.585174	-0.0649637	0.948203	0.965978
ENSDARG00000103658	hivep1	3238.45	-0.717983	0.308446	-2.32774	0.0199259	0.0546859
ENSDARG00000103651	map3k12	214.938	1.20381	0.436473	2.75804	0.00581489	0.0202053
ENSDARG00000103650	si:ch73-329n5.1	118.064	-0.344733	0.249386	-1.38233	0.166872	0.283164
ENSDARG00000076685	ccn4b	50.8184	0.58644	0.376153	1.55904	0.118986	0.219638
ENSDARG00000012140	ccnl1b	1831.94	-1.01987	0.278576	-3.66102	0.000251212	0.00148902
ENSDARG00000076689	gramd1a	2319.8	-0.111139	0.271422	-0.409468	0.682196	0.778607
ENSDARG00000027649	cpsf3	2076.32	0.219941	0.215265	1.02172	0.306913	0.443912
ENSDARG00000086831	zmp:0000001228	318.421	-0.576428	0.234761	-2.45539	0.0140734	0.0412001
ENSDARG00000086838	itga2.3	156.855	-0.978752	0.473785	-2.06581	0.038846	0.0926546
ENSDARG00000013979	ndfip1	5653.7	1.22556	0.397286	3.08483	0.00203666	0.00852162
ENSDARG00000013976	anxa13	6360.28	0.237003	0.221681	1.06912	0.285016	0.421388
ENSDARG00000069661	si:dkey-121j17.6	414.85	-2.18012	0.654793	-3.32948	0.000870084	0.00419569
ENSDARG00000069660	chrnb1	813.042	1.11856	0.419365	2.66727	0.00764713	0.0253161
ENSDARG00000069669	adra2c	84.1514	1.21952	0.365782	3.33401	0.000856051	0.00414975
ENSDARG00000045308	pola1	1902.18	-0.17658	0.429805	-0.410837	0.681192	0.778062
ENSDARG00000018566	flnca	440.455	0.404659	0.206997	1.9549	0.0505944	0.11385
ENSDARG00000033382	grifin	984.936	-0.50278	0.534644	-0.940402	0.347011	0.485053
ENSDARG00000018562	cope	3102.21	0.328437	0.276752	1.18676	0.235324	0.365584
ENSDARG00000033380	gyg2	35.0238	-0.463383	0.588527	-0.787361	0.431071	0.56694
ENSDARG00000018569	tnfrsf1a	899.488	0.656948	0.353903	1.85629	0.0634116	0.13592
ENSDARG00000058280	si:dkey-208b23.5	45.3937	-2.31844	0.688286	-3.36843	0.000755987	0.00374783
ENSDARG00000004318	cbwd	546.352	0.227377	0.271813	0.836521	0.402862	0.540477
ENSDARG00000004311	ldlrap1a	431.577	-0.129504	0.268923	-0.481564	0.630115	0.737871
ENSDARG00000105760	CABZ01072523.1	36.6935	0.683725	0.520264	1.31419	0.188783	0.310437
ENSDARG00000105768	or133-4	13.1935	0.53014	0.691873	0.766238	0.443534	0.578395
ENSDARG00000100302	si:dkey-237g15.2	94.1372	-0.0664487	0.356528	-0.186377	0.852149	0.902057
ENSDARG00000100303	CU638714.1	35.5557	-1.7511	0.404716	-4.32674	1.51329e-05	0.000136208
ENSDARG00000100301	CABZ01065328.2	32.6345	-1.66815	0.453808	-3.67589	0.000237026	0.0014187
ENSDARG00000062363	phex	1589.48	0.80103	0.234804	3.41149	0.000646089	0.00328717
ENSDARG00000062362	tpcn1	520.83	1.03962	0.275654	3.77148	0.000162283	0.00102709
ENSDARG00000062361	paxbp1	3622.22	-2.00996	0.491187	-4.09204	4.27589e-05	0.000330734
ENSDARG00000100308		129.07	0.507661	0.541449	0.937598	0.348451	0.486585
ENSDARG00000101655	sstr5	455.36	0.921643	0.310647	2.96685	0.00300865	0.0117774
ENSDARG00000101654	si:ch211-188c18.1	9.00236	0.74419	0.762521	0.975959	0.329085	0.466628
ENSDARG00000101653	zgc:110171	13.5293	0.315345	0.556229	0.566934	0.570759	0.690225
ENSDARG00000006812	wdr26b	3254.63	-0.156732	0.2606	-0.601429	0.547554	0.671145
ENSDARG00000006811	sult1st6	1839.79	-0.13044	0.245032	-0.532338	0.594492	0.709589
ENSDARG00000005518	slc5a9	377.419	1.4751	0.241535	6.1072	1.01395e-09	2.86796e-08
ENSDARG00000006818	urod	347.914	0.445402	0.205876	2.16345	0.0305069	0.0765437
ENSDARG00000086309	erlec1	1378.66	1.15657	0.246646	4.6892	2.74274e-06	3.12242e-05
ENSDARG00000031836	vps37c	3710.83	-1.63888	0.294447	-5.56595	2.60722e-08	5.18747e-07
ENSDARG00000086302	proser1	1209.49	0.126407	0.194986	0.648285	0.5168	0.644101
ENSDARG00000038716	casq1a	5054.89	0.840875	0.319259	2.63383	0.00844273	0.0273866
ENSDARG00000086305	si:ch211-63b16.4	143.116	-0.686317	0.424845	-1.61545	0.106212	0.201345
ENSDARG00000039970	cnr2	14.7737	-1.15989	0.532109	-2.17981	0.0292718	0.0740533
ENSDARG00000030129	si:ch211-87m7.2	73.7248	-0.122099	0.435801	-0.280172	0.779346	0.85052
ENSDARG00000024694	myo1b	3470.2	0.220102	0.369734	0.595298	0.551644	0.674399
ENSDARG00000044655	st14b	425.845	0.505436	0.289648	1.745	0.0809846	0.164133
ENSDARG00000043133	cldnf	287.078	0.204967	0.278585	0.735745	0.461886	0.595704
ENSDARG00000077644	zgc:172079	13.6915	-0.876172	0.544431	-1.60934	0.107543	0.203128
ENSDARG00000077643	lypd6b	42.7233	0.576762	0.362074	1.59294	0.111174	0.208455
ENSDARG00000077641	thbs3a	889.722	0.062868	0.289687	0.21702	0.828193	0.885209
ENSDARG00000043130	notch2	1872.68	1.00994	0.242098	4.17159	3.02478e-05	0.000245613
ENSDARG00000077648	si:ch211-42i9.8	252.836	0.188884	0.527822	0.357855	0.720452	0.806272
ENSDARG00000005544	btbd3a	156.365	0.818151	0.44703	1.83019	0.0672213	0.142154
ENSDARG00000005547	rint1	461.129	0.0608443	0.181854	0.334577	0.737944	0.819915
ENSDARG00000005540	xpo7	2495.51	-0.230561	0.175944	-1.31043	0.190051	0.311897
ENSDARG00000005541	wif1	1429.78	0.00676551	0.364981	0.0185366	0.985211	0.990451
ENSDARG00000104682	tpm2	26963.6	-1.22671	0.175285	-6.99836	2.58975e-12	1.26388e-10
ENSDARG00000104687	slc16a9b	396.691	1.28051	0.410069	3.12268	0.00179215	0.00766143
ENSDARG00000104686	hsf5	19.9553	-0.736269	0.549079	-1.34092	0.179948	0.298984
ENSDARG00000104685	grk1b	1879.68	-0.226366	0.317788	-0.712318	0.476268	0.609042
ENSDARG00000102234	si:ch211-71n6.4	213.999	1.24442	0.319919	3.88979	0.000100332	0.000681937
ENSDARG00000102239	CR559945.1	700.51	-0.263166	0.242609	-1.08473	0.27804	0.41345
ENSDARG00000039443	zgc:110353	53.8755	-0.333843	0.424646	-0.786169	0.431769	0.567432
ENSDARG00000002006	rxrbb	1266.06	-0.296626	0.366897	-0.808473	0.418818	0.55609
ENSDARG00000089681	btf3l4	3876.18	-0.84516	0.29256	-2.88885	0.00386655	0.0145177
ENSDARG00000017385	b9d2	299.786	-1.06762	0.250319	-4.26505	1.99861e-05	0.00017246
ENSDARG00000017386	sobpb	495.478	-1.04583	0.671512	-1.55742	0.11937	0.220229
ENSDARG00000017388	gstt1b	2275.95	-0.368805	0.273462	-1.34865	0.177448	0.295843
ENSDARG00000104974	slain1b	48.9584	-0.0108282	0.546104	-0.0198281	0.98418	0.989712
ENSDARG00000094135	BX936305.1	13.8859	-2.52123	0.881321	-2.86074	0.00422653	0.0156085
ENSDARG00000104976	si:ch1073-67j19.2	64.0877	0.191607	0.556266	0.344452	0.730506	0.814577
ENSDARG00000094133	wu:fc21g02	3363.23	0.515458	0.24167	2.1329	0.0329327	0.0812183
ENSDARG00000094132	igf1	184.896	-1.80471	0.597828	-3.01878	0.00253791	0.0102255
ENSDARG00000094131	ftr19	14.0319	0.410503	0.50185	0.817979	0.413369	0.550979
ENSDARG00000079148	nckap5l	740.035	1.02427	0.450861	2.2718	0.0230986	0.0612332
ENSDARG00000043168	cela1.5	832.093	1.38184	0.479412	2.88236	0.0039471	0.0147805
ENSDARG00000067613	dnajc25	87.8805	0.0889056	0.472509	0.188157	0.850754	0.901363
ENSDARG00000095665	si:ch211-191a16.2	82.7162	1.19821	0.392906	3.04961	0.00229136	0.00939584
ENSDARG00000095667	znf1175	27.0185	-0.0673489	0.453249	-0.148591	0.881876	0.922144
ENSDARG00000091563	snw1	11082.8	-1.78155	0.52422	-3.39847	0.000677636	0.00342209
ENSDARG00000091561	si:dkey-156k2.4	20.106	1.26082	0.498336	2.53006	0.0114044	0.0348483
ENSDARG00000091560	slc6a19a.2	1691.67	2.03891	0.443395	4.59839	4.25762e-06	4.57993e-05
ENSDARG00000075648	sema5bb	103.683	0.260293	0.538521	0.483348	0.628848	0.736847
ENSDARG00000075641	steap3	20.3727	1.54371	0.578559	2.6682	0.00762593	0.0252529
ENSDARG00000075643	ifi35	233.627	-0.331374	0.369792	-0.896108	0.370195	0.508247
ENSDARG00000034718	tfpia	1991.4	0.721408	0.319932	2.25488	0.024141	0.0633895
ENSDARG00000034714	esyt1a	148.01	0.294815	0.392021	0.752038	0.452028	0.58658
ENSDARG00000034717	def6c	252.746	-2.16255	0.60786	-3.55765	0.000374182	0.00207486
ENSDARG00000009782	myh11a	3315.14	0.437205	0.445437	0.981519	0.326337	0.463674
ENSDARG00000009783	slc49a4	897.289	1.21994	0.2114	5.77079	7.89018e-09	1.81208e-07
ENSDARG00000042690	s1pr1	2908.98	1.38565	0.266323	5.20287	1.96232e-07	3.1115e-06
ENSDARG00000045641	usp3	430.152	-0.119597	0.313408	-0.381602	0.702757	0.793366
ENSDARG00000045644	ca12	36.3216	0.0934049	0.329811	0.283208	0.777018	0.848796
ENSDARG00000016260	fxr2	9385.06	-1.55526	0.2905	-5.35371	8.61668e-08	1.50672e-06
ENSDARG00000016263	zdhhc5a	2419.12	-0.463371	0.205347	-2.25652	0.0240379	0.0631765
ENSDARG00000092039	si:dkey-70p6.1	292.575	1.21037	0.419884	2.88264	0.00394363	0.0147698
ENSDARG00000092035	si:ch211-156j16.1	7493.67	0.596662	0.164041	3.63727	0.00027554	0.00161314
ENSDARG00000092033	si:dkey-239h2.3	1769.92	-1.95682	0.404832	-4.83365	1.34051e-06	1.67325e-05
ENSDARG00000009250	etfb	6482.87	-0.316048	0.277364	-1.13947	0.254508	0.387382
ENSDARG00000009252	napepld	439.301	-0.51285	0.405659	-1.26424	0.206144	0.331767
ENSDARG00000009253	rtraf	1645.85	-0.195244	0.325307	-0.600185	0.548383	0.671818
ENSDARG00000098161	cntn4	656.993	-0.196946	0.467884	-0.420929	0.673807	0.77214
ENSDARG00000098162	zgc:77748	1567.21	1.50776	0.404078	3.73136	0.000190448	0.00117597
ENSDARG00000098164	aipl2	1500.29	-2.48376	0.513018	-4.84146	1.28888e-06	1.62327e-05
ENSDARG00000098167	si:dkey-176f19.4	8.6533	-0.221653	0.832408	-0.26628	0.790024	0.857888
ENSDARG00000008785	dldh	7770.46	-0.10654	0.218201	-0.488264	0.625363	0.733966
ENSDARG00000008784	prpf4ba	553.5	0.106742	0.511032	0.208876	0.834545	0.889842
ENSDARG00000042345	si:dkeyp-55f12.3	449.448	-0.666829	0.389703	-1.71112	0.0870586	0.173505
ENSDARG00000042344	trmt6	334.131	-0.823518	0.487998	-1.68754	0.091499	0.180155
ENSDARG00000042341	tmem251	689.362	-0.167559	0.560814	-0.298777	0.76511	0.840152
ENSDARG00000008788	camk1gb	1762.6	0.279538	0.427929	0.653234	0.513605	0.641458
ENSDARG00000115939	FO681393.2	23.7425	0.915187	0.514727	1.77801	0.0754029	0.155494
ENSDARG00000068141	tnfsf11	17.7306	0.992356	0.544848	1.82135	0.0685544	0.144434
ENSDARG00000068140	si:dkey-24l11.2	900.771	-0.228513	0.296396	-0.770973	0.440723	0.575927
ENSDARG00000068143	slc39a6	965.608	0.445819	0.218193	2.04324	0.0410291	0.096709
ENSDARG00000044596	pgap2	166.053	0.537448	0.373493	1.43898	0.150157	0.261089
ENSDARG00000044597	ncbp3	1253.07	-0.0904206	0.323898	-0.279163	0.780119	0.850974
ENSDARG00000068149	tprg1l	135.699	0.785334	0.517074	1.5188	0.128812	0.232743
ENSDARG00000068148	arrdc1a	287.304	1.08796	0.205694	5.28921	1.22849e-07	2.06476e-06
ENSDARG00000087822	agap3	456.611	-0.259974	0.62721	-0.414492	0.678514	0.77578
ENSDARG00000099415	CR759907.1	62.0383	-1.90996	0.566561	-3.37115	0.000748542	0.00371711
ENSDARG00000099412	bcan	1394.38	1.16794	0.176398	6.62106	3.56632e-11	1.38557e-09
ENSDARG00000099411	zgc:158343	695.453	0.0379153	0.382908	0.0990193	0.921123	0.948483
ENSDARG00000008127	pcdh15b	94.2393	1.36557	0.422685	3.23071	0.00123485	0.00562856
ENSDARG00000113474	CABZ01067151.1	211.76	0.831873	0.542855	1.5324	0.125423	0.228422
ENSDARG00000096290	AL929243.1	390.244	-0.838331	0.34289	-2.4449	0.0144894	0.0422013
ENSDARG00000002787	tle3a	3243.47	-0.603373	0.140464	-4.29556	1.74251e-05	0.000153702
ENSDARG00000017602	ccng2	2112.5	-0.00368292	0.283457	-0.0129929	0.989633	0.993555
ENSDARG00000017605	rpp40	429.717	-0.688048	0.335674	-2.04975	0.0403884	0.0955204
ENSDARG00000017606	sys1	379.925	0.959883	0.210398	4.56222	5.06157e-06	5.31042e-05
ENSDARG00000093074	si:ch211-139g16.8	9.55109	1.15136	0.641893	1.7937	0.0728616	0.151433
ENSDARG00000093070	thumpd2	230.187	-1.29683	0.199256	-6.50835	7.59788e-11	2.76684e-09
ENSDARG00000043907	fgf11b	1467.76	-0.462523	0.190357	-2.42977	0.0151083	0.043729
ENSDARG00000043904	pnrc1	61.5829	0.806593	0.515111	1.56586	0.117381	0.217282
ENSDARG00000043905	rnf14	1001.28	-0.347087	0.276798	-1.25394	0.209865	0.336122
ENSDARG00000043902	gabrr1	746.826	0.481553	0.408915	1.17763	0.238942	0.369739
ENSDARG00000093079	proca	141.929	1.2841	0.494066	2.59905	0.00934821	0.0297404
ENSDARG00000043901	ugt5g2	74.8363	1.97941	0.687951	2.87725	0.00401158	0.0149819
ENSDARG00000058508	cfap70	248.793	-1.05188	0.389988	-2.69722	0.00699205	0.0235701
ENSDARG00000058502	olah	225.482	-0.111858	0.402062	-0.27821	0.780851	0.851383
ENSDARG00000058504	ap1s2	1800.75	0.0516867	0.370073	0.139666	0.888924	0.926504
ENSDARG00000074892	pde6d	1026.54	-0.530834	0.470226	-1.12889	0.258944	0.392055
ENSDARG00000074897	hes2.1	22.9582	0.168698	0.57267	0.294581	0.768314	0.842731
ENSDARG00000074894	myorg	1462.66	1.02186	0.316521	3.22841	0.00124482	0.00566966
ENSDARG00000074895	tysnd1	132.584	0.737084	0.281991	2.61386	0.00895262	0.0287545
ENSDARG00000096645	si:ch211-131k2.2	100.29	0.226324	0.286747	0.789279	0.429949	0.56605
ENSDARG00000074899	taok2a	3475.43	-0.492951	0.220317	-2.23747	0.0252558	0.0657512
ENSDARG00000002872	zgc:113210	469.34	0.0363562	0.293326	0.123945	0.901359	0.934801
ENSDARG00000062477	kiaa1549la	2031.64	0.923916	0.341801	2.70308	0.00686995	0.0232365
ENSDARG00000059459	si:ch211-283h6.4	128.475	-0.738626	0.607109	-1.21663	0.223745	0.352149
ENSDARG00000059455	dqx1	175.566	0.995497	0.450085	2.2118	0.0269805	0.0692795
ENSDARG00000040455	unc50	755.076	0.788039	0.260885	3.02064	0.00252244	0.010189
ENSDARG00000061458	phf14	5062.38	-2.19175	0.579264	-3.78368	0.000154525	0.000983605
ENSDARG00000061459	si:dkey-253i9.4	2173.38	0.496465	0.184819	2.68622	0.00722658	0.0241997
ENSDARG00000040453	wdfy2	466.96	0.401526	0.218502	1.83763	0.0661166	0.140304
ENSDARG00000040452	fam214a	2328.38	0.0268208	0.250286	0.107161	0.914662	0.943887
ENSDARG00000061454	nrxn2a	1794.37	0.325104	0.567599	0.572771	0.5668	0.687212
ENSDARG00000061450	tesk2	706.444	0.776367	0.176466	4.39952	1.08489e-05	0.000102328
ENSDARG00000061451	n4bp2	885.77	-1.04645	0.424342	-2.46604	0.0136616	0.0403178
ENSDARG00000097518	BX537110.1	38.9456	-1.01117	0.471628	-2.144	0.0320328	0.0795012
ENSDARG00000097519	AL935300.2	123.405	-0.495063	0.300887	-1.64534	0.0998989	0.192336
ENSDARG00000097517	BX323016.1	15.6395	-1.33515	0.702253	-1.90124	0.0572706	0.125525
ENSDARG00000097510	si:dkey-245f22.3	27.8437	-0.331262	0.468073	-0.707716	0.479122	0.611805
ENSDARG00000097512	BX649529.1	368.141	-1.8082	0.297382	-6.0804	1.19882e-09	3.32765e-08
ENSDARG00000097513	CT573383.1	1628.26	-1.21639	0.269223	-4.51816	6.238e-06	6.35977e-05
ENSDARG00000094899	si:ch1073-143l10.2	161.792	-0.224251	0.403169	-0.556222	0.578059	0.695622
ENSDARG00000094890	si:ch211-163b2.4	135.692	-0.379979	0.272639	-1.39371	0.163406	0.278534
ENSDARG00000094892	cenph	154.886	-0.00283054	0.364638	-0.00776262	0.993806	0.996233
ENSDARG00000022129	rbm4.3	7185.95	-0.00624398	0.378065	-0.0165156	0.986823	0.991457
ENSDARG00000094896	rbm33b	20.1941	0.0676001	0.535423	0.126255	0.89953	0.933513
ENSDARG00000057323	e2f8	323.995	0.531553	0.41525	1.28008	0.200517	0.324226
ENSDARG00000092455	si:ch211-246e12.3	245.716	1.3658	0.324984	4.20268	2.63773e-05	0.000218581
ENSDARG00000057321	tut1	259.968	0.566012	0.210041	2.69476	0.0070439	0.023708
ENSDARG00000057504	si:dkey-202g17.3	676.492	-1.18698	0.350928	-3.3824	0.000718543	0.00358684
ENSDARG00000117375	BX005399.13	61.3327	0.451969	0.345924	1.30655	0.191364	0.31334
ENSDARG00000011777	cttn	4451.52	-0.668258	0.371144	-1.80053	0.0717764	0.149556
ENSDARG00000011770	dhrs12	691.754	0.269709	0.25417	1.06113	0.28863	0.424977
ENSDARG00000022698	lad1	812.696	-1.41677	0.343663	-4.12254	3.74713e-05	0.000294819
ENSDARG00000101619	micos10	2339.94	-1.2253	0.42164	-2.90604	0.00366029	0.0138922
ENSDARG00000022690	chic2	800.222	0.345194	0.274421	1.2579	0.208429	0.334362
ENSDARG00000011488	sirt2	2892.25	-0.300982	0.263227	-1.14343	0.252859	0.385389
ENSDARG00000013414	lin7a	4695.64	-1.30514	0.553954	-2.35604	0.0184707	0.0513481
ENSDARG00000091916	ugt5b4	1907.56	1.61433	0.413472	3.90433	9.4486e-05	0.000646075
ENSDARG00000091917	CU571079.1	126.524	-1.188	0.381614	-3.11309	0.00185141	0.00786394
ENSDARG00000091914	BX530075.1	9.45638	-0.715129	0.799177	-0.894832	0.370877	0.508917
ENSDARG00000091912	si:ch211-15j1.5	82.187	-0.537285	0.410621	-1.30847	0.190714	0.312597
ENSDARG00000101616	arfgap1	979.682	0.688437	0.431868	1.59409	0.110916	0.208129
ENSDARG00000116717	si:dkey-82i20.5	150.219	-0.0678983	0.366892	-0.185063	0.853179	0.902739
ENSDARG00000094276	BX005156.2	170.181	-3.59991	0.351602	-10.2386	1.3316e-24	4.80505e-22
ENSDARG00000094277	mrpl44	1073.71	-0.266505	0.196109	-1.35897	0.174158	0.291971
ENSDARG00000116713	si:ch73-265d7.2	802.755	0.662017	0.216823	3.05326	0.00226372	0.00931135
ENSDARG00000094272	map3k19	67.3838	-0.818534	0.282522	-2.89724	0.00376464	0.0142125
ENSDARG00000088589	ponzr3	278.952	-0.252563	0.645586	-0.391216	0.695638	0.788202
ENSDARG00000025478	gipr	69.9204	1.05988	0.282832	3.74738	0.000178689	0.00111668
ENSDARG00000078318	tmod1	50.83	-0.0142024	0.430365	-0.0330008	0.973674	0.983044
ENSDARG00000078315	C5H12orf49	858.839	0.509826	0.253556	2.0107	0.0443569	0.102843
ENSDARG00000078317	si:dkey-175m17.7	2446.4	-3.75749	0.655789	-5.72973	1.00593e-08	2.25374e-07
ENSDARG00000078311	dcaf6	632.143	0.767059	0.264737	2.89743	0.00376229	0.0142069
ENSDARG00000078310	cecr2	570.084	0.712172	0.213712	3.3324	0.000861014	0.00416454
ENSDARG00000078313	MYO9B	4234.14	-1.92872	0.672068	-2.86984	0.00410685	0.0152535
ENSDARG00000016213	zmp:0000001048	34.4618	-0.308609	0.4642	-0.664819	0.506167	0.635704
ENSDARG00000091006	cobl	3544.43	0.419361	0.171227	2.44915	0.0143192	0.041777
ENSDARG00000091001	mycbp	1076.3	-1.36028	0.326409	-4.16741	3.08083e-05	0.000249653
ENSDARG00000091003	il34	153.227	0.296145	0.20779	1.42522	0.154095	0.266439
ENSDARG00000091009	si:ch211-28p3.4	283.016	-1.66942	0.228106	-7.31862	2.50534e-13	1.4891e-11
ENSDARG00000042489	thap12a	685.704	0.241299	0.335679	0.718839	0.47224	0.605517
ENSDARG00000079043	si:dkeyp-75b4.10	42.8548	0.820975	0.358264	2.29153	0.0219326	0.058856
ENSDARG00000079046	rabl6a	5041.83	-2.80134	0.325183	-8.61465	7.01579e-18	1.01265e-15
ENSDARG00000014806	hacd2	8185.27	-0.985494	0.2625	-3.75426	0.000173857	0.00109164
ENSDARG00000079049	cercam	612.717	-0.10189	0.46834	-0.217555	0.827776	0.884962
ENSDARG00000089181	adad1	232.921	0.651926	0.417817	1.56032	0.118685	0.219202
ENSDARG00000053248	inab	653.78	0.495014	0.441706	1.12069	0.262421	0.395928
ENSDARG00000053979	chmp2a	2535.67	-0.0166478	0.224104	-0.0742859	0.940783	0.961246
ENSDARG00000053973	fetub	75145.7	0.3048	0.260723	1.16905	0.242382	0.373758
ENSDARG00000018361	sult1st3	524.98	-0.0688396	0.587183	-0.117237	0.906672	0.938516
ENSDARG00000117145	notum1b	615.624	0.701092	0.257153	2.72637	0.0064036	0.0219058
ENSDARG00000095635	drll.3	20.599	-0.398219	0.765523	-0.520192	0.60293	0.716428
ENSDARG00000098204	CU984600.2	138.198	-0.72601	0.488232	-1.48702	0.13701	0.243617
ENSDARG00000062165	tub	1577.14	-0.264204	0.211152	-1.25125	0.210842	0.337303
ENSDARG00000062164	atrn	676.941	1.06044	0.383965	2.7618	0.00574829	0.0200265
ENSDARG00000022905	znf1163	34.2548	1.23109	0.381872	3.22384	0.00126485	0.00574988
ENSDARG00000022904	skilb	400.085	0.664834	0.474505	1.40111	0.161181	0.275609
ENSDARG00000062168	tmem168b	33.2468	-0.00704357	0.486382	-0.0144816	0.988446	0.992671
ENSDARG00000088937	si:dkey-259j3.5	32.2104	0.770757	0.737664	1.04486	0.296087	0.43264
ENSDARG00000109648	si:ch211-147m6.1	454.92	0.530119	0.184517	2.87301	0.00406588	0.0151301
ENSDARG00000109643	TMEM235	486.586	0.0790667	0.194022	0.407514	0.683631	0.779549
ENSDARG00000109646	si:ch211-153a8.4	380.858	0.185575	0.2809	0.660643	0.508841	0.63792
ENSDARG00000101411	wbp11	2116.87	-0.433199	0.256311	-1.69013	0.0910032	0.17937
ENSDARG00000101413	dusp7	3225.98	-0.586811	0.318028	-1.84516	0.0650147	0.13841
ENSDARG00000101412	FP102969.1	18.6621	-1.66332	1.19441	-1.39258	0.163746	0.278913
ENSDARG00000101419	drp2	71.7518	0.791384	0.457551	1.72961	0.0837001	0.168475
ENSDARG00000038153	lgals2b	36809.2	-1.4358	0.190155	-7.55064	4.33121e-14	3.01614e-12
ENSDARG00000038151	zgc:92360	1884.86	-1.10773	0.178045	-6.22161	4.92073e-10	1.50246e-08
ENSDARG00000038156	dusp11	972.322	-0.13919	0.442231	-0.314744	0.752956	0.830973
ENSDARG00000103929	ildr1a	998.055	0.399629	0.289311	1.38131	0.167183	0.283551
ENSDARG00000103926	inpp5e	416.279	-0.0793653	0.294588	-0.269411	0.787614	0.85613
ENSDARG00000038159	tcf7l1a	1478.37	0.134714	0.404985	0.332639	0.739406	0.821127
ENSDARG00000103924	zgc:154055	247.024	-0.444826	0.288101	-1.54399	0.12259	0.22461
ENSDARG00000103923	tfap4	1095.36	-1.87097	0.667785	-2.80176	0.00508251	0.0180869
ENSDARG00000103922	bod1	1379.32	-1.02163	0.267669	-3.81678	0.000135207	0.000877885
ENSDARG00000019103	kdm4ab	1025.04	0.645708	0.180707	3.57324	0.000352593	0.00197399
ENSDARG00000099355	BX890548.1	529.11	0.141735	0.227739	0.622359	0.533706	0.658801
ENSDARG00000099351	igfbp1a	2211.31	0.0091206	0.358011	0.0254758	0.979675	0.986927
ENSDARG00000099352	si:rp71-62i8.1	127.042	0.656517	0.334052	1.96531	0.0493781	0.111768
ENSDARG00000099353	slc25a13	17.9871	0.944799	0.522407	1.80855	0.070521	0.147586
ENSDARG00000042660	fam32a	20643.4	-3.27308	0.361615	-9.05127	1.4132e-19	2.4486e-17
ENSDARG00000099358	hccsb	1295.12	-0.0190512	0.408438	-0.0466439	0.962797	0.975429
ENSDARG00000099359	CR855320.1	198.758	-1.5428	0.416785	-3.70166	0.000214195	0.00130068
ENSDARG00000023053	niban1b	201.163	0.0445039	0.421455	0.105596	0.915903	0.944832
ENSDARG00000023058	foxo3a	10399.7	-0.951865	0.23409	-4.06624	4.77783e-05	0.000362003
ENSDARG00000096365	si:ch211-195m9.3	160.495	0.239429	0.234016	1.02313	0.306245	0.443248
ENSDARG00000096367	fnbp1b	54.6138	0.19766	0.429521	0.460187	0.645382	0.749667
ENSDARG00000096368	neu3.5	106.354	0.304401	0.460835	0.660543	0.508906	0.637967
ENSDARG00000096369	CT573133.2	27.0572	-0.508447	0.980446	-0.518587	0.604049	0.717221
ENSDARG00000007807	cyth3a	1133.74	-0.343758	0.163284	-2.10528	0.0352671	0.0858815
ENSDARG00000052207	c3a.3	1555.46	2.21663	0.170971	12.965	1.93224e-38	2.87613e-35
ENSDARG00000026109	slc48a1b	719.341	0.940355	0.37854	2.48416	0.0129857	0.0387455
ENSDARG00000055463	lrit3a	414.854	1.41032	0.257243	5.48245	4.19471e-08	7.92867e-07
ENSDARG00000055467	si:dkeyp-3f10.14	13.9146	0.361024	0.743798	0.48538	0.627407	0.735677
ENSDARG00000102335	ano1	121.397	0.685295	0.579145	1.18329	0.236695	0.366905
ENSDARG00000102334	SH3RF3	35.1833	0.0612955	0.52822	0.116042	0.90762	0.93916
ENSDARG00000102336	SLC5A7	29.8188	0.560552	0.485421	1.15478	0.248183	0.380428
ENSDARG00000102333	fcf1	4223.43	-2.01423	0.288951	-6.97083	3.15071e-12	1.50678e-10
ENSDARG00000003251	zbtb22b	166.712	0.64961	0.531747	1.22165	0.221839	0.349888
ENSDARG00000102339	si:dkey-5n7.2	16.4608	-1.27073	0.545439	-2.32974	0.0198201	0.0544637
ENSDARG00000102338	ptar1	180.383	0.864613	0.517824	1.6697	0.0949782	0.185152
ENSDARG00000003259	loxa	706.432	0.558292	0.278579	2.00407	0.0450623	0.104279
ENSDARG00000107978	AL840638.2	27.4457	-3.67438	0.879028	-4.18004	2.91454e-05	0.000237552
ENSDARG00000036888	zgc:153935	567.244	-0.91721	0.262166	-3.49858	0.000467739	0.00249936
ENSDARG00000077602	CR394546.1	65.5672	-1.70697	0.422554	-4.03965	5.35311e-05	0.000398156
ENSDARG00000095949	si:dkey-22i16.9	38.0755	-1.08017	0.374501	-2.88428	0.0039231	0.0147045
ENSDARG00000053155	alg3	564.173	0.92269	0.251313	3.67148	0.000241146	0.00143866
ENSDARG00000053152	pcmtd1	1587.38	-0.351701	0.183833	-1.91315	0.0557285	0.122983
ENSDARG00000056923	dbr1	755.947	0.110575	0.190702	0.57983	0.562029	0.683235
ENSDARG00000053159	zgc:110626	650.345	0.558443	0.346458	1.61186	0.106992	0.202384
ENSDARG00000028661	cntfr	2218.45	0.761249	0.353163	2.15552	0.0311213	0.0777411
ENSDARG00000026811	extl3	148.548	1.18322	0.340625	3.47369	0.000513362	0.00270492
ENSDARG00000060152	fam155b	231.149	0.728751	0.27293	2.6701	0.00758287	0.0251523
ENSDARG00000060153	h6pd	1243.26	1.58653	0.338305	4.68965	2.73677e-06	3.1186e-05
ENSDARG00000060150	psmd11a	2822.41	-0.61808	0.1708	-3.61873	0.000296057	0.00170741
ENSDARG00000005948	ankmy2a	428.423	0.195024	0.211072	0.923969	0.355503	0.49362
ENSDARG00000005941	clul1	6394.96	0.132456	0.202266	0.654863	0.512556	0.640587
ENSDARG00000005942	vmn2r1	24.6897	1.07719	0.601496	1.79085	0.073318	0.152169
ENSDARG00000005943	htra4	280.166	0.51155	0.314474	1.62669	0.103804	0.197934
ENSDARG00000005945	sart1	8389.16	-1.18725	0.393267	-3.01894	0.00253661	0.010222
ENSDARG00000084856	CR854953.1	17.0662	1.22076	0.507116	2.40727	0.0160724	0.0459877
ENSDARG00000102808	calr3b	5785.09	-1.16643	0.673095	-1.73294	0.0831069	0.167522
ENSDARG00000058874	zgc:113227	61.2957	0.872164	0.306624	2.84441	0.00444938	0.0162775
ENSDARG00000102803	CABZ01087091.1	15.7537	0.593555	0.508229	1.16789	0.242852	0.374256
ENSDARG00000102802	brdt	16418.6	-2.50212	0.435201	-5.74934	8.9595e-09	2.0264e-07
ENSDARG00000102805	cyp2aa12	932.364	1.17404	0.261202	4.49475	6.96527e-06	6.99346e-05
ENSDARG00000068387	slc6a18	495.313	0.629933	0.271604	2.31931	0.0203783	0.0556378
ENSDARG00000068382	pglyrp5	20.7201	0.443616	0.751539	0.590276	0.555005	0.677291
ENSDARG00000068380	foxg1c	10.9433	1.35952	0.658298	2.06521	0.0389033	0.0927541
ENSDARG00000038900	acadm	6871.56	-0.0636533	0.307898	-0.206735	0.836217	0.890987
ENSDARG00000038901	tmem256	1343.06	-1.58608	0.316135	-5.01711	5.24548e-07	7.3486e-06
ENSDARG00000038905	hectd3	2864.59	-0.36955	0.203259	-1.81813	0.0690449	0.145224
ENSDARG00000070526	zc2hc1c	46.9688	0.577068	0.481462	1.19857	0.230694	0.360275
ENSDARG00000038909	msl2a	752.844	0.19169	0.329834	0.58117	0.561126	0.682382
ENSDARG00000070522	cacna1ia	142.304	0.656916	0.562015	1.16886	0.24246	0.373798
ENSDARG00000052782	glrba	750.587	0.633757	0.255347	2.48195	0.0130666	0.038914
ENSDARG00000052783	cdc42ep3	1049.82	-0.0311423	0.221912	-0.140336	0.888395	0.926155
ENSDARG00000052787	zdhhc12b	76.1355	1.18274	0.386992	3.05625	0.00224126	0.00924093
ENSDARG00000052789	azin1a	1091.52	-0.4111	0.188409	-2.18195	0.0291131	0.073738
ENSDARG00000024522	prf1.6	16.0703	-0.194233	0.591511	-0.328367	0.742634	0.823244
ENSDARG00000063719	usp8	4850.78	-1.1543	0.546212	-2.11328	0.034577	0.0845556
ENSDARG00000063718	vps72a	992.877	-0.24872	0.356266	-0.698129	0.485097	0.616986
ENSDARG00000063711	trim3a	2070.83	-0.149532	0.518313	-0.288497	0.772966	0.846078
ENSDARG00000063713	syngap1a	441.28	0.558239	0.476419	1.17174	0.241301	0.372663
ENSDARG00000100409	camlg	747.278	0.345761	0.208471	1.65856	0.0972042	0.188611
ENSDARG00000100407	si:ch211-166e11.5	977	-0.217025	0.208942	-1.03869	0.298951	0.435668
ENSDARG00000100406	zgc:112265	5874.82	1.43249	0.24923	5.74768	9.04753e-09	2.04436e-07
ENSDARG00000100400	FO704610.1	354.019	1.2578	0.206413	6.09358	1.10411e-09	3.09724e-08
ENSDARG00000100402	fgd1	1065.19	-1.86353	0.724617	-2.57174	0.0101189	0.0316843
ENSDARG00000104315	fhl3b	441.015	0.184461	0.232453	0.793541	0.427463	0.563639
ENSDARG00000104314	nrg1	751.337	-1.48213	0.442201	-3.35171	0.000803141	0.00394628
ENSDARG00000104311	scmh1	881.189	0.780334	0.181319	4.30366	1.67997e-05	0.000148958
ENSDARG00000104312	CT573342.2	182.381	0.642916	0.24388	2.6362	0.00838406	0.0272222
ENSDARG00000087779	pum3	3532.56	-0.517378	0.234511	-2.2062	0.0273698	0.0700903
ENSDARG00000043299	nmu	102.683	0.59872	0.24323	2.46153	0.0138344	0.0406615
ENSDARG00000032990	plxnb3	134.925	1.11445	0.422166	2.63984	0.00829459	0.0270164
ENSDARG00000032997	rnf185	1654.78	-0.507471	0.252045	-2.01342	0.0440709	0.102349
ENSDARG00000062442	msrb1b	29.2443	-2.08409	0.401001	-5.19722	2.02288e-07	3.18737e-06
ENSDARG00000030591	lrrc42	376.482	-1.40146	0.232227	-6.03485	1.59106e-09	4.31089e-08
ENSDARG00000062446	neurl2	135.524	-0.898151	0.349615	-2.56897	0.0102	0.0318863
ENSDARG00000069415	col17a1a	6072.14	0.334186	0.479937	0.696314	0.486232	0.618002
ENSDARG00000062445	pias1b	686.721	-1.96552	0.731446	-2.68717	0.00720603	0.0241546
ENSDARG00000062448	skor1b	298.962	0.472707	0.38676	1.22222	0.221623	0.349701
ENSDARG00000030598	nampta	525.23	1.05646	0.477714	2.2115	0.0270016	0.0693186
ENSDARG00000078773	tmem70	455.739	-0.151298	0.434588	-0.348141	0.727735	0.812399
ENSDARG00000033647	smarcb1a	1796.59	-0.0657726	0.203725	-0.32285	0.746809	0.826292
ENSDARG00000101752	plekhg5b	837.112	-0.976019	0.575116	-1.69708	0.0896814	0.177441
ENSDARG00000101753	CABZ01085195.1	20.1096	-1.44577	0.605519	-2.38765	0.0169566	0.0479732
ENSDARG00000101750	si:ch211-196p9.1	703.754	-0.308342	0.333593	-0.924306	0.355327	0.493467
ENSDARG00000101756	im:7141269	70.649	-1.05995	0.371803	-2.85084	0.0043604	0.0160135
ENSDARG00000101757	si:dkey-27n6.4	181.007	0.802352	0.23606	3.39894	0.000676481	0.00341843
ENSDARG00000101755	prkar1ab	747.678	-0.993995	0.285897	-3.47676	0.000507506	0.00268059
ENSDARG00000101759	homer1b	1394.39	-0.378697	0.26429	-1.43288	0.151891	0.263412
ENSDARG00000105042	cldn10l2	18.8236	-1.21879	0.478562	-2.54678	0.0108722	0.0335491
ENSDARG00000105040	dipk1c	887.911	0.106839	0.287778	0.371254	0.710448	0.799171
ENSDARG00000105041	CABZ01024659.1	20.6449	-1.13947	0.465912	-2.44567	0.0144584	0.0421316
ENSDARG00000105046	ccnf	368.844	-0.080944	0.476871	-0.16974	0.865215	0.911526
ENSDARG00000105047	BX927369.1	67.3741	0.770258	0.816702	0.943132	0.345613	0.483757
ENSDARG00000105044	si:ch211-51i16.3	8.07028	0.558654	0.773114	0.722602	0.469925	0.603416
ENSDARG00000105045	bmpr1ab	602.899	0.735402	0.268716	2.73673	0.00620534	0.0213287
ENSDARG00000105048	LO018231.1	44.2232	0.529122	0.550906	0.960458	0.336825	0.47472
ENSDARG00000042527	unga	248.12	0.673152	0.209612	3.21142	0.00132082	0.00596336
ENSDARG00000042526	sebox	48.5862	1.16291	0.3251	3.57709	0.000347444	0.00195067
ENSDARG00000042525	ebf2	465.981	0.491915	0.238905	2.05904	0.0394899	0.0938054
ENSDARG00000042522	katnbl1	688.951	-0.824399	0.372177	-2.21507	0.0267549	0.068819
ENSDARG00000042521	si:dkey-251i10.1	130.293	1.47599	0.45596	3.23711	0.00120748	0.00552707
ENSDARG00000042520	UTP14C	7959.37	-1.82954	0.367112	-4.9836	6.24132e-07	8.60703e-06
ENSDARG00000042529	gnat2	26132.6	0.183785	0.552967	0.332361	0.739617	0.821249
ENSDARG00000059923	slc25a47a	986.05	-0.206349	0.412484	-0.500259	0.616893	0.727215
ENSDARG00000059925	usp24	2662.91	-0.532329	0.448797	-1.18612	0.235573	0.365761
ENSDARG00000100636	rbm12	889.31	0.459663	0.239113	1.92237	0.0545596	0.120919
ENSDARG00000100635	chia.1	9187.98	1.57029	0.25806	6.08499	1.16498e-09	3.24505e-08
ENSDARG00000035771		2004.55	-0.0903086	0.238475	-0.378692	0.704917	0.7949
ENSDARG00000000861	scrib	4988.64	0.380515	0.173607	2.19182	0.0283925	0.0722663
ENSDARG00000000906	skap2	305.404	-0.350044	0.204394	-1.71259	0.0867875	0.173168
ENSDARG00000094074	si:dkey-81h8.1	14.7368	1.18682	0.545862	2.17422	0.0296885	0.0748927
ENSDARG00000094075	BX936317.1	12.175	-1.71165	0.60431	-2.8324	0.00461995	0.0167727
ENSDARG00000074414	sema4ba	99.7116	0.211837	0.405654	0.52221	0.601524	0.715222
ENSDARG00000074415	zgc:171482	113.947	0.688617	0.42888	1.60562	0.108358	0.204344
ENSDARG00000074410	brip1	262.178	0.084572	0.307704	0.274849	0.783432	0.853143
ENSDARG00000074419	hcn4l	34.7045	0.852152	0.742164	1.1482	0.250886	0.383339
ENSDARG00000031647	stat2	996.564	-0.248548	0.216483	-1.14812	0.25092	0.383366
ENSDARG00000031649	cort	856.006	1.49783	0.219532	6.82282	8.92703e-12	3.92987e-10
ENSDARG00000077855	znrf2a	517.436	-1.09378	0.556357	-1.96596	0.049303	0.111637
ENSDARG00000077853	ttll2	83.4408	-1.01591	0.296356	-3.428	0.000608043	0.00312468
ENSDARG00000077852	samd11	1929.51	-0.671111	0.246607	-2.72138	0.00650103	0.0221945
ENSDARG00000077850	lgals3a	8532.64	-0.795301	0.232431	-3.42167	0.000622378	0.00318775
ENSDARG00000077859	ndufaf4	537.762	-1.27234	0.239841	-5.30494	1.12708e-07	1.90915e-06
ENSDARG00000077858	asip1	174.322	-1.0817	0.499142	-2.16713	0.0302253	0.0760045
ENSDARG00000089529	desi1b	262.686	0.65293	0.225976	2.88938	0.00386002	0.0144989
ENSDARG00000075540	FAM107A	78.9963	0.443752	0.652523	0.680054	0.49647	0.626865
ENSDARG00000091249	CR381686.1	70.4012	-0.665023	0.330613	-2.01149	0.0442741	0.102711
ENSDARG00000091241	glt1d1	24.4528	1.27597	0.439928	2.90041	0.00372677	0.0140929
ENSDARG00000091247	fars2	165.142	0.700895	0.397363	1.76386	0.077755	0.159132
ENSDARG00000051809	btr12	201.591	0.335472	0.431289	0.777836	0.436666	0.572131
ENSDARG00000051800	fnbp4	4048.33	-1.05352	0.3333	-3.16087	0.00157297	0.00687651
ENSDARG00000051805	CU469568.1	79.651	-0.11819	0.349712	-0.337964	0.73539	0.81784
ENSDARG00000092918	crhr2	7.3465	0.796972	1.43804	0.554208	0.579436	0.696646
ENSDARG00000043734	trmu	227.781	-0.164023	0.324519	-0.505433	0.613255	0.724396
ENSDARG00000043732	cops4	2105.17	-0.0281995	0.191568	-0.147204	0.882971	0.922682
ENSDARG00000002219	si:dkey-103j14.5	358.883	-0.277031	0.438779	-0.631368	0.5278	0.653467
ENSDARG00000032206	cthl	111.083	1.43185	0.259243	5.52322	3.32835e-08	6.49738e-07
ENSDARG00000015901	ptbp2b	2022.72	-0.0834571	0.344945	-0.241943	0.808824	0.871165
ENSDARG00000002217	scocb	4329.74	-0.732632	0.298044	-2.45813	0.0139662	0.0409529
ENSDARG00000015902	stat6	606.948	0.747109	0.223562	3.34184	0.000832253	0.004065
ENSDARG00000015905	lztr1	1039.54	0.277882	0.202173	1.37447	0.169294	0.286073
ENSDARG00000002210	stk25a	738.976	-0.515659	0.246158	-2.09483	0.0361862	0.0876537
ENSDARG00000002213	invs	1219.61	-1.96463	0.564528	-3.48012	0.000501185	0.00265457
ENSDARG00000095034	C24H8orf34	471.716	-0.342425	0.304629	-1.12407	0.260982	0.394438
ENSDARG00000095030	si:ch73-120g24.4	123.261	-0.730547	0.323664	-2.25712	0.0240008	0.063115
ENSDARG00000091792	akap12a	13170.3	-1.46089	0.501847	-2.91103	0.00360238	0.0137161
ENSDARG00000040274	scamp5b	1088.81	1.41558	0.248262	5.70195	1.18444e-08	2.58558e-07
ENSDARG00000040277	fbxo32	414.055	-0.155936	0.285611	-0.545972	0.585085	0.701383
ENSDARG00000040278	klhl38b	120.748	-0.0290898	0.276085	-0.105366	0.916086	0.944923
ENSDARG00000088699	pdzd8	474.804	0.765682	0.380376	2.01296	0.0441187	0.10242
ENSDARG00000088693	dcst2	12.9068	-2.08844	0.544108	-3.83828	0.000123902	0.000813351
ENSDARG00000088690	ddias	201.912	-0.241295	0.335668	-0.718851	0.472233	0.605517
ENSDARG00000112295	CT583728.15	9.45353	-1.15879	1.38794	-0.834898	0.403775	0.541398
ENSDARG00000112294	thsd1	90.1371	0.372664	0.252312	1.47699	0.139677	0.247181
ENSDARG00000042063	si:ch211-145c1.1	127.877	-0.408057	0.219313	-1.86061	0.0627989	0.134804
ENSDARG00000042065	eef2a.2	24.4953	0.771834	0.461965	1.67076	0.0947686	0.184849
ENSDARG00000088347	sp1	603.378	0.194588	0.17129	1.13601	0.255951	0.388858
ENSDARG00000088346	miip	129.471	-0.0220548	0.336182	-0.0656037	0.947693	0.965716
ENSDARG00000098290	unc80	256.669	0.123541	0.519648	0.237739	0.812083	0.873545
ENSDARG00000088343	prrt4	109.831	-0.450893	0.408027	-1.10506	0.269134	0.40371
ENSDARG00000088342	tmem145	88.4193	1.19914	0.360103	3.32998	0.000868516	0.00419056
ENSDARG00000079455	nlgn4xa	1771.19	-0.673602	0.45907	-1.46732	0.14229	0.25063
ENSDARG00000079457	faap100	98.7015	0.0152666	0.309064	0.0493963	0.960603	0.974261
ENSDARG00000079456	si:ch211-149a19.3	218.825	0.17074	0.395434	0.43178	0.665901	0.76603
ENSDARG00000079453	atp8b4	31.0688	1.54697	0.465302	3.32466	0.000885258	0.00425238
ENSDARG00000079452	rbm46	13.9749	-0.729609	0.690918	-1.056	0.290968	0.427285
ENSDARG00000044381	siah2l	486.046	0.834277	0.372724	2.23832	0.0251999	0.0656344
ENSDARG00000044380	rbmx2	5840.75	-2.59756	0.44704	-5.81059	6.22523e-09	1.46938e-07
ENSDARG00000011113	chrna10a	159.986	0.150703	0.467922	0.322068	0.747401	0.82672
ENSDARG00000044387	cldn2	335.779	1.08401	0.553674	1.95784	0.0502485	0.113293
ENSDARG00000093794	si:rp71-79p20.2	17.0908	0.709662	0.572238	1.24015	0.214919	0.342215
ENSDARG00000045383	gpr22b	333.632	-0.0528149	0.224259	-0.235508	0.813814	0.874867
ENSDARG00000093798	slx4	91.3833	-1.71112	0.321321	-5.32529	1.00794e-07	1.73573e-06
ENSDARG00000093799	setbp1	408.376	0.693223	0.505193	1.3722	0.170003	0.286924
ENSDARG00000058207	abi2a	530.411	0.543392	0.308215	1.76302	0.0778963	0.159366
ENSDARG00000016763	znf292a	2213.01	-0.915281	0.486966	-1.87956	0.0601685	0.130603
ENSDARG00000092269	si:dkeyp-41f9.4	123.86	1.22244	0.315276	3.87736	0.000105596	0.000711218
ENSDARG00000016765	scamp3	912.101	1.4706	0.382502	3.84468	0.00012071	0.000797013
ENSDARG00000058203	smc1al	7254.52	-0.213497	0.454889	-0.469339	0.638827	0.744748
ENSDARG00000058202	pex16	171.986	1.22782	0.328619	3.7363	0.000186748	0.00115677
ENSDARG00000016769	sgtb	572.116	-0.0236131	0.353241	-0.0668468	0.946704	0.965101
ENSDARG00000092267	CR788230.1	143.723	0.501878	0.231779	2.16533	0.0303623	0.0762612
ENSDARG00000092266	si:ch73-27e22.2	35.1961	-1.17385	0.396458	-2.96084	0.00306802	0.0119882
ENSDARG00000092260	si:ch73-290k24.6	149.177	1.19084	0.265095	4.4921	7.05233e-06	7.06895e-05
ENSDARG00000041600	wdr83	235.589	-0.264976	0.213452	-1.24138	0.214465	0.341698
ENSDARG00000041607	eif4ebp3l	5022.61	-0.495509	0.336931	-1.47066	0.141384	0.24933
ENSDARG00000008735	atp6ap2	5373.63	0.880749	0.238621	3.69099	0.000223381	0.00134821
ENSDARG00000041609	adarb1a	1279.09	-0.204842	0.400259	-0.511773	0.60881	0.721113
ENSDARG00000044039	stx11a	147.634	-0.874154	0.253959	-3.44211	0.00057719	0.00299485
ENSDARG00000044038	zbtb2a	88.5806	-0.217972	0.253126	-0.861119	0.389173	0.52716
ENSDARG00000100307	adamts5	131.629	0.226032	0.565278	0.399859	0.68926	0.783777
ENSDARG00000096562	wu:fj29h11	765.375	0.138612	0.305595	0.453579	0.650132	0.753631
ENSDARG00000014690	rps4x	135137	-1.03963	0.319029	-3.25873	0.00111914	0.0051875
ENSDARG00000096566	zgc:165656	40.5767	0.894056	0.434858	2.05597	0.0397853	0.0944033
ENSDARG00000096567	si:ch211-155o21.4	29.1931	-0.736036	0.466188	-1.57884	0.114373	0.212988
ENSDARG00000096564	CU915827.1	16.7078	0.59942	0.464544	1.29034	0.196932	0.320298
ENSDARG00000044034	tmem86a	116.348	1.16062	0.433901	2.67484	0.00747641	0.024865
ENSDARG00000019342	chrnd	540.367	0.795424	0.242522	3.27981	0.00103878	0.00487
ENSDARG00000019341	gpc1a	235.002	0.238015	0.49107	0.484687	0.627898	0.735963
ENSDARG00000099628	CR855307.1	32.2841	0.992827	0.433107	2.29234	0.0218861	0.0587591
ENSDARG00000019345	mark3a	1758.02	0.410881	0.249255	1.64843	0.0992636	0.191486
ENSDARG00000099624	chmp1b	3982.71	-0.201079	0.289153	-0.695408	0.486799	0.618557
ENSDARG00000099621	si:ch211-69b22.5	128.077	0.091613	0.319751	0.286513	0.774485	0.847117
ENSDARG00000055659	gpr161	161.278	0.737313	0.274593	2.68511	0.00725059	0.0242665
ENSDARG00000097175	CR383662.6	76.5401	-0.472232	0.425197	-1.11062	0.266733	0.400765
ENSDARG00000025920	tiam1b	485.84	0.448964	0.582957	0.770149	0.441211	0.57628
ENSDARG00000111249	CR394528.1	102.83	0.622897	0.277985	2.24076	0.0250418	0.0653012
ENSDARG00000111240	dhrs13a.2	666.263	-0.339126	0.51182	-0.662589	0.507594	0.636859
ENSDARG00000111246	BX324132.3	97.7388	0.303866	0.467448	0.650053	0.515658	0.643216
ENSDARG00000059558	tecta	160.529	0.662987	0.341093	1.94372	0.0519296	0.116204
ENSDARG00000055656	pdzd3b	625.544	0.443642	0.411461	1.07821	0.28094	0.416513
ENSDARG00000059553	sympk	2205.99	0.080532	0.171388	0.469881	0.63844	0.744544
ENSDARG00000059556	recql5	973.396	-1.09962	0.225288	-4.88095	1.05578e-06	1.36654e-05
ENSDARG00000059557	xylt2	35.6136	1.10008	0.370444	2.96962	0.00298169	0.0116931
ENSDARG00000093130	CR788254.2	206.888	-1.86951	0.265751	-7.03482	1.99512e-12	9.96139e-11
ENSDARG00000093137	BX294189.1	8.69961	-1.16302	0.68925	-1.68736	0.0915333	0.180206
ENSDARG00000093135	si:dkey-117n7.2	332.973	-0.883399	0.512412	-1.724	0.0847075	0.170036
ENSDARG00000023445	atp2b3b	8746.6	-0.995659	0.377242	-2.63931	0.00830748	0.0270436
ENSDARG00000015128	rpl27	51531.8	-1.01306	0.340181	-2.97801	0.00290131	0.0114373
ENSDARG00000023443	tjp2b	3211.73	0.0933079	0.175454	0.531808	0.594859	0.709717
ENSDARG00000015123	dnase1l4.1	1925.25	-0.772411	0.246006	-3.13981	0.00169059	0.00729933
ENSDARG00000023448	galnt14	779.108	0.295401	0.181793	1.62493	0.104178	0.198409
ENSDARG00000056062	adgre14	15.2516	0.890497	0.568576	1.56619	0.117305	0.217171
ENSDARG00000110596	CABZ01079179.1	89.6117	1.72919	0.610969	2.83024	0.0046513	0.0168659
ENSDARG00000112579	cmss1	2234.33	-2.2551	0.369144	-6.10901	1.00248e-09	2.8389e-08
ENSDARG00000112575	CU467905.1	61.9585	1.29513	0.45205	2.86501	0.00416992	0.0154353
ENSDARG00000112572	CR293507.1	130.187	-0.683668	0.610042	-1.12069	0.26242	0.395928
ENSDARG00000061177	mov10b.1	374.936	0.416098	0.235502	1.76685	0.0772525	0.158362
ENSDARG00000061174	znf740b	741.469	-0.635315	0.343538	-1.84933	0.0644105	0.137492
ENSDARG00000061173	st14a	1608.25	0.469442	0.287358	1.63365	0.102333	0.195677
ENSDARG00000057334	cmasa	1549.3	0.0429066	0.192324	0.223095	0.823461	0.881656
ENSDARG00000021352	gria1a	1899.22	0.0419612	0.276335	0.151849	0.879306	0.920386
ENSDARG00000021351	nefma	28962.6	-2.34259	0.481069	-4.86955	1.11852e-06	1.4345e-05
ENSDARG00000022718	casp8ap2	1863.81	-1.85924	0.584673	-3.17996	0.00147297	0.00651674
ENSDARG00000045811	lrtm2b	277.519	0.354083	0.36677	0.965409	0.33434	0.472056
ENSDARG00000045814	samm50	1655.55	0.0901004	0.318972	0.282471	0.777582	0.849179
ENSDARG00000045815	mcm10	377.567	-1.33826	0.421348	-3.17614	0.00149247	0.00659038
ENSDARG00000022712	stat3	665.348	1.03742	0.332331	3.12166	0.00179836	0.00768521
ENSDARG00000029124	adamts15a	276.861	-0.412447	0.495026	-0.833181	0.404743	0.54239
ENSDARG00000020948	gmcl1	970.54	-0.076743	0.280185	-0.273901	0.784161	0.853752
ENSDARG00000020405	napab	2324.24	0.0370974	0.153783	0.241232	0.809375	0.87159
ENSDARG00000055868	rsl1d1	18413.6	-2.42401	0.478238	-5.06863	4.00698e-07	5.81182e-06
ENSDARG00000098129	si:dkeyp-97a10.2	298.701	-0.400923	0.348691	-1.1498	0.250228	0.382699
ENSDARG00000011926	tpgs2	202.83	-1.11028	0.260674	-4.25927	2.05094e-05	0.000176463
ENSDARG00000011925	spns1	2254.11	1.26375	0.394054	3.20705	0.00134105	0.00603979
ENSDARG00000011921	txnl1	4045.65	-0.829564	0.169369	-4.89796	9.6836e-07	1.2637e-05
ENSDARG00000011929	plp1b	1758.44	1.89348	0.24157	7.8382	4.57051e-15	3.83279e-13
ENSDARG00000079876	CU855878.1	107.668	0.799238	0.547771	1.45907	0.144545	0.253695
ENSDARG00000018757	klf5l	1159.43	-0.65789	0.603438	-1.09024	0.275609	0.410918
ENSDARG00000053544	hspa4l	2234.23	0.0631999	0.178271	0.354516	0.722952	0.808463
ENSDARG00000053542	kctd12.2	887.781	0.237551	0.218881	1.0853	0.277789	0.413206
ENSDARG00000018750	npr1b	766.43	1.52464	0.254737	5.98515	2.16196e-09	5.72104e-08
ENSDARG00000079317	dlc1	1086.89	0.141973	0.501057	0.283346	0.776912	0.848719
ENSDARG00000095956	CU467655.1	14.6774	-0.201383	0.849757	-0.236989	0.812666	0.873856
ENSDARG00000073771	tbc1d12b	748.541	-1.47398	0.667527	-2.20813	0.0272353	0.0697832
ENSDARG00000063153	bcl11ab	3063.89	-2.91906	0.701459	-4.16141	3.1629e-05	0.000255695
ENSDARG00000026762	fam126a	899.156	-0.132302	0.342344	-0.386459	0.699157	0.790464
ENSDARG00000063150	nrxn2b	2160.19	0.976024	0.257925	3.78414	0.000154244	0.000982474
ENSDARG00000026767	nol11	1007.63	0.496134	0.180528	2.74824	0.00599159	0.0206955
ENSDARG00000026766	bcl2l10	1717.81	-0.810211	0.162897	-4.97377	6.56624e-07	8.99779e-06
ENSDARG00000063155	dcaf12	654.37	0.678657	0.461341	1.47105	0.141277	0.249178
ENSDARG00000026764	ahsg1	449.289	1.64491	0.58583	2.80784	0.00498757	0.0178301
ENSDARG00000076270	adamts13	266.732	1.46696	0.291615	5.03047	4.89267e-07	6.91127e-06
ENSDARG00000063159	si:dkey-32e23.4	239.65	0.634635	0.234153	2.71035	0.00672128	0.0228096
ENSDARG00000063158	CABZ01081780.1	111.169	2.44896	0.337106	7.26467	3.73958e-13	2.14607e-11
ENSDARG00000076277	CR385050.1	78.1516	-2.20928	0.266336	-8.29507	1.08518e-16	1.26689e-14
ENSDARG00000059015	lim2.2	151.894	0.0997973	0.426197	0.234158	0.814863	0.875559
ENSDARG00000100642	plppr1	748.76	0.588746	0.320574	1.83654	0.0662781	0.140559
ENSDARG00000100640	BX321870.2	16.7201	-1.68828	0.489733	-3.44735	0.000566117	0.00294574
ENSDARG00000100646	BX005454.1	42.8073	-0.69909	0.39784	-1.75721	0.0788817	0.16076
ENSDARG00000028389	rab44	163.714	-1.45026	0.585903	-2.47525	0.0133142	0.039518
ENSDARG00000056888	dnah5l	134.108	0.312632	0.363283	0.860574	0.389473	0.527417
ENSDARG00000056885	per1a	2531.19	0.385354	0.200642	1.9206	0.0547822	0.121299
ENSDARG00000056886	tbccd1	240.741	0.268371	0.277416	0.967395	0.333346	0.470988
ENSDARG00000003877	pbrm1	1045.97	0.66488	0.233676	2.84531	0.00443677	0.0162446
ENSDARG00000003872	ccdc102a	1472.21	0.219469	0.147622	1.4867	0.137094	0.243711
ENSDARG00000026499	ppm1e	342.023	-0.377237	0.658388	-0.572971	0.566664	0.687118
ENSDARG00000004771	ankrd10b	553.809	-0.252952	0.200145	-1.26385	0.206286	0.331908
ENSDARG00000019808	evpla	1417.57	0.73563	0.419537	1.75343	0.0795279	0.161925
ENSDARG00000054010	scaf1	15392.4	-1.75605	0.495493	-3.54404	0.000394048	0.00216986
ENSDARG00000062280	hace1	769.431	-0.439084	0.514844	-0.852849	0.393743	0.531749
ENSDARG00000037122	TENM2	1260.37	1.25297	0.203937	6.14392	8.0507e-10	2.32971e-08
ENSDARG00000037121	mat2ab	1295.58	0.932594	0.434588	2.14593	0.0318787	0.0791808
ENSDARG00000062289	edaradd	69.5316	-0.701218	0.334587	-2.09577	0.0361024	0.0874773
ENSDARG00000005335	slc22a4	350.668	0.0362694	0.388665	0.0933181	0.925651	0.951418
ENSDARG00000005332	lipib	36.5704	2.0201	0.435754	4.63588	3.55422e-06	3.9044e-05
ENSDARG00000102488	FO704745.1	19.998	-3.90693	0.640585	-6.099	1.06735e-09	3.00829e-08
ENSDARG00000102486	si:ch73-359m17.11	13.2345	-1.37724	0.680504	-2.02385	0.0429857	0.100348
ENSDARG00000102483	numa1	809.191	0.57126	0.21596	2.64521	0.008164	0.0266823
ENSDARG00000102482	zgc:165573	1068.5	-0.455035	0.412941	-1.10194	0.270489	0.405232
ENSDARG00000102480	BX005417.2	355.772	-0.165719	0.40886	-0.40532	0.685242	0.780736
ENSDARG00000101593	zgc:163077	184.791	0.137261	0.361203	0.380012	0.703937	0.794171
ENSDARG00000009212	ppiaa	82192.5	-0.386996	0.329581	-1.17421	0.240312	0.371497
ENSDARG00000101597	si:dkeyp-57d7.4	771.417	-0.374156	0.47223	-0.792318	0.428176	0.564392
ENSDARG00000101598	si:ch211-215p11.1	68.798	0.818806	0.548719	1.49221	0.135644	0.241767
ENSDARG00000110964	BX957352.1	12.6824	1.40761	0.697556	2.01791	0.0436004	0.101484
ENSDARG00000009218	mars2	343.535	-0.643819	0.264628	-2.43292	0.0149778	0.0434007
ENSDARG00000059835	zfyve27	684.924	0.546603	0.53827	1.01548	0.309876	0.447138
ENSDARG00000027172	phactr2	1344.71	-1.11455	0.438184	-2.54356	0.010973	0.0338008
ENSDARG00000054903	mta3	1088.65	0.414955	0.370778	1.11915	0.263077	0.396491
ENSDARG00000054906	ier5l	2721.17	0.147923	0.2201	0.672073	0.501537	0.631516
ENSDARG00000054907	cox7a2l	2338.85	-0.342011	0.327455	-1.04445	0.296276	0.432811
ENSDARG00000039677	dsc2l	1522.27	0.871882	0.288802	3.01896	0.00253644	0.010222
ENSDARG00000116086	si:dkey-193i10.4	31.8355	0.232419	0.36586	0.635267	0.525254	0.651161
ENSDARG00000055054	bcl9l	1491.17	-0.334337	0.383441	-0.871938	0.383242	0.521143
ENSDARG00000055053	itih1	649.339	-0.339299	0.44497	-0.762521	0.445749	0.580552
ENSDARG00000055052	map2	2265.05	0.281934	0.214826	1.31239	0.18939	0.311241
ENSDARG00000096418	ighv14-1	31.794	0.00208377	0.39389	0.00529023	0.995779	0.997622
ENSDARG00000004060	bhlhe40	13884.1	-0.102066	0.381212	-0.26774	0.788899	0.857136
ENSDARG00000105454	AL928854.1	127.819	-0.860554	0.253962	-3.38852	0.000702722	0.00352411
ENSDARG00000105456	FO834831.1	60.4777	-0.96461	0.517069	-1.86553	0.0621066	0.133713
ENSDARG00000105450	si:ch211-63p21.1	9145.74	-1.5172	0.235236	-6.4497	1.12069e-10	3.93082e-09
ENSDARG00000105453	kcnk17	39.3739	0.381292	0.392024	0.972623	0.330741	0.468418
ENSDARG00000105452	plxna1a	289.884	1.20441	0.390985	3.08045	0.00206687	0.00863438
ENSDARG00000105458	si:dkeyp-81f3.4	11.179	0.02462	0.871988	0.0282343	0.977475	0.985579
ENSDARG00000045493	slc35e3	138.866	0.841755	0.371625	2.26506	0.0235088	0.0621059
ENSDARG00000045490	ndufb2	2572.73	-0.949176	0.265572	-3.57408	0.000351461	0.00196858
ENSDARG00000004680	dnajb6a	1916.39	0.121433	0.22977	0.528497	0.597154	0.711554
ENSDARG00000075217	tdrd12	19.1998	-0.348634	0.620757	-0.561627	0.57437	0.692828
ENSDARG00000075215	vezt	115.012	1.35193	0.386375	3.49901	0.000466981	0.002497
ENSDARG00000075212	march11	17.3151	0.150234	0.473639	0.31719	0.7511	0.829386
ENSDARG00000075211	chd7	10069.5	-0.953021	0.608378	-1.56649	0.117233	0.217092
ENSDARG00000056504	frg1	3305.65	-2.38716	0.476491	-5.00987	5.44675e-07	7.59928e-06
ENSDARG00000006514	her6	1684.78	0.208607	0.200598	1.03993	0.298374	0.435102
ENSDARG00000003599	rpl3	214506	-1.13308	0.343221	-3.3013	0.000962369	0.00456287
ENSDARG00000056502	si:ch73-334d15.4	306.863	0.213855	0.432379	0.4946	0.620882	0.730471
ENSDARG00000056509	pdik1l	940.521	-1.28661	0.277076	-4.64354	3.42488e-06	3.78501e-05
ENSDARG00000012796	hnmt	248.03	0.0216475	0.304558	0.0710784	0.943335	0.963028
ENSDARG00000003592	surf1	821.11	-0.0852828	0.28762	-0.296512	0.766839	0.841559
ENSDARG00000052435	spred2a	3022.53	-0.940823	0.192127	-4.89687	9.73741e-07	1.26933e-05
ENSDARG00000039093	got1	16174.7	-0.786548	0.208948	-3.76431	0.000167006	0.0010539
ENSDARG00000052437	mia	2334.92	-0.26814	0.282865	-0.947944	0.343158	0.480999
ENSDARG00000039095	nkx2.3	309.653	-0.263677	0.270968	-0.973094	0.330507	0.468198
ENSDARG00000063905	mt-co1	1.69237e+06	2.73724	0.409558	6.6834	2.33454e-11	9.47179e-10
ENSDARG00000063908	mt-co2	640405	2.26482	0.327607	6.91324	4.73702e-12	2.18637e-10
ENSDARG00000039098	ca8	590.704	-0.18634	0.223673	-0.833093	0.404792	0.542425
ENSDARG00000052438	actr2a	5406.47	-0.348176	0.440465	-0.790474	0.429251	0.565413
ENSDARG00000003046	sorbs2a	300.16	0.496147	0.490246	1.01204	0.311521	0.44894
ENSDARG00000003041	CABZ01111496.1	261.111	-0.454604	0.661447	-0.687288	0.491901	0.622847
ENSDARG00000102100	mrc1a	690.441	0.74856	0.317029	2.36117	0.0182174	0.0508217
ENSDARG00000102101	si:ch73-174h16.5	21.7194	-0.120003	0.531139	-0.225935	0.821252	0.880121
ENSDARG00000102106	tgm1l1	2894.53	0.277228	0.348906	0.794562	0.426868	0.563105
ENSDARG00000098881	si:dkey-238i5.3	31.6756	1.00395	0.468505	2.14289	0.0321223	0.0796651
ENSDARG00000102105	dad1	2553.64	0.722906	0.216481	3.33934	0.000839769	0.00408997
ENSDARG00000032326	mecr	569.72	-1.08594	0.205573	-5.28251	1.27424e-07	2.12963e-06
ENSDARG00000032327	usp36	56409.8	-2.93499	0.519378	-5.65098	1.59534e-08	3.33578e-07
ENSDARG00000032324	epb41l5	3033.48	0.852077	0.351102	2.42687	0.0152298	0.0440186
ENSDARG00000098880	pclob	9828.75	-0.530504	0.310649	-1.70773	0.0876862	0.174435
ENSDARG00000037946	prl	89.3295	1.22482	0.66139	1.85189	0.0640413	0.136937
ENSDARG00000037941	syt5a	2662.81	-0.285604	0.418409	-0.682595	0.494863	0.625353
ENSDARG00000037943	cpt1cb	38.2729	0.897066	0.397954	2.2542	0.0241837	0.0634875
ENSDARG00000035899	lingo1b	707.014	0.817542	0.248329	3.29217	0.000994184	0.00468861
ENSDARG00000000588	grasp	437.579	0.598512	0.251512	2.37966	0.0173287	0.0488114
ENSDARG00000035895	fndc5b	58.9159	1.43488	0.378243	3.79355	0.000148509	0.000952823
ENSDARG00000035891	acana	3358.4	-0.315345	0.315358	-0.999959	0.31733	0.454315
ENSDARG00000035890	fuca1.1	2562.83	0.142127	0.218232	0.651264	0.514876	0.642515
ENSDARG00000116227	CR848784.5	9.04321	-0.736278	0.868329	-0.847925	0.39648	0.534444
ENSDARG00000029242	fbxo3	1041	-0.265238	0.37494	-0.707415	0.479309	0.611944
ENSDARG00000029248	fubp1	8530.92	0.228147	0.262729	0.868374	0.38519	0.523224
ENSDARG00000088100	KCNIP4	76.2518	-0.0886623	0.341418	-0.259689	0.795104	0.861363
ENSDARG00000031698	mylk2	135.177	-0.95993	0.478384	-2.00661	0.0447912	0.103706
ENSDARG00000060349	wasf1	502.207	0.663766	0.533841	1.24338	0.213729	0.340799
ENSDARG00000060348	map3k3	711.089	0.524176	0.37565	1.39539	0.1629	0.27789
ENSDARG00000060340	si:dkey-157l19.2	156.893	1.01321	0.584653	1.73301	0.0830938	0.16751
ENSDARG00000060345	apoda.1	2071.76	1.1042	0.345353	3.1973	0.00138722	0.00621246
ENSDARG00000071241	trim35-39	246.281	-1.0687	0.316967	-3.37164	0.000747228	0.00371291
ENSDARG00000069998	si:ch211-145b13.6	333.238	-0.101191	0.220996	-0.457886	0.647035	0.751169
ENSDARG00000008370	csnk1da	7476.14	0.289468	0.227991	1.26965	0.204211	0.329214
ENSDARG00000008372	spred2b	12226.6	-3.32386	0.650658	-5.10847	3.24783e-07	4.84651e-06
ENSDARG00000069995	dpy19l1l	59.4044	0.977303	0.370344	2.63891	0.00831733	0.0270572
ENSDARG00000008377	epn2	5404.21	0.0975176	0.196728	0.495699	0.620107	0.729826
ENSDARG00000100139	si:ch211-113d22.2	1484.37	1.60623	0.229216	7.00747	2.42661e-12	1.18669e-10
ENSDARG00000004296	ambp	6207.47	1.30428	0.18282	7.13423	9.73318e-13	5.12844e-11
ENSDARG00000004806	grwd1	1241.33	-0.267642	0.254883	-1.05006	0.293692	0.430223
ENSDARG00000074996	tbrg1	210.538	0.212779	0.398197	0.534355	0.593096	0.70849
ENSDARG00000074995	eif2b5	1377.63	0.664106	0.299504	2.21736	0.0265988	0.0684767
ENSDARG00000010524	si:ch211-282j22.3	235.819	0.782629	0.253462	3.08775	0.00201676	0.00844875
ENSDARG00000068640	rsf1b.1	17265.6	-1.94008	0.558095	-3.47625	0.000508484	0.00268337
ENSDARG00000068641	taf10	2120.03	-0.769805	0.316984	-2.42853	0.0151602	0.0438279
ENSDARG00000001354	slc6a22.2	391.34	0.893736	0.516804	1.72935	0.0837461	0.16854
ENSDARG00000076733	bard1	35.5671	0.720753	0.454283	1.58657	0.11261	0.210475
ENSDARG00000076735	si:dkey-193c22.2	353.529	1.2495	0.308087	4.05567	4.99901e-05	0.000376047
ENSDARG00000088817	wdr59	611.517	-0.312305	0.396946	-0.786769	0.431417	0.567158
ENSDARG00000088816	trabd2b	817.996	0.648344	0.195337	3.31911	0.000903058	0.00432248
ENSDARG00000032816	tm7sf2	697.349	1.39733	0.299304	4.66859	3.0327e-06	3.41014e-05
ENSDARG00000094470	txnrd2.1	39.1469	-1.77972	0.369494	-4.81663	1.46001e-06	1.80444e-05
ENSDARG00000087869	si:ch211-11k18.4	520.274	0.821088	0.313853	2.61615	0.00889263	0.0286121
ENSDARG00000058958	trim35-7	86.2504	-0.928455	0.300671	-3.08794	0.00201549	0.00844618
ENSDARG00000077085	zgc:110821	330.107	-0.392752	0.32571	-1.20583	0.227882	0.356914
ENSDARG00000058953	abcc4	542.962	1.58633	0.427042	3.71469	0.000203452	0.00124561
ENSDARG00000015325	u2af1	3218.33	0.0883311	0.230301	0.383547	0.701314	0.792226
ENSDARG00000078058	dip2a	685.007	0.201801	0.579964	0.347954	0.727875	0.812518
ENSDARG00000086419	si:ch211-282j17.13	127.881	-0.429885	0.228506	-1.88129	0.0599325	0.130268
ENSDARG00000086418	si:ch211-236p5.3	167.024	-0.37266	0.344754	-1.08094	0.279723	0.4152
ENSDARG00000086411	srsf10b	1172.35	-0.101932	0.231282	-0.440728	0.65941	0.760662
ENSDARG00000086416	med11	715.304	-0.262266	0.300326	-0.873272	0.382515	0.520421
ENSDARG00000111515	CABZ01061498.1	346.25	0.122609	0.612916	0.200042	0.841448	0.894665
ENSDARG00000078057	snx8b	663.467	0.595258	0.265232	2.2443	0.0248133	0.0647975
ENSDARG00000097943	CR926464.1	8.13417	1.08482	0.695139	1.56058	0.118622	0.219116
ENSDARG00000001975	hsd11b2	1125.07	-0.395077	0.492342	-0.802443	0.422297	0.559025
ENSDARG00000097944	BX664614.1	125.261	-0.571914	0.376952	-1.5172	0.129215	0.233241
ENSDARG00000097948	BX901883.5	17.5453	-3.644	0.993957	-3.66615	0.000246229	0.00146239
ENSDARG00000030417	pkd1a	421.472	0.647054	0.402414	1.60793	0.10785	0.203553
ENSDARG00000030411	crygn2	54303.8	-1.1605	0.395516	-2.93414	0.00334477	0.0128877
ENSDARG00000034309	cox10	1181.31	-0.0968726	0.424661	-0.228118	0.819555	0.878817
ENSDARG00000000002	ccdc80	1928.98	-0.412481	0.483836	-0.852522	0.393924	0.531903
ENSDARG00000034307	chrne	922.228	1.26807	0.415231	3.0539	0.00225891	0.00929799
ENSDARG00000040822	fundc1	1956.58	-0.364623	0.439985	-0.828718	0.407264	0.545339
ENSDARG00000000001	slc35a5	186.898	0.273071	0.262908	1.03866	0.298964	0.435668
ENSDARG00000014828	l3mbtl1a	410.562	0.64712	0.19533	3.31296	0.000923141	0.00440415
ENSDARG00000034300	sema3c	174.484	0.183839	0.522073	0.352134	0.724738	0.809699
ENSDARG00000110024	FQ377903.3	425.49	0.577707	0.263678	2.19096	0.0284546	0.0723934
ENSDARG00000110020	zgc:56628	114.579	-0.235804	0.38503	-0.61243	0.540253	0.66491
ENSDARG00000069208	stx7l	170.167	1.06702	0.257995	4.13582	3.53684e-05	0.000280591
ENSDARG00000016141	slc6a2	1003.24	0.688161	0.179218	3.8398	0.000123133	0.00081029
ENSDARG00000016143	xiap	1153.13	0.730893	0.218683	3.34224	0.000831046	0.00406077
ENSDARG00000074607	unm_sa1506	14.6921	-0.0140086	0.476615	-0.0293919	0.976552	0.985031
ENSDARG00000035837	mosmob	331.59	-0.154613	0.352632	-0.438455	0.661056	0.761928
ENSDARG00000074604	phc3	21.3445	0.881603	0.5558	1.58619	0.112697	0.210575
ENSDARG00000079271	dcxr	448.851	0.0973462	0.325777	0.298812	0.765084	0.840152
ENSDARG00000074602	mrvi1	54.4562	-0.468289	0.482571	-0.970405	0.331845	0.469646
ENSDARG00000074601	cbln2a	58.0314	1.51211	0.483829	3.12531	0.00177617	0.00760132
ENSDARG00000074600	gpr78a	259.66	0.517719	0.232063	2.23094	0.0256849	0.0666208
ENSDARG00000079278	zgc:174877	196.356	0.787651	0.444455	1.77217	0.0763657	0.156868
ENSDARG00000038802	cenpl	55.9056	0.283643	0.35138	0.807228	0.419535	0.556669
ENSDARG00000017891	tcp1	10509.3	0.328488	0.260936	1.25888	0.208073	0.33395
ENSDARG00000045951	kat5b	788.156	0.0484437	0.3142	0.154181	0.877467	0.91931
ENSDARG00000045956	kcnk10b	10.3056	0.533714	0.662517	0.805586	0.420482	0.557614
ENSDARG00000045955	prlrb	20.9293	0.237179	0.514575	0.460922	0.644855	0.749164
ENSDARG00000045959	csf3r	18.7194	0.29833	0.502163	0.59409	0.552452	0.675039
ENSDARG00000045958	egfl6	2928.99	1.00076	0.280827	3.56361	0.000365792	0.00203592
ENSDARG00000041062	calb2a	4611.28	-0.00224595	0.411668	-0.00545572	0.995647	0.997574
ENSDARG00000041060	lgals9l3	687.172	0.2596	0.226074	1.1483	0.250844	0.383337
ENSDARG00000041065	hspb1	1621.3	0.0914038	0.153528	0.595354	0.551607	0.674399
ENSDARG00000041068	got2a	3129.51	0.188916	0.489323	0.386076	0.69944	0.790747
ENSDARG00000077950	tor1	805.206	1.00431	0.356077	2.82048	0.00479513	0.0172979
ENSDARG00000077955	rnf6	1218.44	-0.357821	0.265683	-1.3468	0.178045	0.29663
ENSDARG00000077959	CU207281.2	13.0463	-0.213326	0.520732	-0.409666	0.682051	0.778478
ENSDARG00000045485	rassf8b	1178.56	-0.999384	0.286634	-3.48662	0.000489166	0.00260393
ENSDARG00000045484	dcp1b	420.49	0.243377	0.338895	0.71815	0.472665	0.605841
ENSDARG00000045487	rps16	45856.4	-0.865119	0.310128	-2.78955	0.00527807	0.0186602
ENSDARG00000075557	apcdd1l	832.848	0.352423	0.210912	1.67095	0.0947316	0.184792
ENSDARG00000094559	zgc:174855	24.0681	-0.189178	0.679828	-0.278273	0.780803	0.851383
ENSDARG00000094558	si:dkeyp-53e4.1	11.9311	0.393309	0.59834	0.657333	0.510967	0.639384
ENSDARG00000045483	lrtm2a	618.44	-1.15694	0.675589	-1.71249	0.0868063	0.173191
ENSDARG00000045482	stk38l	1558.47	-1.67832	0.35363	-4.74597	2.07509e-06	2.45263e-05
ENSDARG00000094554	si:ch73-7i4.1	105.073	-2.4368	0.737897	-3.30236	0.000958751	0.00454853
ENSDARG00000094557	nupr1b	8415.74	-1.11786	0.355532	-3.14418	0.00166555	0.00721214
ENSDARG00000094551	BX855614.1	69.832	0.554723	0.496441	1.1174	0.263824	0.397295
ENSDARG00000094550	BX649490.2	53.5179	-0.552178	0.376534	-1.46648	0.142518	0.25094
ENSDARG00000041394	dnajb1b	774.498	0.0525404	0.213157	0.246487	0.805305	0.868542
ENSDARG00000041397	eif2b2	1638.51	-0.641086	0.189853	-3.37675	0.000733486	0.00365148
ENSDARG00000041391	tmed10	7852.3	0.86991	0.227065	3.8311	0.000127573	0.00083332
ENSDARG00000085497	RPPH1-2P	19.0681	-3.85911	0.587209	-6.57194	4.96629e-11	1.86557e-09
ENSDARG00000017230	fbxw11b	2202.69	0.0530479	0.233518	0.227168	0.820293	0.879371
ENSDARG00000017235	eif5a	51041.7	-0.595507	0.261286	-2.27914	0.0226588	0.0603695
ENSDARG00000111856	BX649490.4	16.1452	-0.539436	0.55888	-0.965209	0.33444	0.472142
ENSDARG00000078603	myo1hb	126.776	1.094	0.46738	2.34072	0.0192468	0.0531149
ENSDARG00000078600	ldlrad3	353.463	0.207594	0.524945	0.395459	0.692504	0.786114
ENSDARG00000078606	zgc:194224	2005.22	-3.21408	0.367043	-8.75668	2.01085e-18	3.05034e-16
ENSDARG00000099129	phlda1	3064.84	-3.82708	0.539855	-7.08908	1.35005e-12	6.91458e-11
ENSDARG00000078604	tbc1d10b	11938.5	-2.50753	0.545165	-4.59958	4.23345e-06	4.55804e-05
ENSDARG00000099124	f3a	130.595	0.464592	0.321356	1.44572	0.148255	0.25848
ENSDARG00000099122	naa38	1002.99	-1.2917	0.232773	-5.54921	2.86957e-08	5.68094e-07
ENSDARG00000043502	ccdc124	6399.22	-1.57754	0.201824	-7.81639	5.43604e-15	4.4498e-13
ENSDARG00000099985	ccn1l2	880.968	0.0168927	0.169124	0.0998835	0.920437	0.948144
ENSDARG00000009544	cldnb	2077.59	0.421057	0.275651	1.5275	0.126636	0.22985
ENSDARG00000009549	ubr4	4382.74	1.14193	0.390446	2.92469	0.00344798	0.013217
ENSDARG00000043509	rpl11	71444.3	-0.984951	0.315665	-3.12024	0.00180701	0.0077139
ENSDARG00000091459	gabra2a	56.1058	1.05507	0.363596	2.90176	0.0037107	0.0140477
ENSDARG00000093382	uqcc3	1135.67	-0.752494	0.410409	-1.83352	0.0667252	0.14133
ENSDARG00000099981	si:ch1073-228h2.2	103.503	-0.762658	0.382035	-1.99631	0.0459005	0.105765
ENSDARG00000099980	bpifcl	67.2316	0.301966	0.385405	0.783504	0.433331	0.569015
ENSDARG00000095200	si:ch211-197e7.1	65.3935	0.585442	0.368566	1.58843	0.112189	0.209857
ENSDARG00000095204	AL935117.1	8.01058	0.268742	0.707031	0.380099	0.703872	0.794171
ENSDARG00000099982	ccl39.7	94.7061	-0.306861	0.356832	-0.85996	0.389811	0.527755
ENSDARG00000077553	rap2aa	58.6951	0.563182	0.406362	1.38591	0.165773	0.281644
ENSDARG00000045224	glipr1a	55.6401	0.704082	0.285496	2.46617	0.0136566	0.0403156
ENSDARG00000008637	mttp	3687.86	1.28278	0.429662	2.98556	0.00283055	0.0112148
ENSDARG00000008639	kifap3a	1427.56	0.467475	0.192321	2.4307	0.0150697	0.0436313
ENSDARG00000045228	stub1	810.69	0.223203	0.279969	0.797241	0.425311	0.56163
ENSDARG00000109215	FQ377603.1	11.3756	1.56149	0.677467	2.3049	0.0211724	0.0573196
ENSDARG00000109210	BX649416.3	17.5139	0.103575	0.643201	0.16103	0.87207	0.91609
ENSDARG00000113431	si:ch211-276i6.1	72.9078	-1.17562	0.514189	-2.28636	0.0222329	0.0594275
ENSDARG00000112310	CABZ01084617.1	9.55766	2.65594	0.914248	2.90505	0.0036719	0.0139274
ENSDARG00000099789	si:ch211-76m11.7	14.1335	-2.79957	0.786015	-3.56173	0.000368425	0.0020477
ENSDARG00000099787	echdc3	29.2565	1.27079	0.514975	2.46767	0.0135996	0.0402094
ENSDARG00000099786	actn4	14348.4	-0.198185	0.491171	-0.403495	0.686584	0.781919
ENSDARG00000028533	macf1a	10630.3	1.00313	0.264281	3.79571	0.00014722	0.000945926
ENSDARG00000110810	si:dkey-3h2.2	8.99864	0.98225	0.64694	1.5183	0.128938	0.232914
ENSDARG00000012506	rnpep	274.026	0.101488	0.395377	0.256686	0.797421	0.86307
ENSDARG00000011301	nae1	1023.47	0.218072	0.16643	1.31029	0.190097	0.31193
ENSDARG00000014159	mtdha	6347.72	-0.50021	0.37382	-1.33811	0.180862	0.30021
ENSDARG00000023214	mob2a	1703.26	-2.3458	0.489925	-4.78809	1.68379e-06	2.04493e-05
ENSDARG00000022280	brd2a	10596.3	-1.65595	0.494349	-3.34976	0.000808811	0.00397086
ENSDARG00000099874	agap2	2576.23	-0.0654408	0.378975	-0.172678	0.862904	0.909857
ENSDARG00000099877	si:dkeyp-72e1.6	282.372	-0.00680307	0.403752	-0.0168496	0.986557	0.991343
ENSDARG00000099876	BX908401.1	132.53	-0.0077371	0.276424	-0.0279899	0.97767	0.985643
ENSDARG00000099871	myo7aa	491.373	1.40995	0.296307	4.75842	1.95115e-06	2.31878e-05
ENSDARG00000099870	tnni4a	344.906	-1.80159	0.317767	-5.66952	1.43197e-08	3.03686e-07
ENSDARG00000099873	zgc:163083	617.841	-1.55066	0.442735	-3.50246	0.000460986	0.00246993
ENSDARG00000055216	tuba1c	36571.5	-0.383485	0.309622	-1.23856	0.215509	0.342947
ENSDARG00000059743	tmem98	222.363	0.553866	0.316111	1.75212	0.0797527	0.162327
ENSDARG00000053326	gna11b	1956.9	-2.54017	0.501697	-5.06316	4.12356e-07	5.94831e-06
ENSDARG00000059747	kcnj19a	258.109	0.352898	0.210854	1.67366	0.094197	0.184051
ENSDARG00000059746	plod1a	1299.61	0.234333	0.324383	0.722396	0.470051	0.603425
ENSDARG00000113546	CU571382.5	12.3919	0.902882	0.604512	1.49357	0.135288	0.241205
ENSDARG00000097208	C25H11orf96	743.047	-0.084223	0.239214	-0.352082	0.724777	0.809705
ENSDARG00000097205	ulk2	6295.26	0.046611	0.278868	0.167144	0.867257	0.912749
ENSDARG00000097206	BX324206.2	41.641	-1.04786	0.506039	-2.07071	0.0383854	0.0917836
ENSDARG00000040100	si:dkey-95h12.1	429.135	-0.0318027	0.48019	-0.0662295	0.947195	0.965478
ENSDARG00000097203	si:ch211-176l24.4	192.116	-2.41701	0.315455	-7.66197	1.83108e-14	1.37135e-12
ENSDARG00000041830	tsn	778.693	0.0606968	0.262669	0.231077	0.817255	0.877101
ENSDARG00000025889	usp14	2559.52	-0.45462	0.197164	-2.3058	0.021122	0.0572206
ENSDARG00000063914	mt-nd3	43916.3	1.6506	0.310789	5.31098	1.09039e-07	1.85218e-06
ENSDARG00000041835	ccl38a.5	9.75413	0.251348	0.578892	0.434188	0.664152	0.764386
ENSDARG00000021806	zfp36l2	3948.95	-0.0366042	0.166681	-0.219607	0.826177	0.883809
ENSDARG00000041839	tsc22d2	1624.18	-0.136712	0.293942	-0.465099	0.64186	0.7468
ENSDARG00000002831	col4a4	1200.72	0.541623	0.397118	1.36389	0.172604	0.290101
ENSDARG00000061697	ca14	118.373	1.12162	0.237838	4.7159	2.40648e-06	2.78759e-05
ENSDARG00000061692	yjefn3	318.281	0.9423	0.259055	3.63745	0.000275346	0.0016124
ENSDARG00000061690	nxpe3	192.766	0.765591	0.329865	2.32092	0.020291	0.0554696
ENSDARG00000061691	qpctla	649.216	0.421734	0.219409	1.92213	0.054589	0.120947
ENSDARG00000056742	crmp1	629.013	1.04821	0.489983	2.13927	0.0324137	0.0801791
ENSDARG00000056743	cavin4b	4678.8	-1.48697	0.261884	-5.67798	1.36294e-08	2.90599e-07
ENSDARG00000056740	tmeff1b	2855.15	1.04387	0.189487	5.50892	3.61045e-08	6.9681e-07
ENSDARG00000056741	senp3b	983.583	-0.119405	0.184733	-0.646369	0.518041	0.644938
ENSDARG00000056744	ela2	28926.3	1.55534	0.476225	3.26598	0.00109086	0.00507461
ENSDARG00000061699	sipa1l3	902.541	-1.52308	0.541971	-2.81025	0.0049503	0.0177288
ENSDARG00000012656	atf6	11699.2	-2.06421	0.866484	-2.38229	0.0172054	0.0485503
ENSDARG00000045167	dlgap5	1266.12	-1.59032	0.395247	-4.02361	5.73118e-05	0.000422712
ENSDARG00000107527	slc18a3b	135.573	-0.0545974	0.465445	-0.117302	0.906621	0.938516
ENSDARG00000107526	smkr1	382.571	-2.66625	0.323914	-8.23135	1.85119e-16	2.06019e-14
ENSDARG00000021252	cct6a	27240	-0.642177	0.258015	-2.48891	0.0128135	0.0383471
ENSDARG00000021250	slc25a48	855.946	0.359789	0.296132	1.21496	0.22438	0.352848
ENSDARG00000021257	eif3d	30419.9	-1.04785	0.281035	-3.72854	0.00019259	0.00118735
ENSDARG00000021255	arhgap22	69.5197	-0.118726	0.486441	-0.244071	0.807176	0.870004
ENSDARG00000056294	si:ch211-183d21.3	123.076	1.17576	0.530113	2.21794	0.0265586	0.0683924
ENSDARG00000056292	vsx1	1514.09	0.1817	0.326411	0.55666	0.57776	0.695506
ENSDARG00000052535	ubxn10	41.2788	-0.0952891	0.351434	-0.271143	0.786281	0.855188
ENSDARG00000052537	cptp	887.273	-0.398467	0.576696	-0.690949	0.489598	0.620788
ENSDARG00000052536	tia1	2479.95	0.0392847	0.339502	0.115713	0.90788	0.939314
ENSDARG00000054584	FO681288.1	369.45	0.358796	0.315376	1.13768	0.255255	0.388097
ENSDARG00000057169	abca4a	318.158	1.71709	0.25333	6.77809	1.21779e-11	5.25415e-10
ENSDARG00000054583	mfsd6b	407.996	0.81452	0.238127	3.42053	0.000625002	0.00319902
ENSDARG00000057167	eif4g2b	9083.79	0.487485	0.168505	2.893	0.00381579	0.0143679
ENSDARG00000057166	lrmda	234.736	-1.74181	0.397847	-4.3781	1.19718e-05	0.000111506
ENSDARG00000054588	cox6a2	865.595	-0.281409	0.329862	-0.853111	0.393598	0.531613
ENSDARG00000094965	nfil3-5	1854.38	-0.942807	0.27675	-3.40671	0.000657499	0.00333738
ENSDARG00000094962	CR377211.2	18.9331	0.187534	0.439707	0.426497	0.669746	0.769051
ENSDARG00000090268	krtt1c19e	114465	-1.83442	0.28449	-6.4481	1.13258e-10	3.96671e-09
ENSDARG00000061030	vezf1b	247.816	0.392384	0.635078	0.617852	0.536673	0.661517
ENSDARG00000061031	dner	176.437	1.11775	0.461921	2.41979	0.0155296	0.0447115
ENSDARG00000061039	atp10a	478.321	-1.84705	0.617076	-2.99322	0.00276048	0.0109864
ENSDARG00000017108	kcna1b	41.4069	0.686327	0.491892	1.39528	0.162932	0.277924
ENSDARG00000117069	CABZ01060373.1	144.859	0.628031	0.219081	2.86666	0.00414823	0.015367
ENSDARG00000071007	pcgf5a	64.5596	0.674712	0.447112	1.50904	0.131287	0.235986
ENSDARG00000071004	abhd12	2610.78	-0.487259	0.505059	-0.964757	0.334666	0.472433
ENSDARG00000071005	ppp1r3ca	907.493	-0.585497	0.324343	-1.80518	0.0710468	0.148401
ENSDARG00000071001	nuggc.1	9.29628	-0.463836	0.791618	-0.585934	0.55792	0.67949
ENSDARG00000071009	kif20ba	356.053	0.10526	0.222905	0.472216	0.636773	0.743255
ENSDARG00000097179	CR538726.1	29.0716	-1.02835	0.52492	-1.95906	0.0501059	0.1131
ENSDARG00000011683	prtfdc1	627.041	0.340299	0.203341	1.67354	0.0942219	0.184084
ENSDARG00000022509	cox4i2	2169.48	0.509554	0.183403	2.77832	0.005464	0.0192075
ENSDARG00000022503	pkd2l1	349.164	0.198453	0.308195	0.643918	0.519628	0.64634
ENSDARG00000055989	tmem161b	635.251	1.07765	0.403316	2.67199	0.00754038	0.0250288
ENSDARG00000020618	gatd3a	863.954	-0.0203723	0.348111	-0.0585224	0.953332	0.969369
ENSDARG00000020611	C18H19orf47	225.476	0.157821	0.402242	0.392353	0.694798	0.787705
ENSDARG00000020610	tnnt2a	1135.39	-1.41764	0.187322	-7.56793	3.79207e-14	2.68785e-12
ENSDARG00000060633	usp16	1827.04	-0.982117	0.421949	-2.32757	0.0199348	0.0546903
ENSDARG00000060631	GARNL3	414.827	-0.339521	0.57123	-0.594368	0.552266	0.674951
ENSDARG00000060637	clstn2	2381.77	0.606428	0.297784	2.03647	0.0417034	0.0979469
ENSDARG00000028027	trim63a	2485.81	-1.38068	0.313682	-4.40153	1.07491e-05	0.000101674
ENSDARG00000060639	apba2b	4492.36	-0.273566	0.160523	-1.70422	0.0883402	0.175457
ENSDARG00000060638	si:ch211-276c2.2	171.101	0.462991	0.436075	1.06172	0.288361	0.424713
ENSDARG00000103523	nudt6	84.787	0.528873	0.333958	1.58365	0.113274	0.211369
ENSDARG00000103522	si:zfos-943e10.1	2773.18	-1.23248	0.282967	-4.35557	1.3272e-05	0.000121759
ENSDARG00000018658	aar2	540.529	0.0589872	0.205174	0.287498	0.773731	0.846678
ENSDARG00000103527	si:dkeyp-35e5.9	30.1183	-0.185559	0.487352	-0.38075	0.703389	0.793817
ENSDARG00000103525	YTHDC2	34.7508	1.16155	0.421704	2.75441	0.00587972	0.020389
ENSDARG00000018653	acot7	353.739	-0.58567	0.434831	-1.34689	0.178015	0.296601
ENSDARG00000018650	gtpbp3	201.746	-0.632276	0.243122	-2.60065	0.00930466	0.0296256
ENSDARG00000103528	FP243383.1	429.186	-0.138636	0.517658	-0.267814	0.788842	0.857113
ENSDARG00000053666	myb	840.334	-0.932932	0.492797	-1.89313	0.05834	0.127435
ENSDARG00000053665	gabrg2	116.705	1.14206	0.400244	2.85342	0.00432519	0.0159087
ENSDARG00000101967	sult4a1	1152.01	-0.398729	0.336031	-1.18658	0.235392	0.365599
ENSDARG00000101961	abhd18	673.536	-0.152269	0.398268	-0.382328	0.702218	0.792984
ENSDARG00000101960	si:dkeyp-44d3.3	9.15978	0.944018	0.664084	1.42153	0.155161	0.267777
ENSDARG00000101963	tmem141	374.396	-0.193834	0.425299	-0.45576	0.648562	0.75226
ENSDARG00000101969	CABZ01084347.1	10.2083	1.3608	0.645258	2.10892	0.0349513	0.0852695
ENSDARG00000004396	b3gnt5b	256.276	0.50746	0.333978	1.51944	0.128652	0.232489
ENSDARG00000105277	cnksr3	204.712	0.654958	0.529857	1.2361	0.21642	0.343917
ENSDARG00000105276	grb2a	266.209	0.457097	0.383866	1.19077	0.233743	0.36375
ENSDARG00000105271	BX640522.1	662.17	0.433475	0.302732	1.43187	0.15218	0.263729
ENSDARG00000105273	FP074902.2	850.181	-1.81639	0.355007	-5.11649	3.1128e-07	4.66254e-06
ENSDARG00000105279	si:ch211-108c17.2	233.718	0.551745	0.196777	2.80391	0.00504874	0.0179827
ENSDARG00000105278	wu:fa19b12	296.325	-0.378566	0.4179	-0.905878	0.365	0.502884
ENSDARG00000031483	col9a1b	10290.6	0.0878276	0.531595	0.165215	0.868775	0.913911
ENSDARG00000116334	tmem17	70.3034	0.324188	0.345761	0.937607	0.348446	0.486585
ENSDARG00000036158	nudcd1	546.058	0.322102	0.206052	1.56321	0.118004	0.218181
ENSDARG00000033307	igf2b	3835.27	-0.508236	0.170164	-2.98675	0.00281963	0.0111838
ENSDARG00000036152	gas2b	388.844	-0.975231	0.278084	-3.50697	0.00045324	0.00243572
ENSDARG00000036155	gla	51.4127	-0.0813749	0.325072	-0.250328	0.802333	0.866357
ENSDARG00000036156	fnbp1a	274.713	-0.508114	0.454359	-1.11831	0.263434	0.39686
ENSDARG00000036483	c1ql3b	70.8843	0.911775	0.28602	3.1878	0.00143361	0.00637469
ENSDARG00000036482	hexim1	2043.46	0.243726	0.193911	1.2569	0.208791	0.33483
ENSDARG00000036481	tcn2	3485.93	1.71481	0.370997	4.62216	3.79758e-06	4.14686e-05
ENSDARG00000026513	hoxb6b	276.157	-0.152713	0.395722	-0.385908	0.699565	0.790747
ENSDARG00000006899	far1	508.942	-0.535631	0.523526	-1.02312	0.30625	0.443248
ENSDARG00000006896	lhx6	831.047	-1.21352	0.162091	-7.48663	7.06669e-14	4.62363e-12
ENSDARG00000036489	zgc:112356	3405.39	-0.491578	0.172853	-2.84392	0.00445627	0.0162977
ENSDARG00000006894	oprk1	21.3961	0.81319	0.577667	1.40771	0.159216	0.27325
ENSDARG00000006892	myo3b	176.089	1.33344	0.265752	5.01761	5.2318e-07	7.33376e-06
ENSDARG00000006891	kcns3a	97.1598	1.37727	0.414039	3.32642	0.000879704	0.00423339
ENSDARG00000086658	crygm2d21	41567.1	-1.49541	0.385277	-3.8814	0.000103858	0.000701895
ENSDARG00000086650	ttc41	9.24958	-0.709726	0.62735	-1.13131	0.257925	0.390928
ENSDARG00000086655	mkrn2os.1	56.0369	0.807847	0.306019	2.63986	0.00829405	0.0270164
ENSDARG00000086654	cbln11	131.71	1.58707	0.30754	5.16054	2.46241e-07	3.80563e-06
ENSDARG00000062674	btbd10a	4843.51	-1.16951	0.205237	-5.69834	1.20976e-08	2.62877e-07
ENSDARG00000107065	CABZ01070704.1	78.3009	1.36088	0.335201	4.05991	4.90926e-05	0.000369748
ENSDARG00000114874	FP236318.4	212.548	0.92335	0.38786	2.38063	0.0172832	0.0487163
ENSDARG00000114870	CABZ01078594.1	23897.7	-2.90411	0.33603	-8.6424	5.50453e-18	8.1426e-16
ENSDARG00000102728	CR762480.2	334.047	-1.09262	0.207026	-5.27768	1.30832e-07	2.17591e-06
ENSDARG00000102722	itih3b	732.685	2.70575	0.390811	6.92341	4.40887e-12	2.04283e-10
ENSDARG00000102720	zgc:123284	123.897	-0.243998	0.710925	-0.343212	0.731439	0.815121
ENSDARG00000102726	CT737184.1	9.6871	-1.14876	1.17529	-0.977428	0.328358	0.465985
ENSDARG00000102724	zgc:153039	116.023	-0.469491	0.59479	-0.789338	0.429914	0.56605
ENSDARG00000101381	CU019562.2	16.9475	-1.95733	0.617946	-3.16747	0.00153772	0.00675066
ENSDARG00000068939	xaf1	81.5034	-0.12617	0.317729	-0.3971	0.691293	0.785152
ENSDARG00000101382	CR388148.1	33.2987	0.528825	0.41123	1.28596	0.198458	0.322055
ENSDARG00000101385	f8	127.166	0.502182	0.416778	1.20491	0.228236	0.357398
ENSDARG00000101387	CAMK2N1	2768.97	-0.820505	0.474658	-1.72863	0.0838762	0.168787
ENSDARG00000101389	zgc:174180	25.1831	0.0167142	0.589616	0.0283476	0.977385	0.985579
ENSDARG00000101388	si:ch211-171l17.14	27.6994	0.585823	0.85395	0.686016	0.492703	0.623497
ENSDARG00000068934	cyp1b1	188.628	-0.576065	0.327667	-1.75808	0.078734	0.16049
ENSDARG00000068937	si:ch211-218m3.11	37.9696	-0.942762	0.375681	-2.50948	0.012091	0.0365756
ENSDARG00000100388	abhd5b	229.754	-1.42386	0.22195	-6.41524	1.406e-10	4.81109e-09
ENSDARG00000038467	igsf8	657.137	0.636372	0.348762	1.82466	0.0680524	0.143568
ENSDARG00000038465	stmn3	2041.04	-0.360756	0.380289	-0.948636	0.342806	0.480561
ENSDARG00000100383	il10ra	99.0946	0.174816	0.262883	0.664996	0.506053	0.635595
ENSDARG00000030656	sept3	2052.63	0.170381	0.225521	0.755499	0.44995	0.584411
ENSDARG00000100381	rock2bl	28.1144	-0.223001	0.565182	-0.394565	0.693164	0.786526
ENSDARG00000030650	r3hdml	28.1309	0.155716	0.556175	0.279977	0.779495	0.850644
ENSDARG00000100387	si:dkey-78o7.3	80.4748	-1.85646	0.355888	-5.21642	1.82418e-07	2.91575e-06
ENSDARG00000100384	CT990567.1	19.7522	0.18375	0.792817	0.231769	0.816718	0.876801
ENSDARG00000100385	slc25a19	239.118	-0.244599	0.323225	-0.756746	0.449202	0.583899
ENSDARG00000024619	foxo6b	375.732	0.421411	0.338336	1.24554	0.212934	0.339849
ENSDARG00000005271	zc3h12a	24.7269	-0.674545	0.805172	-0.837765	0.402163	0.539905
ENSDARG00000005274	rad52	118.143	-1.01957	0.36986	-2.75665	0.00583977	0.02028
ENSDARG00000104600	CABZ01070527.1	2311.99	1.00818	0.537483	1.87575	0.06069	0.131471
ENSDARG00000104605	si:ch73-299h12.4	229.409	-2.08249	0.59776	-3.48382	0.000494316	0.0026243
ENSDARG00000104609	crebbpa	8380.57	-1.63228	0.543414	-3.00374	0.0026668	0.0106744
ENSDARG00000101039	zdhhc15a	58.6276	-0.616846	0.304027	-2.02892	0.0424666	0.0994381
ENSDARG00000101032	iqcb1	180.402	-0.448613	0.27057	-1.65803	0.097312	0.188728
ENSDARG00000101030	si:ch73-158p21.3	226.349	0.718635	0.244336	2.94117	0.00326972	0.0126538
ENSDARG00000101037	asf1ba	442.428	0.241534	0.317925	0.75972	0.447422	0.582252
ENSDARG00000101036	traf2b	141.562	1.09077	0.235799	4.62585	3.73062e-06	4.07748e-05
ENSDARG00000101035	CU655870.1	116.985	-1.51032	0.489743	-3.08391	0.002043	0.00854517
ENSDARG00000101034	ZC3H12A	70.4271	0.170013	0.41782	0.406905	0.684078	0.779894
ENSDARG00000038794	zgc:113531	402.768	-0.00900984	0.413077	-0.0218115	0.982598	0.988809
ENSDARG00000038793	ccdc24	66.3151	-0.335463	0.326595	-1.02715	0.304348	0.441488
ENSDARG00000038792	klf17	319.138	-0.0336044	0.443859	-0.0757098	0.93965	0.960612
ENSDARG00000037350	rpl9	159536	-1.67561	0.292161	-5.73522	9.73848e-09	2.18391e-07
ENSDARG00000037353	frs2b	981.524	-0.137426	0.189589	-0.724861	0.468537	0.602228
ENSDARG00000029865	rassf2a	1907.27	0.23169	0.33366	0.694389	0.487438	0.619058
ENSDARG00000029866	slc6a14	26.9753	0.81815	0.456461	1.79238	0.0730725	0.151832
ENSDARG00000037358	polr3e	1939.51	-0.542869	0.208412	-2.60478	0.00919322	0.029365
ENSDARG00000037359	si:ch1073-272o11.3	211.547	-1.11681	0.588989	-1.89615	0.0579397	0.126747
ENSDARG00000032496	pon1	1140.93	0.11921	0.231195	0.515627	0.606115	0.71885
ENSDARG00000055151	smyd2a	2241.33	-0.951898	0.209196	-4.55027	5.35769e-06	5.57931e-05
ENSDARG00000055154	slc8a4a	323.615	1.05409	0.463682	2.27331	0.0230076	0.0610664
ENSDARG00000055158	prox1a	917.128	-0.182456	0.356044	-0.512453	0.608334	0.720693
ENSDARG00000055159	cyp27a1.4	195.361	-0.200228	0.458632	-0.436576	0.662419	0.762965
ENSDARG00000103893	srsf2b	1172.27	-0.399587	0.311981	-1.2808	0.200262	0.323924
ENSDARG00000103892	CABZ01074203.1	10.7294	0.636642	0.76288	0.834525	0.403985	0.541588
ENSDARG00000069326	mus81	468.549	-1.51585	0.313927	-4.82867	1.37449e-06	1.71028e-05
ENSDARG00000069327	nkx3.3	192.832	-0.164882	0.348747	-0.472783	0.636368	0.742965
ENSDARG00000069324	vps53	891.06	0.474635	0.271636	1.74732	0.0805821	0.163621
ENSDARG00000069321	fam169b	11.8568	1.24459	0.796085	1.56339	0.117961	0.218118
ENSDARG00000071449	fam234a	161.11	0.00327441	0.467323	0.00700673	0.994409	0.996669
ENSDARG00000069328	si:dkey-12e7.1	242.706	0.70383	0.264842	2.65755	0.00787104	0.0259133
ENSDARG00000069329	drgx	292.299	-0.668177	0.291632	-2.29116	0.0219539	0.0588933
ENSDARG00000074379	knstrn	240.062	-0.271296	0.214059	-1.26739	0.205016	0.330288
ENSDARG00000074378	junba	883.202	-0.529503	0.253408	-2.08953	0.0366601	0.0885673
ENSDARG00000074376	mdga1	59.261	-0.560844	0.587031	-0.955392	0.33938	0.476966
ENSDARG00000074372	elfn1b	84.5139	0.949696	0.507759	1.87037	0.0614328	0.13261
ENSDARG00000074371	tirap	11.3698	-1.15186	0.590685	-1.95004	0.0511713	0.114917
ENSDARG00000031216	ssu72	3125.8	-1.18654	0.271531	-4.3698	1.24363e-05	0.000115016
ENSDARG00000031214	arcn1b	2346.71	0.314785	0.197095	1.59713	0.110238	0.207101
ENSDARG00000004635	epha7	1344.17	-0.166447	0.443168	-0.375585	0.707225	0.796787
ENSDARG00000004634	osbp	358.75	0.428647	0.417487	1.02673	0.304548	0.441724
ENSDARG00000004636	ccdc9	8088.29	-2.11643	0.488457	-4.33289	1.47167e-05	0.000132964
ENSDARG00000004633	epn3b	43.3655	0.81383	0.711325	1.1441	0.25258	0.385216
ENSDARG00000004632	egln1b	1593.35	-0.907982	0.178706	-5.08088	3.75682e-07	5.50938e-06
ENSDARG00000042616	sema3h	157.944	0.0693639	0.588974	0.117771	0.906249	0.93832
ENSDARG00000042613	crp3	2758.11	2.25264	0.16851	13.368	9.30193e-41	1.84612e-37
ENSDARG00000036974	ripply3	40.1394	-0.462669	0.425215	-1.08808	0.276559	0.411815
ENSDARG00000001572	prf1.3	7.43671	1.10004	0.807354	1.36252	0.173033	0.290617
ENSDARG00000001578	echs1	3604.44	-0.296722	0.425757	-0.696927	0.485848	0.617678
ENSDARG00000089179	si:dkey-16p6.1	33.8959	1.30359	0.575458	2.2653	0.0234942	0.0620813
ENSDARG00000089172	si:ch1073-391i24.1	154.785	1.51855	0.445008	3.4124	0.000643931	0.00327899
ENSDARG00000089177	cyp46a1.3	195.173	1.28687	0.371082	3.46788	0.000524591	0.00275981
ENSDARG00000098256	si:ch73-329n5.6	90.1784	-0.313993	0.34872	-0.900417	0.367898	0.505923
ENSDARG00000098257	pcdh15a	154.637	0.823597	0.234681	3.50944	0.000449054	0.00241906
ENSDARG00000098252	cpne9	30.8842	0.328606	0.587461	0.559367	0.575911	0.694089
ENSDARG00000012581	AL590149.1	1241.85	-0.340481	0.462288	-0.736513	0.461419	0.595231
ENSDARG00000070019	taf15	8321.9	-0.428579	0.187274	-2.28852	0.0221072	0.0591978
ENSDARG00000075024	si:ch73-375g18.1	3038.37	-0.129775	0.181711	-0.714187	0.475111	0.608053
ENSDARG00000075025	cdc123	851.047	-0.0269567	0.185386	-0.145408	0.884388	0.923473
ENSDARG00000070012	sesn2	231.786	-0.226285	0.418957	-0.540114	0.589118	0.704827
ENSDARG00000070013	dmrt2b	27.8698	0.646515	0.524469	1.2327	0.217686	0.345236
ENSDARG00000070011	hce2l2	127.11	0.902498	0.495403	1.82175	0.0684934	0.144332
ENSDARG00000009702	ascl1b	140.218	0.311577	0.306462	1.01669	0.3093	0.446496
ENSDARG00000100813	nudt12	640.061	-0.157742	0.187542	-0.841101	0.400291	0.538181
ENSDARG00000100816	CT990625.1	21.6193	-2.06169	0.553878	-3.72229	0.000197428	0.00121528
ENSDARG00000100815	srsf3a	54.2639	2.79214	0.684133	4.08129	4.47873e-05	0.000342645
ENSDARG00000100818	KYAT3	51.2058	0.708237	0.497816	1.42269	0.154826	0.267276
ENSDARG00000069815	dnali1	112.19	-0.367754	0.405956	-0.905897	0.36499	0.502884
ENSDARG00000069817	crygm2d17	41802.9	-1.57145	0.371945	-4.22494	2.39005e-05	0.000200952
ENSDARG00000044511	etv5b	4346.35	-0.463963	0.150012	-3.09284	0.00198251	0.00832871
ENSDARG00000044512	ca4c	176.653	1.01846	0.622976	1.63482	0.102086	0.195346
ENSDARG00000044513	tpst1l	568.433	0.809841	0.285473	2.83684	0.00455619	0.0165943
ENSDARG00000044514	st6gal1	142.804	0.792487	0.337472	2.3483	0.0188592	0.0522209
ENSDARG00000002701	rasl12	279.068	0.177689	0.2628	0.676139	0.498952	0.62916
ENSDARG00000017687	dnajc5gb	714.855	-0.724119	0.52232	-1.38635	0.16564	0.281495
ENSDARG00000093347	si:ch211-239f4.6	22.8242	0.596069	0.494049	1.2065	0.227626	0.35663
ENSDARG00000093342	si:ch211-13f8.1	706.215	0.137187	0.520215	0.263712	0.792002	0.859292
ENSDARG00000093349	si:ch211-141e20.2	243.768	-1.71733	0.751919	-2.28393	0.0223757	0.0597623
ENSDARG00000082968	dre-mir-429b	20.6214	-2.16251	0.559648	-3.86405	0.000111523	0.00074495
ENSDARG00000014796	wnt11	3038.6	0.305299	0.173485	1.7598	0.0784415	0.160151
ENSDARG00000014794	uqcrc2a	8282.27	-0.543982	0.197227	-2.75815	0.00581304	0.0202019
ENSDARG00000014793	ehd1b	3827.05	0.458039	0.189179	2.42119	0.0154697	0.0445659
ENSDARG00000014792	lrrc4bb	305.367	1.16452	0.470485	2.47515	0.013318	0.0395217
ENSDARG00000014790	g3bp2	2488.29	-0.157693	0.478985	-0.329224	0.741986	0.822679
ENSDARG00000087241	ucn3l	30.9209	1.10772	0.394984	2.80447	0.00504	0.0179609
ENSDARG00000087243	zgc:100918	5064.54	-0.422064	0.445552	-0.947283	0.343494	0.481357
ENSDARG00000087245	CR847844.1	17.6133	0.739863	0.587532	1.25927	0.207932	0.333834
ENSDARG00000087247	kcnab2a	251.83	-0.902059	0.350156	-2.57616	0.00999044	0.0313275
ENSDARG00000087249	znf1011	49.6517	1.76845	0.466672	3.7895	0.000150952	0.000964615
ENSDARG00000010487	sae1	1066.28	0.089292	0.268513	0.332542	0.73948	0.821162
ENSDARG00000079829	ccr2	13.553	1.65371	0.57899	2.85621	0.00428736	0.0157838
ENSDARG00000074818	si:cabz01036022.1	46.8095	-0.0971967	0.524229	-0.185409	0.852908	0.902575
ENSDARG00000074819	si:dkeyp-23e4.3	446.018	-0.133574	0.410392	-0.32548	0.744818	0.82481
ENSDARG00000010482	prg4a	38.1593	0.24537	0.354834	0.691506	0.489248	0.62058
ENSDARG00000010481	bzw1a	8273.69	-0.328951	0.259046	-1.26985	0.204137	0.329139
ENSDARG00000074812	fhdc1	264.354	0.404957	0.190644	2.12416	0.033657	0.0826793
ENSDARG00000074813	btr05	222.134	-0.313868	0.489752	-0.640872	0.521606	0.64819
ENSDARG00000079823	mrps36	2052.24	-0.678814	0.333692	-2.03425	0.0419262	0.0983758
ENSDARG00000079824	ninj2	121.852	0.625865	0.23294	2.68681	0.00721375	0.0241703
ENSDARG00000079826	gpr174	29.3088	0.634582	0.548951	1.15599	0.247685	0.379862
ENSDARG00000074815	mxra5a	474.133	0.323707	0.322505	1.00373	0.31551	0.452416
ENSDARG00000043986	setd6	582.042	-0.483414	0.23842	-2.02757	0.0426039	0.0996546
ENSDARG00000043982	tube1	27.1216	1.09584	0.416007	2.63419	0.00843388	0.0273672
ENSDARG00000090903	creb3l3b	434.484	0.724255	0.390016	1.85699	0.0633125	0.135764
ENSDARG00000090901	si:ch211-256e16.11	86.5544	1.04486	0.391833	2.6666	0.00766219	0.0253554
ENSDARG00000078060	syt7b	903.464	-1.46938	0.407275	-3.60785	0.000308748	0.00176631
ENSDARG00000078066	elk1	244.905	0.760059	0.425974	1.78429	0.0743771	0.153858
ENSDARG00000078065	ftr05	21.5206	0.415686	0.609572	0.681931	0.495282	0.625764
ENSDARG00000078069	rrm2	3674.52	0.0523316	0.32385	0.161592	0.871627	0.915851
ENSDARG00000078068	abcg4b	44.7359	0.941215	0.664013	1.41747	0.156347	0.269355
ENSDARG00000059233	runx2b	36.7898	0.336382	0.445435	0.755177	0.450143	0.584516
ENSDARG00000040985	itgbl1	2292.46	0.480828	0.333012	1.44388	0.148774	0.259138
ENSDARG00000040984	hspa13	100.171	0.200408	0.316622	0.632956	0.526763	0.652623
ENSDARG00000075859	mcf2la	941.2	1.295	0.341733	3.78949	0.000150954	0.000964615
ENSDARG00000059236	ptger4a	46.9285	-0.653046	0.334423	-1.95275	0.0508487	0.114333
ENSDARG00000059235	zgc:113274	411.298	-1.05444	0.280873	-3.75415	0.000173934	0.00109183
ENSDARG00000059234	mrps27	790.769	0.0991833	0.247782	0.400284	0.688947	0.78355
ENSDARG00000075854	cx34.4	41.1507	-0.0489846	0.432195	-0.113339	0.909762	0.940444
ENSDARG00000075857	pgs1	208.76	0.448134	0.233766	1.91702	0.0552355	0.122087
ENSDARG00000075851	oafa	248.441	-0.591715	0.615151	-0.961901	0.336099	0.473984
ENSDARG00000075850	gnal2	526.821	0.751449	0.248214	3.02742	0.00246649	0.00999693
ENSDARG00000075853	sh3kbp1	1881.5	-0.386258	0.482079	-0.801233	0.422997	0.559554
ENSDARG00000040988	tpi1b	21147.2	-0.453328	0.358322	-1.26514	0.205821	0.331385
ERCC-00158	-	54.8694	-2.3979	0.658767	-3.63998	0.000272661	0.00159874
ENSDARG00000043323	lnx1	1945.01	0.431827	0.329577	1.31025	0.190112	0.311934
ENSDARG00000004577	zgc:194665	454.055	0.966414	0.177797	5.43549	5.4646e-08	1.00731e-06
ERCC-00150	-	446.326	-3.08694	0.772323	-3.99696	6.41607e-05	0.00046516
ENSDARG00000043328	fip1l1a	244.111	-1.51362	0.50113	-3.02041	0.0025243	0.0101933
ERCC-00154	-	470.488	-2.35263	0.782336	-3.00718	0.00263685	0.0105776
ERCC-00157	-	1481.98	-3.38485	0.760101	-4.45316	8.46168e-06	8.29656e-05
ENSDARG00000077567	angel1	131.602	-0.00631371	0.246906	-0.0255714	0.979599	0.986927
ENSDARG00000078391	fam98a	546.652	-0.178234	0.400778	-0.444719	0.656523	0.758133
ENSDARG00000077560	grin2cb	99.7124	1.32312	0.281605	4.6985	2.62074e-06	2.99498e-05
ENSDARG00000078399	acsl2	448.351	1.79913	0.216462	8.31155	9.44568e-17	1.12479e-14
ENSDARG00000077569	lrrn3a	623.854	0.629715	0.247336	2.54599	0.0108968	0.0336163
ENSDARG00000090064	CABZ01084273.1	96.7091	0.610767	0.437403	1.39635	0.162609	0.277554
ENSDARG00000090061	CR394546.2	511.412	-2.1143	0.523733	-4.03698	5.41445e-05	0.000401965
ENSDARG00000090063	fa2h	2357.52	1.21412	0.301703	4.02421	5.71667e-05	0.000422034
ENSDARG00000090062	rac3a	1408.59	-0.11186	0.431753	-0.259083	0.795571	0.861655
ENSDARG00000112569	BX321875.3	125.653	-0.945267	0.672162	-1.40631	0.159633	0.273729
ENSDARG00000012248	rgma	3161.83	0.52168	0.449095	1.16162	0.245388	0.377149
ENSDARG00000012247	def6a	164.971	0.122374	0.337306	0.362798	0.716756	0.803911
ENSDARG00000012244	ube2e3	8984.62	-0.886292	0.329352	-2.69102	0.00712344	0.023952
ENSDARG00000097343	AL772300.1	159.429	0.0840303	0.255225	0.32924	0.741974	0.822679
ENSDARG00000074034	si:dkey-91i10.2	150.784	1.41218	0.447884	3.153	0.001616	0.00704051
ENSDARG00000074036	ky	21.3343	0.0858217	0.606364	0.141535	0.887447	0.925532
ENSDARG00000074030	myt1a	5979.56	-1.23185	0.575306	-2.14121	0.0322572	0.0799413
ENSDARG00000074031	fastkd2	963.21	-0.510129	0.164705	-3.09722	0.00195343	0.00822541
ENSDARG00000074033	adamtsl2	554.072	0.69198	0.266844	2.5932	0.0095087	0.0301463
ENSDARG00000020053	nkd1	2534.88	-0.589244	0.161886	-3.63986	0.000272782	0.00159896
ENSDARG00000095509	CR759885.1	97.1026	0.0590517	0.334872	0.176341	0.860026	0.907597
ENSDARG00000095508	BX649622.1	112.967	0.71509	0.384705	1.8588	0.0630552	0.135303
ENSDARG00000020054	aox6	569.03	0.941609	0.409499	2.29942	0.0214812	0.0579691
ENSDARG00000041215	cetn4	865.383	-0.2631	0.207329	-1.269	0.204441	0.329474
ENSDARG00000041217	xpo6	1602.02	0.0049471	0.179278	0.0275946	0.977985	0.98585
ENSDARG00000013117	hiat1a	1074.56	0.815593	0.275984	2.95522	0.00312445	0.0121608
ENSDARG00000013110	dmtn	415.911	0.317535	0.459639	0.690837	0.489668	0.620843
ENSDARG00000090935	usp16	53.8333	-0.474375	0.416381	-1.13928	0.254586	0.387426
ENSDARG00000075273	thsd1	15.4499	0.59323	0.545209	1.08808	0.276561	0.411815
ENSDARG00000092578	si:ch211-222e20.4	105.13	1.22616	0.469301	2.61275	0.00898178	0.028825
ENSDARG00000092574	si:ch211-198d23.1	220.207	1.53672	0.365164	4.2083	2.57298e-05	0.000214184
ENSDARG00000092573	BX323586.1	215.487	-0.404757	0.466964	-0.866783	0.386061	0.524197
ENSDARG00000038028	ndufa6	10911.3	-1.91944	0.212073	-9.05083	1.41883e-19	2.4486e-17
ENSDARG00000108372	LO017648.1	158.535	1.05196	0.461707	2.27842	0.0227014	0.060456
ENSDARG00000111396	zgc:173552	35.8696	-0.0844953	0.3368	-0.250877	0.801909	0.866056
ENSDARG00000038024	flr	705.053	-0.287598	0.231591	-1.24184	0.214297	0.341476
ENSDARG00000044895	fmoda	7854.63	-0.0212074	0.22681	-0.0935032	0.925504	0.951314
ENSDARG00000044894	zgc:113307	1019.29	-0.160078	0.337475	-0.47434	0.635257	0.742068
ENSDARG00000044899	tmem183a	992.237	-0.586067	0.53115	-1.10339	0.269857	0.404514
ENSDARG00000022983	ccdc28a	1423.03	-0.753864	0.49677	-1.51753	0.129133	0.233129
ENSDARG00000040161	zgc:92287	660.688	-0.459838	0.400599	-1.14788	0.25102	0.383445
ENSDARG00000078832	si:dkey-73p2.3	1294.54	-2.27557	0.265537	-8.56971	1.03743e-17	1.41996e-15
ENSDARG00000040162	fgfbp3	5973.43	0.184306	0.531977	0.346455	0.729001	0.813394
ENSDARG00000078835	mrpl58	347.808	-1.90078	0.329268	-5.77275	7.79892e-09	1.79458e-07
ENSDARG00000078839	si:dkey-28o19.1	16.5319	1.39051	0.522858	2.65944	0.00782708	0.0258006
ENSDARG00000021864	rplp1	192217	-1.74903	0.410916	-4.25642	2.0773e-05	0.000178474
ENSDARG00000021866	upk1a	171.041	0.684538	0.241	2.84041	0.00450562	0.0164302
ENSDARG00000093622	spc24	190.284	0.526466	0.255974	2.05671	0.0397137	0.0942726
ENSDARG00000093628	s100a11	4872	-1.27638	0.559249	-2.28232	0.0224707	0.0599487
ENSDARG00000093629	si:ch211-106h4.4	416.133	1.38354	0.42618	3.24638	0.00116883	0.00537701
ENSDARG00000109022	WDR70	442.585	0.89242	0.482179	1.85081	0.0641975	0.137148
ENSDARG00000013802	pcid2	887.744	0.0266823	0.167672	0.159134	0.873563	0.916947
ENSDARG00000013800	snrpd3	1012.26	-0.753757	0.470918	-1.60061	0.109463	0.20602
ENSDARG00000018853	si:dkey-199f5.8	1848.41	0.514833	0.26167	1.96749	0.0491267	0.111312
ENSDARG00000018854	scaf4b	1244.87	-0.223866	0.222185	-1.00757	0.313662	0.450869
ENSDARG00000018856	dclk1a	2475.26	-0.774069	0.211538	-3.65924	0.00025296	0.00149788
ENSDARG00000110990	BX908796.2	8.58459	-0.698808	0.911348	-0.766785	0.44321	0.578161
ENSDARG00000110991	ZNF276	2407.6	-1.01446	0.296625	-3.42	0.000626207	0.00320312
ENSDARG00000076703	zfand4	294.086	1.22991	0.396841	3.09926	0.00194007	0.0081836
ENSDARG00000019185	slain1a	329.099	0.370138	0.299604	1.23542	0.216673	0.344111
ENSDARG00000019181	rpsa	256241	-1.49779	0.390849	-3.83213	0.000127039	0.000830512
ENSDARG00000059150	tmem107	418.022	0.6133	0.187909	3.2638	0.00109927	0.00510634
ENSDARG00000039208	nasp	2844.47	-0.110999	0.197556	-0.561861	0.574211	0.692671
ENSDARG00000052288	zmp:0000000634	79.7732	0.806695	0.291072	2.77146	0.00558051	0.0195248
ENSDARG00000039203	zgc:110130	526.912	0.250731	0.271807	0.922457	0.35629	0.494372
ENSDARG00000055395	foxq1b	493.259	-0.397794	0.612654	-0.649296	0.516147	0.643531
ENSDARG00000055398	foxc1b	1091.52	0.19585	0.255455	0.766672	0.443277	0.578208
ENSDARG00000019726	celsr2	271.23	1.29393	0.394789	3.27754	0.00104717	0.00490161
ENSDARG00000019728	bmpr1aa	1698.3	0.583749	0.407411	1.43283	0.151908	0.263422
ENSDARG00000097019	dhrs13b.1	32.1479	0.622485	0.408012	1.52565	0.127097	0.23043
ENSDARG00000097018	CR628341.1	23.8554	-0.0753893	0.52677	-0.143116	0.886198	0.924675
ENSDARG00000097015	FP016018.2	7.80284	3.50916	1.17603	2.98391	0.00284586	0.0112599
ENSDARG00000097017	mical3a	3753.28	-1.56723	0.685382	-2.28666	0.0222158	0.0594084
ENSDARG00000097016	BX004972.1	38.3168	2.07259	0.658398	3.14792	0.00164435	0.00713991
ENSDARG00000097013	BX649300.1	60.6041	-0.383847	0.433696	-0.885059	0.376125	0.514165
ENSDARG00000011537	ugt2a5	330.094	0.759893	0.269086	2.82398	0.00474308	0.017147
ENSDARG00000011533	sema6dl	681.503	1.39549	0.239683	5.82223	5.80659e-09	1.38014e-07
ENSDARG00000056152	fam3c	776.331	0.554263	0.391506	1.41572	0.156858	0.27002
ENSDARG00000056151	tyrp1b	16496.2	0.760904	0.235877	3.22585	0.001256	0.00571294
ENSDARG00000056150	rbms2b	1816.16	-0.353833	0.229876	-1.53924	0.123747	0.226135
ENSDARG00000056156	npdc1b	1700.72	0.850815	0.166326	5.11535	3.13157e-07	4.68464e-06
ENSDARG00000105828	or109-2	16.8391	-0.902456	0.542524	-1.66344	0.0962242	0.186999
ENSDARG00000105820	or132-1	9.31334	1.26332	0.701057	1.80202	0.0715419	0.149185
ENSDARG00000105822	CABZ01117780.1	1280.18	-0.293618	0.442907	-0.662935	0.507372	0.636614
ENSDARG00000105827	or126-5	152.05	0.415943	0.314954	1.32065	0.186618	0.307791
ENSDARG00000089463	dhx58	26.5349	0.278993	0.65116	0.428455	0.66832	0.76781
ENSDARG00000070256	suz12a	772.631	0.0127974	0.421626	0.0303526	0.975786	0.984531
ENSDARG00000090543	tmem138	400.926	-0.559685	0.38316	-1.46071	0.144096	0.253218
ENSDARG00000006279	rragd	188.601	-0.0500965	0.358936	-0.139569	0.889	0.926543
ENSDARG00000090548	CR753886.1	532.313	0.558972	0.233084	2.39815	0.016478	0.0469033
ENSDARG00000006272	mpp5a	661.304	0.15329	0.521325	0.29404	0.768728	0.843066
ENSDARG00000021891	zbtb7b	521.036	-0.744454	0.337239	-2.2075	0.0272794	0.0698736
ENSDARG00000023578	lpp	2383.48	-0.394003	0.406493	-0.969273	0.332409	0.470138
ENSDARG00000114211	FO834825.2	11.9855	0.309783	0.599619	0.516633	0.605412	0.71841
ENSDARG00000099302	AL954741.1	29.1054	1.45407	0.508571	2.85913	0.00424803	0.0156733
ENSDARG00000021048	clptm1l	1244.65	0.666583	0.184764	3.60775	0.000308868	0.00176653
ENSDARG00000099301	cdc37	3162.74	0.502285	0.228461	2.19856	0.0279093	0.0712649
ENSDARG00000038980	txndc12	1839.42	0.900543	0.376898	2.38935	0.0168781	0.0477853
ENSDARG00000038981	zgc:153615	1006.96	0.212297	0.1926	1.10227	0.270344	0.405116
ENSDARG00000024032	coch	1133.81	0.0295545	0.316105	0.0934958	0.92551	0.951314
ENSDARG00000102180	shroom3	276.247	0.894855	0.503211	1.77829	0.0753563	0.155425
ENSDARG00000026892	gpatch11	1119.55	-0.876938	0.249821	-3.51026	0.00044766	0.00241221
ENSDARG00000026895	tor1l3	74.5918	1.01058	0.294054	3.43673	0.000588775	0.00304501
ENSDARG00000099309	si:zfos-169g10.3	740.213	-1.56724	0.254953	-6.14716	7.88806e-10	2.28821e-08
ENSDARG00000068305	mrps14	1229.68	-0.93327	0.420337	-2.22029	0.0263992	0.0680657
ENSDARG00000068303	zgc:171509	129.009	-3.47792	0.62993	-5.52111	3.36856e-08	6.55438e-07
ENSDARG00000054420	rpe65c	97.1467	0.859713	0.278802	3.0836	0.00204513	0.00855255
ENSDARG00000054423	slc7a6	611.344	0.711147	0.225481	3.15392	0.00161094	0.00702421
ENSDARG00000100952	wu:fj16a03	9419.45	0.732397	0.279881	2.61682	0.00887543	0.0285683
ENSDARG00000037532	mcm3l	53.2995	-1.46803	0.351928	-4.17139	3.02742e-05	0.000245659
ENSDARG00000100950	CU468012.4	11.6593	-0.611164	0.722028	-0.846455	0.397299	0.535034
ENSDARG00000100956	si:ch211-276i12.4	553.427	0.45725	0.208224	2.19595	0.0280954	0.0716633
ENSDARG00000100955	stk24a	170.975	0.61072	0.308126	1.98204	0.0474743	0.108435
ENSDARG00000037537	ccnq	412.883	-0.208728	0.297357	-0.701942	0.482715	0.614909
ENSDARG00000037539	tnnc1b	8181.47	-1.51084	0.181316	-8.33267	7.90386e-17	9.55524e-15
ENSDARG00000100959	si:dkey-3p4.7	75.6627	-2.59177	0.614951	-4.2146	2.50224e-05	0.000208587
ENSDARG00000100958	si:ch211-188f17.1	1553.66	0.813925	0.532552	1.52835	0.126426	0.2296
ENSDARG00000104066	dnaja2a	12546.6	-0.907303	0.207359	-4.37552	1.21146e-05	0.000112571
ENSDARG00000103288	PDPR	1261.63	0.295435	0.204984	1.44125	0.149513	0.260159
ENSDARG00000104064	si:ch211-127b6.2	166.096	0.983935	0.380764	2.58411	0.00976317	0.0307559
ENSDARG00000103286	kcnk4a	1435.26	-0.132733	0.203904	-0.650959	0.515073	0.642687
ENSDARG00000104069	rnf170	1580.47	-0.505545	0.312234	-1.61912	0.105421	0.20012
ENSDARG00000104068	gstp1	14846.2	-0.392387	0.363437	-1.07965	0.280296	0.41574
ENSDARG00000109859	CABZ01072242.1	127.602	-0.448244	0.61535	-0.728438	0.466345	0.600026
ENSDARG00000102883	sptbn1	18877.9	0.697565	0.569002	1.22594	0.22022	0.348119
ENSDARG00000117740	CABZ01113369.1	151.66	0.543353	0.332501	1.63414	0.102229	0.195526
ENSDARG00000117741	LO018107.1	15.2366	0.704559	0.761019	0.925809	0.354545	0.492784
ENSDARG00000102887	abhd4	1106.22	0.415657	0.422577	0.983624	0.325301	0.462751
ENSDARG00000117747	CABZ01056843.1	279.287	-0.725197	0.53133	-1.36487	0.172294	0.289698
ENSDARG00000102885	rsu1	435.352	0.483894	0.461707	1.04805	0.294614	0.431202
ENSDARG00000117745	CT025776.2	77.7476	-0.677678	0.368694	-1.83805	0.0660555	0.140199
ENSDARG00000052702	capn1a	1797.85	0.254099	0.333257	0.762473	0.445778	0.580557
ENSDARG00000052703	cisd2	216.593	1.12671	0.336154	3.35177	0.000802953	0.00394628
ENSDARG00000117748	CABZ01058723.1	51.4032	0.908006	0.395641	2.29503	0.0217316	0.0584616
ENSDARG00000052705	pkp1b	405.272	0.832056	0.265637	3.1323	0.00173443	0.0074535
ENSDARG00000100484	CR450808.2	111.936	0.277211	0.411808	0.673156	0.500848	0.630922
ENSDARG00000100487	nploc4	665.001	0.849836	0.354727	2.39575	0.0165866	0.047128
ENSDARG00000100486	foxo6a	48.9651	1.59669	0.6841	2.33401	0.0195953	0.0539268
ENSDARG00000100481	smg6	3304.14	-1.52262	0.503432	-3.02449	0.00249051	0.0100754
ENSDARG00000100482	pmt	1187.04	-0.717919	0.342612	-2.09543	0.0361328	0.0875422
ENSDARG00000015310	pitpnbl	4552.06	-0.549818	0.17744	-3.09862	0.00194422	0.00819753
ENSDARG00000100488	BX548160.2	10.2781	-0.862481	0.5836	-1.47786	0.139444	0.246823
ENSDARG00000071618	si:ch211-213a13.5	8.93199	0.766733	0.672959	1.13935	0.254559	0.38741
ENSDARG00000087087	col28a1b	238.16	-0.454145	0.635137	-0.715035	0.474588	0.607633
ENSDARG00000087084	hcar1-4	55.4912	0.347601	0.337209	1.03082	0.302625	0.439819
ENSDARG00000104390	sumo2a	19.8888	0.366214	0.432189	0.847347	0.396802	0.534667
ENSDARG00000104393	npr2	625.21	0.588444	0.257351	2.28654	0.0222227	0.0594109
ENSDARG00000104392	eri2	96.8221	-0.320698	0.233379	-1.37415	0.169395	0.286167
ENSDARG00000104399	tppp	280.115	1.16576	0.322163	3.61855	0.000296264	0.00170802
ENSDARG00000104398	si:ch73-343g19.4	12.2672	1.57953	0.722563	2.18601	0.0288145	0.0731139
ENSDARG00000087088	si:ch211-274p24.4	25.0364	0.540292	0.469067	1.15184	0.249385	0.381805
ENSDARG00000063466	isy1	1427.74	-0.290946	0.316887	-0.918136	0.358547	0.496348
ENSDARG00000076960	paqr4a	38.3278	-0.0402115	0.628794	-0.0639502	0.94901	0.966459
ENSDARG00000076962	gdpd5b	1375.26	0.683917	0.233289	2.93163	0.00337191	0.0129818
ENSDARG00000076964	cables2a	277.073	0.863033	0.460237	1.87519	0.0607665	0.131589
ENSDARG00000076965	cep70	131.184	0.277934	0.254669	1.09136	0.275116	0.410485
ENSDARG00000076966	pagr1	1092.09	-0.745944	0.253386	-2.9439	0.00324102	0.0125591
ENSDARG00000027070	acbd4	157.131	0.0242137	0.336394	0.0719802	0.942618	0.96265
ENSDARG00000060841	pik3c2a	2122.82	0.774158	0.201049	3.8506	0.00011783	0.000780376
ENSDARG00000060845	antxr1d	25.6744	-0.259971	0.669592	-0.388254	0.697828	0.789674
ENSDARG00000060846	cabp7b	90.2231	0.887677	0.507077	1.75058	0.0800186	0.162729
ENSDARG00000060847	setd1ba	1438.36	-0.633309	0.159126	-3.97992	6.89389e-05	0.000494533
ENSDARG00000027078	cnppd1	2811.65	0.40098	0.210229	1.90735	0.0564758	0.124149
ENSDARG00000027079	znf804a	348.922	-0.523908	0.593523	-0.882708	0.377394	0.515389
ENSDARG00000103750	si:ch211-246m6.5	212.226	-0.0518877	0.548097	-0.0946687	0.924578	0.950684
ENSDARG00000103751	si:dkey-262g12.14	357.716	-0.293935	0.195273	-1.50526	0.132258	0.237239
ENSDARG00000103752	DUSP26	161.062	0.487158	0.520651	0.935671	0.349443	0.487313
ENSDARG00000103754	aspm	1250.26	0.053642	0.154706	0.346734	0.728791	0.813312
ENSDARG00000103755	si:dkeyp-4c4.1	63.4104	-1.76283	0.48789	-3.61317	0.000302474	0.00173486
ENSDARG00000103756	CR388184.2	249.752	-0.672022	0.261543	-2.56945	0.010186	0.0318486
ENSDARG00000103759	fahd2a	722.091	0.408273	0.408968	0.998301	0.318133	0.455192
ENSDARG00000018441	heg1	234.233	0.728791	0.351649	2.07249	0.0382194	0.0914439
ENSDARG00000041811	rps25	85870.6	-1.66625	0.374351	-4.45104	8.54562e-06	8.36853e-05
ENSDARG00000017078	mespaa	23.3837	-0.0307028	0.589997	-0.052039	0.958498	0.972752
ENSDARG00000108038	CABZ01109481.1	159.677	-0.518123	0.239236	-2.16574	0.0303308	0.0762135
ENSDARG00000069499	spag1b	102.348	-0.722812	0.353379	-2.04543	0.0408124	0.0962947
ENSDARG00000042837	atp1b3b	13422.8	0.187509	0.209696	0.894195	0.371218	0.50924
ENSDARG00000100222	utrn	7361.9	0.65754	0.356921	1.84226	0.0654373	0.139148
ENSDARG00000100225	kif16ba	842.746	-0.619846	0.156869	-3.95135	7.77114e-05	0.000547567
ENSDARG00000100227	SLC7A1	699.628	0.780213	0.299507	2.60499	0.0091877	0.0293514
ENSDARG00000100229	si:ch211-238e22.5	16.5717	0.204085	0.466505	0.437478	0.661765	0.762556
ENSDARG00000042839	dph6	896.929	-0.917001	0.282223	-3.2492	0.00115729	0.00533525
ENSDARG00000069495	tmem179b	132.468	0.462003	0.507214	0.910864	0.362367	0.500393
ENSDARG00000069496	arl2	978.053	-0.540137	0.362679	-1.4893	0.136409	0.242735
ENSDARG00000069497	sumf2	366.97	0.234624	0.208301	1.12637	0.260009	0.393291
ENSDARG00000033539	paics	8382.14	-0.47896	0.281475	-1.70161	0.0888292	0.176267
ENSDARG00000033537	p4ha1a	377.25	0.116156	0.453042	0.256391	0.797649	0.863214
ENSDARG00000036721	tomm40l	777.73	0.437724	0.317743	1.3776	0.168326	0.28482
ENSDARG00000006911	wnt8b	233.254	0.183618	0.38742	0.473951	0.635535	0.742283
ENSDARG00000076348	mylk3	97.9387	-0.721124	0.283129	-2.54698	0.010866	0.0335344
ENSDARG00000006915	arl8ba	1970.93	-0.284592	0.234593	-1.21313	0.225079	0.353547
ENSDARG00000031971	poglut2	425.533	0.558771	0.209285	2.66991	0.00758721	0.0251597
ENSDARG00000086027	si:ch211-168d23.3	85.9477	1.24728	0.401554	3.10614	0.00189548	0.0080301
ENSDARG00000038612	pih1d3	58.5017	0.45722	0.408994	1.11791	0.263604	0.397025
ENSDARG00000038615	pip4p1a	3220.76	-1.91951	0.231232	-8.30122	1.0305e-16	1.21497e-14
ENSDARG00000038618	cpt2	908.214	0.100881	0.536414	0.188066	0.850825	0.901363
ENSDARG00000003984	LTN1	1262.17	0.0822465	0.297437	0.276518	0.782151	0.852243
ENSDARG00000003989	crhr1	213.977	0.379952	0.277343	1.36997	0.170696	0.287728
ENSDARG00000077764	faah	85.2242	0.510711	0.295733	1.72693	0.0841797	0.169255
ENSDARG00000077761	nlgn4xb	32.4141	1.12956	0.495788	2.27832	0.0227076	0.0604589
ENSDARG00000077760	ascc1	849.292	-0.492573	0.207023	-2.37931	0.0173451	0.0488472
ENSDARG00000077762	si:rp71-79p20.2	440.734	-2.65402	0.57723	-4.59786	4.26849e-06	4.5854e-05
ENSDARG00000077769	cited1	511.083	-0.0108579	0.203892	-0.0532533	0.95753	0.971978
ENSDARG00000077768	malt1	105.165	0.876208	0.238125	3.67961	0.000233594	0.00140168
ENSDARG00000024865	dscama	1664.92	0.215422	0.488309	0.44116	0.659097	0.76048
ENSDARG00000102578	mif4gdb	91.8604	-0.301775	0.289928	-1.04086	0.297938	0.434547
ENSDARG00000102572	si:ch211-260e23.9	1667.84	0.291324	0.253559	1.14894	0.25058	0.383068
ENSDARG00000102571	metap2b	70178.6	-2.73228	0.445179	-6.13749	8.38373e-10	2.41728e-08
ENSDARG00000102570	CR678435.1	39.1096	0.434384	0.365995	1.18686	0.235284	0.365574
ENSDARG00000102575	si:ch211-106j21.2	12.7653	0.451074	0.64484	0.699512	0.484232	0.616374
ENSDARG00000039563	loxl3b	1869.89	-0.383878	0.437962	-0.876511	0.380752	0.518646
ENSDARG00000043046	fbxl5	2344.72	-0.605042	0.160221	-3.7763	0.000159177	0.00100958
ENSDARG00000039569	emx1	55.4745	0.61302	0.517713	1.18409	0.236376	0.366602
ENSDARG00000002167	cacnb1	304.646	0.511809	0.443202	1.1548	0.248173	0.380428
ENSDARG00000002165	psme1	1370.38	-1.72849	0.307834	-5.61501	1.96552e-08	4.00093e-07
ENSDARG00000002168	tra2b	1623.5	-0.290989	0.200334	-1.45252	0.146356	0.255995
ENSDARG00000017299	fabp11a	4932.93	-0.460972	0.257644	-1.78918	0.0735851	0.152604
ENSDARG00000041299	zgc:110796	160.946	0.45115	0.369924	1.21957	0.222626	0.350921
ENSDARG00000030376	grin2bb	1587.3	0.297116	0.23493	1.2647	0.205978	0.331615
ENSDARG00000005754	ptprfb	4876.63	0.963876	0.279546	3.448	0.000564746	0.00293989
ENSDARG00000104831	cep192	252.121	0.408388	0.262938	1.55317	0.120382	0.221648
ENSDARG00000104832	CU914164.1	10.5338	1.65174	0.633732	2.60637	0.00915074	0.0292529
ENSDARG00000104833	CU693471.1	15.509	-0.902602	0.517202	-1.74517	0.0809561	0.164103
ENSDARG00000104834	ANO7	82.9418	-0.115013	0.252633	-0.455257	0.648924	0.752533
ENSDARG00000104835	map3k4	2701.74	-0.241125	0.158337	-1.52286	0.127793	0.231377
ENSDARG00000104836	myom1b	1750.77	-0.914151	0.332838	-2.74653	0.00602292	0.0207826
ENSDARG00000104837	nudc	8307.61	-2.11082	0.346484	-6.09212	1.11427e-09	3.12204e-08
ENSDARG00000104839	mansc1	555.83	2.06174	0.542433	3.80091	0.000144163	0.000928193
ENSDARG00000081270	rn7sk	134.22	-1.6177	0.27727	-5.83437	5.39927e-09	1.29495e-07
ENSDARG00000074238	brpf3b	545.755	-1.07535	0.641381	-1.67662	0.0936163	0.183202
ENSDARG00000074233	pde4bb	117.288	1.14404	0.464452	2.46321	0.0137701	0.0405625
ENSDARG00000074231	CU138547.1	72.4945	0.50667	0.388783	1.30322	0.192499	0.314697
ENSDARG00000032285	zgc:113294	162.43	-0.222176	0.311504	-0.713238	0.475699	0.60851
ENSDARG00000074235	CR376783.1	80.833	0.0579764	0.406082	0.14277	0.886472	0.92483
ENSDARG00000002295	si:dkey-21p1.3	263.325	-0.615601	0.670971	-0.917479	0.358892	0.496709
ENSDARG00000031020	pip4k2ca	2476.06	0.209813	0.225607	0.929994	0.352374	0.490683
ENSDARG00000002293	si:ch211-197g15.6	81.8841	-0.236782	0.386654	-0.612388	0.540281	0.66491
ENSDARG00000090524	f2rl2	114.966	-0.576355	0.270837	-2.12805	0.0333329	0.0820184
ENSDARG00000098597	CU570791.3	132.295	-0.677296	0.254224	-2.66417	0.00771793	0.025515
ENSDARG00000002299	arsh	57.5148	0.423128	0.484954	0.872511	0.382929	0.520855
ENSDARG00000002298	ankrd22	105.931	0.693814	0.384449	1.8047	0.0711221	0.148492
ENSDARG00000098592	zgc:92140	2406.35	-1.19726	0.253064	-4.73106	2.23352e-06	2.61522e-05
ENSDARG00000070939	znf740a	650.692	0.88144	0.281801	3.12789	0.00176068	0.00754715
ENSDARG00000075727	map1lc3cl	1332.63	-2.27244	0.283619	-8.0123	1.12586e-15	1.05565e-13
ENSDARG00000070930	cart1	57.3294	0.250888	0.333396	0.752522	0.451737	0.586298
ENSDARG00000075725	cep152	387.556	-0.275711	0.185781	-1.48407	0.137792	0.244689
ENSDARG00000070932	hcrt	22.4497	2.17298	0.640048	3.39503	0.000686217	0.00345517
ENSDARG00000075721	zdhhc6	1329.83	0.27285	0.221257	1.23318	0.217509	0.345126
ENSDARG00000075720	il2rb	53.269	0.866802	0.35385	2.44963	0.0143004	0.0417374
ENSDARG00000097932	BX510649.1	11.2354	-1.65008	0.790897	-2.08634	0.0369475	0.0891171
ENSDARG00000034616	mlf2	5596.1	-0.0579312	0.241933	-0.239452	0.810755	0.872484
ENSDARG00000034610	insb	22.0642	-0.71941	0.57128	-1.2593	0.207924	0.333834
ENSDARG00000088612	si:ch211-153b23.7	34.49	0.150971	0.370484	0.407496	0.683644	0.779549
ENSDARG00000088616	si:ch211-152l15.2	33.202	0.403399	0.535966	0.752658	0.451656	0.586224
ENSDARG00000088615	ltb4r2a	214.271	0.399921	0.230252	1.73688	0.0824084	0.16641
ENSDARG00000088619	rexo4	3987.05	-2.24519	0.428021	-5.24551	1.55851e-07	2.53016e-06
ENSDARG00000004402	elovl6	3010.52	-0.078939	0.202336	-0.390138	0.696435	0.78871
ENSDARG00000095745	si:ch73-138e16.3	33.9732	0.188869	0.353584	0.534155	0.593234	0.708584
ENSDARG00000004405	snx10a	190.942	-0.393433	0.659267	-0.596775	0.550658	0.673815
ENSDARG00000042791	git2b	681.26	0.921889	0.3116	2.95857	0.00309073	0.0120492
ENSDARG00000042793	tpp1	933.639	0.377177	0.383439	0.98367	0.325278	0.462751
ENSDARG00000055433	vps26bl	240.534	0.416475	0.339474	1.22682	0.219888	0.347826
ENSDARG00000042796	yy1a	3064.74	-0.576132	0.19744	-2.91802	0.00352266	0.0134504
ENSDARG00000042799	atpaf1	1120.22	-0.45234	0.348221	-1.299	0.193943	0.316583
ENSDARG00000033889	spty2d1	1651.81	-0.970517	0.18648	-5.2044	1.94621e-07	3.09006e-06
ENSDARG00000016457	irf9	392.73	0.531724	0.186931	2.84449	0.00444826	0.0162759
ENSDARG00000016454	esr2a	55.124	-0.651367	0.391077	-1.66557	0.0957988	0.18634
ENSDARG00000006137	star	255.677	1.05655	0.453903	2.3277	0.0199282	0.0546859
ENSDARG00000022007	zgc:66426	20.1879	-0.68069	0.44486	-1.53012	0.125986	0.229083
ENSDARG00000092771	BX530064.1	24.6002	-0.179378	0.475727	-0.377061	0.706129	0.795928
ENSDARG00000092770	si:ch211-253p18.2	44.2964	-1.92584	0.57773	-3.33347	0.000857714	0.00415612
ENSDARG00000009113	pigc	158.599	1.10108	0.306011	3.59818	0.000320451	0.00182101
ENSDARG00000092775	BX640547.1	28.5798	-2.18919	0.592499	-3.69485	0.000220016	0.00133094
ENSDARG00000092774	tars3	2188.2	-1.01298	0.166423	-6.08677	1.15213e-09	3.21302e-08
ENSDARG00000092778	si:ch73-338o16.4	96.3355	-1.68798	0.366979	-4.59966	4.23175e-06	4.55804e-05
ENSDARG00000098047	CU855758.2	40.2576	-2.84989	0.819361	-3.47818	0.000504828	0.00266881
ENSDARG00000098046	FP017161.1	138.694	-1.5583	0.551736	-2.82436	0.00473748	0.0171359
ENSDARG00000098045	CR751602.2	264.979	-1.38468	0.319732	-4.33077	1.48589e-05	0.000133994
ENSDARG00000098044	BX663503.2	1245.48	-1.09468	0.315992	-3.46427	0.000531674	0.00279337
ENSDARG00000098042	BX005332.1	26.2912	2.11132	0.858791	2.45848	0.0139527	0.0409234
ENSDARG00000098049	BX248121.1	52.1921	0.069003	0.332464	0.20755	0.83558	0.890508
ENSDARG00000098048	CT025912.2	13.5151	-2.06499	0.603599	-3.42113	0.000623617	0.00319262
ENSDARG00000075189	cntnap5b	1088.58	0.420367	0.307117	1.36875	0.171076	0.288201
ENSDARG00000075188	adamts10	95.2501	0.178198	0.562438	0.316832	0.751371	0.829647
ENSDARG00000045070	itgb3b	99.8889	0.0504306	0.426231	0.118318	0.905816	0.938116
ENSDARG00000045071	chad	1420.26	-0.324306	0.258227	-1.25589	0.209155	0.335244
ENSDARG00000075181	crfb16	84.0106	0.330869	0.268518	1.2322	0.217873	0.345384
ENSDARG00000045074	arl4d	1658.38	-0.207835	0.448037	-0.463878	0.642735	0.747456
ENSDARG00000045075	tmem106a	486.608	0.462786	0.302306	1.53085	0.125805	0.228891
ENSDARG00000008866	cabp4	263.755	-0.64249	0.248269	-2.58788	0.00965694	0.0305107
ENSDARG00000008867	rap1b	14837.3	-1.77714	0.186807	-9.51325	1.84804e-21	4.27311e-19
ENSDARG00000003977	zgc:153896	1161.75	2.00962	0.312992	6.42068	1.35669e-10	4.66248e-09
ENSDARG00000115870	CABZ01117706.1	30.8417	1.36902	0.576365	2.37526	0.0175364	0.0492916
ENSDARG00000003973	chordc1a	287.082	-1.09213	0.590405	-1.8498	0.0643427	0.137366
ENSDARG00000067560	gtf2h3	472.341	-0.355854	0.265428	-1.34068	0.180025	0.29905
ENSDARG00000008247	vezf1a	220.575	1.37357	0.588191	2.33524	0.0195306	0.053786
ENSDARG00000008243	cct8	20336.3	-0.598893	0.224937	-2.66249	0.00775647	0.0255998
ENSDARG00000113332	CABZ01084501.2	212.29	0.380725	0.349857	1.08823	0.276493	0.411766
ENSDARG00000014348	stk17b	972.919	0.0194175	0.366797	0.0529381	0.957781	0.972191
ENSDARG00000014340	rab11al	181.788	1.59754	0.350575	4.55691	5.19121e-06	5.41779e-05
ENSDARG00000044304	prrc1	1105.58	-0.338652	0.34411	-0.984138	0.325048	0.462528
ENSDARG00000000472	cntn2	374.528	0.247152	0.502737	0.491613	0.622993	0.732084
ENSDARG00000000476	pms1	333.171	-0.0217862	0.259736	-0.0838782	0.933153	0.956573
ENSDARG00000000474	tnni1a	18.7143	-1.29909	0.579232	-2.24278	0.0249108	0.064993
ENSDARG00000043821	klf7b	14385.7	-1.93767	0.159025	-12.1847	3.75189e-34	3.96295e-31
ENSDARG00000043820	nme2a	1886.58	-0.911915	0.190973	-4.77509	1.79625e-06	2.16167e-05
ENSDARG00000058421	lgi1b	173.634	0.729236	0.41663	1.75032	0.0800631	0.162792
ENSDARG00000012426	neflb	10399.9	-2.49729	0.426244	-5.85883	4.66133e-09	1.13164e-07
ENSDARG00000058425	rab35b	774.514	-0.891216	0.298972	-2.98094	0.00287366	0.0113497
ENSDARG00000012422	col11a2	26230.5	0.414427	0.473235	0.875731	0.381176	0.519044
ENSDARG00000079986	BX927329.1	6.94816	1.33882	0.870878	1.53732	0.124214	0.226793
ENSDARG00000079985	nrip2	1009.91	0.488022	0.239684	2.03611	0.0417398	0.0979964
ENSDARG00000079983	agbl2	56.6332	-0.985923	0.329578	-2.99148	0.00277632	0.0110349
ENSDARG00000079980	si:ch211-202h22.9	89.5001	-0.624072	0.516438	-1.20841	0.226888	0.355731
ENSDARG00000002933	gbx2	489.295	0.161542	0.29201	0.553208	0.580121	0.697222
ENSDARG00000002937	meis1a	3054.2	-0.688243	0.314576	-2.18784	0.0286809	0.0728308
ENSDARG00000017490	cel.1	7120.64	1.28332	0.409048	3.13734	0.0017049	0.0073518
ENSDARG00000017494	tgfbr1a	72.3011	0.897119	0.383348	2.34022	0.0192722	0.0531728
ENSDARG00000040559	rad1	392.23	-0.51083	0.309911	-1.64831	0.0992886	0.191486
ENSDARG00000040553	tmem97	616.49	1.41875	0.302391	4.69178	2.70837e-06	3.0892e-05
ENSDARG00000040555	bckdha	2609.44	0.334758	0.33701	0.993319	0.320555	0.457763
ENSDARG00000040556	ift20	344.129	-0.0868732	0.361915	-0.240038	0.810301	0.872209
ENSDARG00000040557	exosc5	539.601	-0.950478	0.24916	-3.81473	0.000136334	0.00088472
ENSDARG00000086927	pik3c2b	1471.45	0.314738	0.356492	0.882875	0.377304	0.515363
ENSDARG00000112061	CT737127.1	17.1295	0.631661	0.524581	1.20412	0.228542	0.35776
ENSDARG00000116937	BX927333.1	878.874	0.523729	0.266175	1.96761	0.0491131	0.111302
ENSDARG00000013775	si:dkey-246g23.4	323.386	0.370765	0.283606	1.30733	0.191102	0.313072
ENSDARG00000013776	thop1	2204.41	0.363759	0.22222	1.63693	0.101645	0.194752
ENSDARG00000013777	ppp1r13l	1306.58	0.187199	0.273502	0.684454	0.493689	0.624369
ENSDARG00000013771	ctss2.2	426.87	0.496348	0.26292	1.88783	0.0590483	0.128687
ENSDARG00000061240	cbln4	85.936	-0.0250496	0.367897	-0.0680886	0.945715	0.964548
ENSDARG00000061243	ubash3ba	128.991	0.870512	0.416099	2.09208	0.0364314	0.0881399
ENSDARG00000061242	tuft1a	1889.64	-0.485076	0.169738	-2.85778	0.00426611	0.0157278
ENSDARG00000061249	myom1a	6910.78	-0.71683	0.233778	-3.06629	0.00216735	0.00898167
ENSDARG00000061248	xylt1	127.299	0.522647	0.492956	1.06023	0.28904	0.42545
ENSDARG00000097652	si:dkey-234i14.2	161.099	-0.412885	0.316073	-1.3063	0.191452	0.313461
ENSDARG00000097650	atg2b	52.6399	1.33507	0.386819	3.4514	0.000557692	0.00291016
ENSDARG00000097657	si:dkey-7i4.16	19.9782	0.666047	0.566174	1.1764	0.239435	0.370429
ENSDARG00000097656	CR381579.2	37.9646	0.434371	0.362646	1.19778	0.231002	0.360662
ENSDARG00000010149	atp5fa1	67311	-0.642356	0.154853	-4.14816	3.35157e-05	0.000268396
ENSDARG00000010146	cpa2	61.0673	1.19205	0.68535	1.73933	0.0819762	0.16572
ENSDARG00000010145	tor4aa	435.77	0.50114	0.184136	2.72158	0.00649713	0.0221875
ENSDARG00000011434	ptger2a	112.226	-0.000959423	0.492795	-0.0019469	0.998447	0.999118
ENSDARG00000045898	si:ch211-152c2.3	2279.34	0.650498	0.167803	3.87656	0.000105945	0.000713368
ENSDARG00000045893	kctd15a	1316.5	0.00287564	0.250427	0.0114829	0.990838	0.994341
ENSDARG00000090381	PLCB2	80.8727	-0.965863	0.516188	-1.87114	0.0613251	0.132426
ENSDARG00000090386	cd3eap	3368.53	-2.29036	0.383837	-5.967	2.41651e-09	6.32436e-08
ENSDARG00000090387	onecut2	3923.35	-3.37322	0.529658	-6.36868	1.90668e-10	6.34688e-09
ENSDARG00000090389	ndufv3	2384.04	-0.570921	0.294917	-1.93587	0.0528839	0.117951
ENSDARG00000110517	CU459094.1	215.727	-1.28922	0.317529	-4.06016	4.90398e-05	0.000369482
ENSDARG00000115593	CR847895.1	28.4854	-0.772299	0.404018	-1.91154	0.0559347	0.123312
ENSDARG00000078210	tulp1b	6048.9	-3.03686	0.458688	-6.62075	3.57377e-11	1.3862e-09
ENSDARG00000078211	espnla	30.6161	1.122	0.507639	2.21024	0.0270886	0.0694976
ENSDARG00000077240	cd247l	11.339	0.514041	0.58569	0.877667	0.380125	0.517998
ENSDARG00000078214	mybbp1a	24675.8	-1.98538	0.537713	-3.69228	0.000222256	0.00134278
ENSDARG00000078215	rbsn	216.983	0.781122	0.566254	1.37946	0.167754	0.284146
ENSDARG00000078216	eps15	2282.6	0.247693	0.189847	1.3047	0.191995	0.314136
ENSDARG00000077245	si:dkey-225n22.4	571.514	-1.81995	0.272726	-6.67317	2.5034e-11	1.01053e-09
ENSDARG00000077248	zgc:171459	304.829	-0.633771	0.220858	-2.86958	0.00411015	0.0152591
ENSDARG00000077249	gmip	167.153	1.39034	0.362175	3.83887	0.000123599	0.00081204
ENSDARG00000115041	ftr50	8.40182	1.14978	0.736228	1.56172	0.118353	0.218742
ENSDARG00000025220	sppl3	824.384	1.48322	0.390581	3.79745	0.000146189	0.000940223
ENSDARG00000025226	znf668	308.537	0.453587	0.218981	2.07135	0.0383261	0.0916717
ENSDARG00000060711	sv2bb	2723.35	0.952674	0.175877	5.41669	6.07123e-08	1.10714e-06
ENSDARG00000058736	gabra6b	163.53	1.10018	0.277599	3.9632	7.39511e-05	0.000524641
ENSDARG00000116587	znf980	25.6593	-0.726875	0.63575	-1.14334	0.252899	0.385426
ENSDARG00000116586	fthl27	188.468	-0.355854	0.759142	-0.468758	0.639243	0.744897
ENSDARG00000021539	ephb2b	997.557	0.80806	0.280062	2.88529	0.00391052	0.0146643
ENSDARG00000015502	adam10b	861.003	0.148889	0.519648	0.286518	0.774481	0.847117
ENSDARG00000091169	tor4ab	45.343	0.226194	0.45915	0.492636	0.62227	0.731538
ENSDARG00000091161	rpz	567.992	0.582188	0.516262	1.1277	0.259448	0.392606
ENSDARG00000009870	mapk8b	311.563	1.17544	0.409585	2.86983	0.0041069	0.0152535
ENSDARG00000009871	snrpc	1371.26	0.0172074	0.311774	0.0551918	0.955986	0.970793
ENSDARG00000079163	best2	8.4916	1.4267	0.760481	1.87606	0.0606477	0.131391
ENSDARG00000079167	si:ch211-230g15.5	1225.41	-0.130451	0.227066	-0.574506	0.565625	0.686207
ENSDARG00000079166	ace	7668.51	2.27968	0.263836	8.64051	5.5963e-18	8.22725e-16
ENSDARG00000058824	mrpl4	1878.08	-0.561214	0.207881	-2.69969	0.00694047	0.0234327
ENSDARG00000079249	ogdhl	420.82	-0.397879	0.583085	-0.68237	0.495005	0.62548
ENSDARG00000008920	mrpl53	1122.35	-1.96571	0.296837	-6.62217	3.53969e-11	1.37973e-09
ENSDARG00000117356	CR352218.1	43.957	-0.557692	0.615512	-0.906061	0.364903	0.502884
ENSDARG00000117353	BX005154.1	20.4635	-3.3156	0.819504	-4.04587	5.21296e-05	0.000389435
ENSDARG00000117352	CABZ01056826.1	17.8915	-0.0854894	0.494894	-0.172743	0.862854	0.909857
ENSDARG00000117358	CABZ01117607.1	21.3777	1.71019	0.591476	2.8914	0.00383527	0.0144207
ENSDARG00000062208	prrt1	270.202	1.03858	0.564417	1.84009	0.065755	0.139636
ENSDARG00000062209	mrps5	2607.75	-1.21137	0.327521	-3.6986	0.00021679	0.0013151
ENSDARG00000062204	sigirr	248.931	0.79096	0.30343	2.60673	0.00914127	0.0292265
ENSDARG00000062206	skiv2l	1355.34	-0.785449	0.365994	-2.14607	0.0318673	0.0791647
ENSDARG00000045530	si:ch211-244b2.4	99.1462	0.249836	0.365492	0.683562	0.494252	0.624827
ENSDARG00000109726	PLCB1	487.83	-1.74664	0.763889	-2.28651	0.0222242	0.0594109
ENSDARG00000041400	ndufa3	4286.88	-1.59466	0.309461	-5.15303	2.56307e-07	3.95095e-06
ENSDARG00000041402	zc3h14	1486.04	-0.0145981	0.2078	-0.0702506	0.943994	0.963481
ENSDARG00000041407	rmdn3	660.978	0.248322	0.212593	1.16806	0.242782	0.374174
ENSDARG00000101510	cetn2	1089.43	-0.616756	0.394231	-1.56445	0.117711	0.217724
ENSDARG00000101512	tmx4	382.343	-0.347678	0.369304	-0.94144	0.346479	0.484457
ENSDARG00000101514	ftr64	43.8483	-0.604978	0.380733	-1.58898	0.112065	0.20969
ENSDARG00000101517	CT583728.4	77.8331	1.33314	0.496915	2.68283	0.0073003	0.0243985
ENSDARG00000099099	CABZ01015815.1	358.363	0.150994	0.335904	0.449516	0.653059	0.755746
ENSDARG00000099093	dock1	1128.89	0.939456	0.332076	2.82904	0.0046688	0.0169165
ENSDARG00000099092	RASGRP2	108.041	0.563244	0.261188	2.15647	0.0310468	0.0776061
ENSDARG00000099091	CU929418.1	1386.82	-2.37118	0.174175	-13.6138	3.31611e-42	7.89765e-39
ENSDARG00000099090	znf1087	119.616	-0.67446	0.47062	-1.43313	0.15182	0.263366
ENSDARG00000099096	gabrb4	62.9779	0.816273	0.362067	2.25448	0.024166	0.063448
ENSDARG00000019144	rab4a	374.034	0.937322	0.220285	4.25504	2.09014e-05	0.000179513
ENSDARG00000096249	ap1m1	4283.74	-0.364189	0.48091	-0.757292	0.448875	0.583537
ENSDARG00000038360	thg1l	462.427	-0.470838	0.232643	-2.02387	0.042984	0.100348
ENSDARG00000096242	si:ch211-76l23.4	1297.45	0.698305	0.247938	2.81645	0.00485574	0.0174768
ENSDARG00000099545	snx25	1326.24	0.611784	0.279482	2.18899	0.0285975	0.0726793
ENSDARG00000099547	nbeal1	549.622	0.868198	0.489313	1.77432	0.07601	0.156339
ENSDARG00000099546	kynu	1453.15	-0.355815	0.449604	-0.791398	0.428712	0.564942
ENSDARG00000016854	neurod2	277.439	-0.4062	0.277525	-1.46365	0.143289	0.252166
ENSDARG00000052129	boka	675.229	-0.285654	0.400878	-0.712572	0.476111	0.608939
ENSDARG00000052122	rag1	123.911	-0.0504815	0.453726	-0.11126	0.91141	0.94138
ENSDARG00000052121	rag2	83.2624	-0.123587	0.491176	-0.251615	0.801339	0.865653
ENSDARG00000052124	accs	426.31	0.606839	0.201573	3.01052	0.00260799	0.0104758
ENSDARG00000026229	prnpa	204.345	1.66134	0.374932	4.43103	9.37844e-06	9.04645e-05
ENSDARG00000055585	c1galt1a	117.343	0.707507	0.293391	2.41149	0.0158877	0.0455497
ENSDARG00000055589	s100t	2840.63	-0.658589	0.248313	-2.65225	0.00799572	0.0262403
ENSDARG00000055588	stat5b	613.335	-0.346753	0.237198	-1.46187	0.143776	0.25278
ENSDARG00000015907	dcbld1	540.796	0.670981	0.405222	1.65584	0.0977551	0.189341
ENSDARG00000054980	ebna1bp2	6331.17	-1.73824	0.244761	-7.10181	1.23137e-12	6.36146e-11
ENSDARG00000054984	zbtb41	414.202	-0.500297	0.613465	-0.815527	0.414771	0.552193
ENSDARG00000106989	ZNF821	43.69	1.27453	0.551058	2.31289	0.0207289	0.0564183
ENSDARG00000028259	aldh3a2a	485.621	0.345724	0.316847	1.09114	0.275212	0.410551
ENSDARG00000003517	impa1	738.776	-0.158361	0.366334	-0.432287	0.665533	0.76568
ENSDARG00000003512	anks1b	3830.3	-0.935324	0.237244	-3.94246	8.06511e-05	0.000565103
ENSDARG00000003519	aprt	1134.12	-0.248307	0.399038	-0.622265	0.533768	0.658801
ENSDARG00000007465	tdrd1	56.5055	0.151075	0.374664	0.403226	0.686782	0.782004
ENSDARG00000055639	ruvbl2	1521.04	-0.0970674	0.187039	-0.51897	0.603782	0.717119
ENSDARG00000055638	ankrd33aa	3458.36	-3.07408	0.521381	-5.89604	3.72327e-09	9.33403e-08
ENSDARG00000007461	srgap1a	382.426	0.89502	0.386088	2.31817	0.0204399	0.0557807
ENSDARG00000055632	smtnl	529.849	0.402334	0.309406	1.30034	0.193484	0.315964
ENSDARG00000055630	foxh1	42.5487	-1.37065	0.446612	-3.069	0.00214777	0.00890828
ENSDARG00000100797	CABZ01076996.1	356.977	0.721045	0.27401	2.63145	0.00850213	0.027553
ENSDARG00000055635	crk	4374.36	-0.324124	0.408004	-0.794412	0.426956	0.563158
ENSDARG00000056587	cyp2r1	174.69	1.04838	0.336429	3.1162	0.00183199	0.00780095
ENSDARG00000056582	arf2b	632.029	-1.05709	0.397191	-2.66142	0.00778119	0.0256636
ENSDARG00000056583	ndufs6	4134.58	-1.32845	0.373959	-3.55239	0.000381749	0.00211043
ENSDARG00000061723	tmem64	94.5956	0.33485	0.295017	1.13502	0.256368	0.389323
ENSDARG00000061725	mast3a	528.81	0.688922	0.550463	1.25153	0.21074	0.33721
ENSDARG00000073935	wnt6b	45.287	-1.42429	0.650389	-2.18991	0.0285308	0.0725408
ENSDARG00000073936	BX511021.1	1300.83	-2.09596	0.693806	-3.02095	0.0025198	0.0101801
ENSDARG00000073931	otulina	650.075	-0.203164	0.487911	-0.416397	0.67712	0.774557
ENSDARG00000073933	gareml	59.6895	2.04896	0.51843	3.95224	7.74226e-05	0.000545855
ENSDARG00000057983	svopl	123.233	0.694058	0.369174	1.88003	0.0601038	0.13051
ENSDARG00000057987	uba3	1357.88	-0.351423	0.270102	-1.30107	0.193233	0.315662
ENSDARG00000057986	ints8	906.855	-0.1752	0.205917	-0.850828	0.394865	0.53278
ENSDARG00000053298	nkx2.2a	603.561	-0.373087	0.164543	-2.26741	0.0233651	0.0617949
ENSDARG00000053293	ftr14	91.7396	-0.362162	0.423183	-0.855806	0.392105	0.529957
ENSDARG00000053291	pnrc2	58069.7	-2.38304	0.361094	-6.59952	4.12494e-11	1.57941e-09
ENSDARG00000105608	BX957297.2	370.038	-0.906451	0.195844	-4.62843	3.68445e-06	4.03814e-05
ENSDARG00000006332	snx14	1806.33	0.927413	0.207138	4.47728	7.55998e-06	7.52396e-05
ENSDARG00000057679	sh2b1	3175.33	-0.459685	0.305638	-1.50402	0.132577	0.237693
ENSDARG00000057678	sfrp1b	403.85	0.108957	0.275275	0.39581	0.692245	0.785936
ENSDARG00000005828	faima	119.633	0.967578	0.286122	3.3817	0.000720399	0.0035946
ENSDARG00000005827	eif2s1a	3044.23	-0.457846	0.262291	-1.74556	0.0808867	0.163991
[truncated: 21,824 more rows]

## Sheet: Highly MB enriched (wild type)
gene_id	gene_name	baseMean	log2FoldChange	lfcSE	stat	pvalue	padj
ENSDARG00000077145	adcy3a	313.181	1.28418	0.482628	2.66081	0.00779524	0.0257028
ENSDARG00000059348	rxfp3.3b	42.5699	1.4178	0.524148	2.70496	0.00683121	0.0231228
ENSDARG00000059340	dlgap2a	93.3472	1.37351	0.426975	3.21683	0.00129613	0.00586857
ENSDARG00000097869	si:dkey-1m11.6	37.7836	1.34718	0.501775	2.68482	0.00725687	0.0242806
ENSDARG00000034424	atp1b2b	1527.51	1.67588	0.319047	5.25276	1.49835e-07	2.45384e-06
ENSDARG00000041108	ctsh	3063.13	1.40196	0.279486	5.01621	5.27007e-07	7.37438e-06
ENSDARG00000051880	kcnj11	181.828	1.06727	0.303354	3.51822	0.000434444	0.00235313
ENSDARG00000099046	si:ch211-227p7.5	14.8082	1.47062	0.541827	2.71419	0.00664377	0.0225943
ENSDARG00000045306	slc51a	1245.85	1.6309	0.301174	5.41512	6.12478e-08	1.11434e-06
ENSDARG00000041685	si:dkey-105h12.2	687.614	1.23322	0.347938	3.54435	0.000393579	0.00216828
ENSDARG00000055552	dvl1b	151.147	1.31593	0.466883	2.81854	0.00482426	0.0173872
ENSDARG00000055559	chrna6	581.091	1.05235	0.283724	3.70904	0.000208043	0.0012698
ENSDARG00000117636	FP236157.7	22.8532	1.84871	0.65889	2.8058	0.00501924	0.0179003
ENSDARG00000071724	ankha	243.225	1.07502	0.399668	2.68979	0.00714976	0.0240167
ENSDARG00000022424	slc26a5	1256.85	1.40614	0.423024	3.32402	0.00088731	0.00426052
ENSDARG00000106473	CABZ01076968.1	40.7798	1.24144	0.516112	2.40538	0.0161557	0.0461736
ENSDARG00000036619	mgat3b	144.284	1.24002	0.427692	2.89934	0.00373951	0.014132
ENSDARG00000018283	cyba	456.776	1.08787	0.306236	3.55241	0.000381725	0.00211043
ENSDARG00000033227	lect2l	1921.87	2.36031	0.446831	5.28232	1.27558e-07	2.13038e-06
ENSDARG00000038508	chrnb3b	95.0645	1.09405	0.277915	3.93664	8.26303e-05	0.000577104
ENSDARG00000086112	si:ch211-266i6.3	359.855	1.30679	0.222048	5.88516	3.97658e-09	9.87552e-08
ENSDARG00000086114	CR792417.1	332.154	2.37928	0.596348	3.98975	6.61426e-05	0.00047706
ENSDARG00000056805	plch2b	27.3116	1.13328	0.458393	2.47229	0.0134252	0.0397928
ENSDARG00000056804	si:dkey-40g16.6	28.4907	1.43594	0.453883	3.16367	0.00155793	0.00681927
ENSDARG00000102406	si:ch211-165e15.1	350.358	1.33091	0.504702	2.63703	0.00836363	0.0271855
ENSDARG00000104727	ino80da	31.8086	1.4543	0.528348	2.75255	0.0059134	0.0204849
ENSDARG00000074129	edem3	570.852	1.43177	0.326196	4.38928	1.13729e-05	0.000106636
ENSDARG00000042159	RFESD	50.088	1.04265	0.340983	3.05779	0.00222974	0.00920336
ENSDARG00000092602	BX546499.1	14.4189	1.72244	0.599701	2.87216	0.00407671	0.0151586
ENSDARG00000009021	chrna1	1148.83	1.04295	0.355772	2.93152	0.00337306	0.0129841
ENSDARG00000087981	slc6a11b	859.12	1.42669	0.420757	3.39078	0.000696944	0.0035003
ENSDARG00000044415	tlr5a	18.1418	1.31937	0.494357	2.66886	0.00761101	0.0252211
ENSDARG00000017811	si:ch211-210c8.6	654.15	1.11008	0.305845	3.62953	0.000283935	0.00165214
ENSDARG00000090140	tmem196b	39.4994	1.05116	0.350001	3.0033	0.00267066	0.0106862
ENSDARG00000012369	rdh10b	375.797	1.14177	0.357111	3.19724	0.00138747	0.00621246
ENSDARG00000079766	tap1	28.5835	1.19655	0.442317	2.7052	0.00682638	0.023113
ENSDARG00000012944	myhz2	161618	1.64261	0.348157	4.71802	2.38148e-06	2.7667e-05
ENSDARG00000053831	vtnb	2633.88	1.57837	0.237492	6.64597	3.01218e-11	1.20164e-09
ENSDARG00000023157	cbln10	314.848	1.63476	0.594392	2.75031	0.00595392	0.0205953
ENSDARG00000044752	p2rx4a	401.819	1.03568	0.310013	3.34078	0.000835437	0.00407303
ENSDARG00000044754	gnrh2	217.218	1.4702	0.483322	3.04186	0.00235124	0.00959511
ENSDARG00000021948	tnc	4614.75	1.0458	0.271832	3.84724	0.000119457	0.000790055
ENSDARG00000056921	ankk1	58.0827	1.68554	0.366582	4.59798	4.26608e-06	4.58496e-05
ENSDARG00000055290	mpeg1.1	292.642	1.00878	0.337028	2.99318	0.00276091	0.0109864
ENSDARG00000055740	march9	407.693	1.4027	0.248202	5.65142	1.59127e-08	3.33019e-07
ENSDARG00000093125	RANBP2	1392.73	1.16734	0.244401	4.77635	1.78509e-06	2.1515e-05
ENSDARG00000114558	si:dkey-233e3.3	6.44527	3.62788	1.33974	2.7079	0.00677094	0.022958
ENSDARG00000070682	sdf4	2380.41	1.03099	0.267292	3.85718	0.000114701	0.000763474
ENSDARG00000060051	slc47a2.1	684.275	1.51422	0.376317	4.02379	5.72696e-05	0.000422532
ENSDARG00000068220	mbl2	955.342	1.24199	0.201153	6.17435	6.64381e-10	1.96802e-08
ENSDARG00000104108	slco1d1	2229.48	1.33279	0.502067	2.65461	0.00793997	0.0260969
ENSDARG00000104107	nkx2.4b	52.5352	1.29379	0.368413	3.51179	0.000445103	0.00240267
ENSDARG00000071087	slc35b4	1211.07	1.68431	0.52772	3.19167	0.00141452	0.00630749
ENSDARG00000007856	rtn4rl1a	60.3528	1.52507	0.413257	3.69037	0.000223931	0.00135119
ENSDARG00000103651	map3k12	214.938	1.20381	0.436473	2.75804	0.00581489	0.0202053
ENSDARG00000013979	ndfip1	5653.7	1.22556	0.397286	3.08483	0.00203666	0.00852162
ENSDARG00000069660	chrnb1	813.042	1.11856	0.419365	2.66727	0.00764713	0.0253161
ENSDARG00000069669	adra2c	84.1514	1.21952	0.365782	3.33401	0.000856051	0.00414975
ENSDARG00000062362	tpcn1	520.83	1.03962	0.275654	3.77148	0.000162283	0.00102709
ENSDARG00000005518	slc5a9	377.419	1.4751	0.241535	6.1072	1.01395e-09	2.86796e-08
ENSDARG00000086309	erlec1	1378.66	1.15657	0.246646	4.6892	2.74274e-06	3.12242e-05
ENSDARG00000043130	notch2	1872.68	1.00994	0.242098	4.17159	3.02478e-05	0.000245613
ENSDARG00000104687	slc16a9b	396.691	1.28051	0.410069	3.12268	0.00179215	0.00766143
ENSDARG00000102234	si:ch211-71n6.4	213.999	1.24442	0.319919	3.88979	0.000100332	0.000681937
ENSDARG00000043168	cela1.5	832.093	1.38184	0.479412	2.88236	0.0039471	0.0147805
ENSDARG00000095665	si:ch211-191a16.2	82.7162	1.19821	0.392906	3.04961	0.00229136	0.00939584
ENSDARG00000091561	si:dkey-156k2.4	20.106	1.26082	0.498336	2.53006	0.0114044	0.0348483
ENSDARG00000091560	slc6a19a.2	1691.67	2.03891	0.443395	4.59839	4.25762e-06	4.57993e-05
ENSDARG00000075641	steap3	20.3727	1.54371	0.578559	2.6682	0.00762593	0.0252529
ENSDARG00000009783	slc49a4	897.289	1.21994	0.2114	5.77079	7.89018e-09	1.81208e-07
ENSDARG00000042690	s1pr1	2908.98	1.38565	0.266323	5.20287	1.96232e-07	3.1115e-06
ENSDARG00000092039	si:dkey-70p6.1	292.575	1.21037	0.419884	2.88264	0.00394363	0.0147698
ENSDARG00000098162	zgc:77748	1567.21	1.50776	0.404078	3.73136	0.000190448	0.00117597
ENSDARG00000068148	arrdc1a	287.304	1.08796	0.205694	5.28921	1.22849e-07	2.06476e-06
ENSDARG00000099412	bcan	1394.38	1.16794	0.176398	6.62106	3.56632e-11	1.38557e-09
ENSDARG00000008127	pcdh15b	94.2393	1.36557	0.422685	3.23071	0.00123485	0.00562856
ENSDARG00000093079	proca	141.929	1.2841	0.494066	2.59905	0.00934821	0.0297404
ENSDARG00000043901	ugt5g2	74.8363	1.97941	0.687951	2.87725	0.00401158	0.0149819
ENSDARG00000074894	myorg	1462.66	1.02186	0.316521	3.22841	0.00124482	0.00566966
ENSDARG00000092455	si:ch211-246e12.3	245.716	1.3658	0.324984	4.20268	2.63773e-05	0.000218581
ENSDARG00000091916	ugt5b4	1907.56	1.61433	0.413472	3.90433	9.4486e-05	0.000646075
ENSDARG00000025478	gipr	69.9204	1.05988	0.282832	3.74738	0.000178689	0.00111668
ENSDARG00000062164	atrn	676.941	1.06044	0.383965	2.7618	0.00574829	0.0200265
ENSDARG00000022905	znf1163	34.2548	1.23109	0.381872	3.22384	0.00126485	0.00574988
ENSDARG00000052207	c3a.3	1555.46	2.21663	0.170971	12.965	1.93224e-38	2.87613e-35
ENSDARG00000055463	lrit3a	414.854	1.41032	0.257243	5.48245	4.19471e-08	7.92867e-07
ENSDARG00000026811	extl3	148.548	1.18322	0.340625	3.47369	0.000513362	0.00270492
ENSDARG00000060153	h6pd	1243.26	1.58653	0.338305	4.68965	2.73677e-06	3.1186e-05
ENSDARG00000084856	CR854953.1	17.0662	1.22076	0.507116	2.40727	0.0160724	0.0459877
ENSDARG00000102805	cyp2aa12	932.364	1.17404	0.261202	4.49475	6.96527e-06	6.99346e-05
ENSDARG00000052787	zdhhc12b	76.1355	1.18274	0.386992	3.05625	0.00224126	0.00924093
ENSDARG00000100406	zgc:112265	5874.82	1.43249	0.24923	5.74768	9.04753e-09	2.04436e-07
ENSDARG00000100400	FO704610.1	354.019	1.2578	0.206413	6.09358	1.10411e-09	3.09724e-08
ENSDARG00000032990	plxnb3	134.925	1.11445	0.422166	2.63984	0.00829459	0.0270164
ENSDARG00000042526	sebox	48.5862	1.16291	0.3251	3.57709	0.000347444	0.00195067
ENSDARG00000042521	si:dkey-251i10.1	130.293	1.47599	0.45596	3.23711	0.00120748	0.00552707
ENSDARG00000100635	chia.1	9187.98	1.57029	0.25806	6.08499	1.16498e-09	3.24505e-08
ENSDARG00000031649	cort	856.006	1.49783	0.219532	6.82282	8.92703e-12	3.92987e-10
ENSDARG00000091241	glt1d1	24.4528	1.27597	0.439928	2.90041	0.00372677	0.0140929
ENSDARG00000032206	cthl	111.083	1.43185	0.259243	5.52322	3.32835e-08	6.49738e-07
ENSDARG00000040274	scamp5b	1088.81	1.41558	0.248262	5.70195	1.18444e-08	2.58558e-07
ENSDARG00000088342	tmem145	88.4193	1.19914	0.360103	3.32998	0.000868516	0.00419056
ENSDARG00000079453	atp8b4	31.0688	1.54697	0.465302	3.32466	0.000885258	0.00425238
ENSDARG00000092269	si:dkeyp-41f9.4	123.86	1.22244	0.315276	3.87736	0.000105596	0.000711218
ENSDARG00000016765	scamp3	912.101	1.4706	0.382502	3.84468	0.00012071	0.000797013
ENSDARG00000058202	pex16	171.986	1.22782	0.328619	3.7363	0.000186748	0.00115677
ENSDARG00000092260	si:ch73-290k24.6	149.177	1.19084	0.265095	4.4921	7.05233e-06	7.06895e-05
ENSDARG00000044034	tmem86a	116.348	1.16062	0.433901	2.67484	0.00747641	0.024865
ENSDARG00000059557	xylt2	35.6136	1.10008	0.370444	2.96962	0.00298169	0.0116931
ENSDARG00000110596	CABZ01079179.1	89.6117	1.72919	0.610969	2.83024	0.0046513	0.0168659
ENSDARG00000112575	CU467905.1	61.9585	1.29513	0.45205	2.86501	0.00416992	0.0154353
ENSDARG00000022712	stat3	665.348	1.03742	0.332331	3.12166	0.00179836	0.00768521
ENSDARG00000011925	spns1	2254.11	1.26375	0.394054	3.20705	0.00134105	0.00603979
ENSDARG00000011929	plp1b	1758.44	1.89348	0.24157	7.8382	4.57051e-15	3.83279e-13
ENSDARG00000018750	npr1b	766.43	1.52464	0.254737	5.98515	2.16196e-09	5.72104e-08
ENSDARG00000026764	ahsg1	449.289	1.64491	0.58583	2.80784	0.00498757	0.0178301
ENSDARG00000076270	adamts13	266.732	1.46696	0.291615	5.03047	4.89267e-07	6.91127e-06
ENSDARG00000063158	CABZ01081780.1	111.169	2.44896	0.337106	7.26467	3.73958e-13	2.14607e-11
ENSDARG00000037122	TENM2	1260.37	1.25297	0.203937	6.14392	8.0507e-10	2.32971e-08
ENSDARG00000005332	lipib	36.5704	2.0201	0.435754	4.63588	3.55422e-06	3.9044e-05
ENSDARG00000105452	plxna1a	289.884	1.20441	0.390985	3.08045	0.00206687	0.00863438
ENSDARG00000075215	vezt	115.012	1.35193	0.386375	3.49901	0.000466981	0.002497
ENSDARG00000063905	mt-co1	1.69237e+06	2.73724	0.409558	6.6834	2.33454e-11	9.47179e-10
ENSDARG00000063908	mt-co2	640405	2.26482	0.327607	6.91324	4.73702e-12	2.18637e-10
ENSDARG00000035895	fndc5b	58.9159	1.43488	0.378243	3.79355	0.000148509	0.000952823
ENSDARG00000060345	apoda.1	2071.76	1.1042	0.345353	3.1973	0.00138722	0.00621246
ENSDARG00000100139	si:ch211-113d22.2	1484.37	1.60623	0.229216	7.00747	2.42661e-12	1.18669e-10
ENSDARG00000004296	ambp	6207.47	1.30428	0.18282	7.13423	9.73318e-13	5.12844e-11
ENSDARG00000076735	si:dkey-193c22.2	353.529	1.2495	0.308087	4.05567	4.99901e-05	0.000376047
ENSDARG00000032816	tm7sf2	697.349	1.39733	0.299304	4.66859	3.0327e-06	3.41014e-05
ENSDARG00000058953	abcc4	542.962	1.58633	0.427042	3.71469	0.000203452	0.00124561
ENSDARG00000034307	chrne	922.228	1.26807	0.415231	3.0539	0.00225891	0.00929799
ENSDARG00000069208	stx7l	170.167	1.06702	0.257995	4.13582	3.53684e-05	0.000280591
ENSDARG00000074601	cbln2a	58.0314	1.51211	0.483829	3.12531	0.00177617	0.00760132
ENSDARG00000045958	egfl6	2928.99	1.00076	0.280827	3.56361	0.000365792	0.00203592
ENSDARG00000077950	tor1	805.206	1.00431	0.356077	2.82048	0.00479513	0.0172979
ENSDARG00000009549	ubr4	4382.74	1.14193	0.390446	2.92469	0.00344798	0.013217
ENSDARG00000091459	gabra2a	56.1058	1.05507	0.363596	2.90176	0.0037107	0.0140477
ENSDARG00000008637	mttp	3687.86	1.28278	0.429662	2.98556	0.00283055	0.0112148
ENSDARG00000112310	CABZ01084617.1	9.55766	2.65594	0.914248	2.90505	0.0036719	0.0139274
ENSDARG00000099787	echdc3	29.2565	1.27079	0.514975	2.46767	0.0135996	0.0402094
ENSDARG00000028533	macf1a	10630.3	1.00313	0.264281	3.79571	0.00014722	0.000945926
ENSDARG00000099871	myo7aa	491.373	1.40995	0.296307	4.75842	1.95115e-06	2.31878e-05
ENSDARG00000063914	mt-nd3	43916.3	1.6506	0.310789	5.31098	1.09039e-07	1.85218e-06
ENSDARG00000061697	ca14	118.373	1.12162	0.237838	4.7159	2.40648e-06	2.78759e-05
ENSDARG00000056740	tmeff1b	2855.15	1.04387	0.189487	5.50892	3.61045e-08	6.9681e-07
ENSDARG00000056744	ela2	28926.3	1.55534	0.476225	3.26598	0.00109086	0.00507461
ENSDARG00000057169	abca4a	318.158	1.71709	0.25333	6.77809	1.21779e-11	5.25415e-10
ENSDARG00000061031	dner	176.437	1.11775	0.461921	2.41979	0.0155296	0.0447115
ENSDARG00000055989	tmem161b	635.251	1.07765	0.403316	2.67199	0.00754038	0.0250288
ENSDARG00000103525	YTHDC2	34.7508	1.16155	0.421704	2.75441	0.00587972	0.020389
ENSDARG00000053665	gabrg2	116.705	1.14206	0.400244	2.85342	0.00432519	0.0159087
ENSDARG00000036481	tcn2	3485.93	1.71481	0.370997	4.62216	3.79758e-06	4.14686e-05
ENSDARG00000006892	myo3b	176.089	1.33344	0.265752	5.01761	5.2318e-07	7.33376e-06
ENSDARG00000006891	kcns3a	97.1598	1.37727	0.414039	3.32642	0.000879704	0.00423339
ENSDARG00000086654	cbln11	131.71	1.58707	0.30754	5.16054	2.46241e-07	3.80563e-06
ENSDARG00000107065	CABZ01070704.1	78.3009	1.36088	0.335201	4.05991	4.90926e-05	0.000369748
ENSDARG00000102722	itih3b	732.685	2.70575	0.390811	6.92341	4.40887e-12	2.04283e-10
ENSDARG00000101036	traf2b	141.562	1.09077	0.235799	4.62585	3.73062e-06	4.07748e-05
ENSDARG00000042613	crp3	2758.11	2.25264	0.16851	13.368	9.30193e-41	1.84612e-37
ENSDARG00000089172	si:ch1073-391i24.1	154.785	1.51855	0.445008	3.4124	0.000643931	0.00327899
ENSDARG00000089177	cyp46a1.3	195.173	1.28687	0.371082	3.46788	0.000524591	0.00275981
ENSDARG00000100815	srsf3a	54.2639	2.79214	0.684133	4.08129	4.47873e-05	0.000342645
ENSDARG00000014792	lrrc4bb	305.367	1.16452	0.470485	2.47515	0.013318	0.0395217
ENSDARG00000087241	ucn3l	30.9209	1.10772	0.394984	2.80447	0.00504	0.0179609
ENSDARG00000087249	znf1011	49.6517	1.76845	0.466672	3.7895	0.000150952	0.000964615
ENSDARG00000079829	ccr2	13.553	1.65371	0.57899	2.85621	0.00428736	0.0157838
ENSDARG00000043982	tube1	27.1216	1.09584	0.416007	2.63419	0.00843388	0.0273672
ENSDARG00000090901	si:ch211-256e16.11	86.5544	1.04486	0.391833	2.6666	0.00766219	0.0253554
ENSDARG00000075859	mcf2la	941.2	1.295	0.341733	3.78949	0.000150954	0.000964615
ENSDARG00000077560	grin2cb	99.7124	1.32312	0.281605	4.6985	2.62074e-06	2.99498e-05
ENSDARG00000078399	acsl2	448.351	1.79913	0.216462	8.31155	9.44568e-17	1.12479e-14
ENSDARG00000090063	fa2h	2357.52	1.21412	0.301703	4.02421	5.71667e-05	0.000422034
ENSDARG00000074034	si:dkey-91i10.2	150.784	1.41218	0.447884	3.153	0.001616	0.00704051
ENSDARG00000092578	si:ch211-222e20.4	105.13	1.22616	0.469301	2.61275	0.00898178	0.028825
ENSDARG00000092574	si:ch211-198d23.1	220.207	1.53672	0.365164	4.2083	2.57298e-05	0.000214184
ENSDARG00000078839	si:dkey-28o19.1	16.5319	1.39051	0.522858	2.65944	0.00782708	0.0258006
ENSDARG00000093629	si:ch211-106h4.4	416.133	1.38354	0.42618	3.24638	0.00116883	0.00537701
ENSDARG00000076703	zfand4	294.086	1.22991	0.396841	3.09926	0.00194007	0.0081836
ENSDARG00000019726	celsr2	271.23	1.29393	0.394789	3.27754	0.00104717	0.00490161
ENSDARG00000097015	FP016018.2	7.80284	3.50916	1.17603	2.98391	0.00284586	0.0112599
ENSDARG00000097016	BX004972.1	38.3168	2.07259	0.658398	3.14792	0.00164435	0.00713991
ENSDARG00000011533	sema6dl	681.503	1.39549	0.239683	5.82223	5.80659e-09	1.38014e-07
ENSDARG00000099302	AL954741.1	29.1054	1.45407	0.508571	2.85913	0.00424803	0.0156733
ENSDARG00000026895	tor1l3	74.5918	1.01058	0.294054	3.43673	0.000588775	0.00304501
ENSDARG00000052703	cisd2	216.593	1.12671	0.336154	3.35177	0.000802953	0.00394628
ENSDARG00000104399	tppp	280.115	1.16576	0.322163	3.61855	0.000296264	0.00170802
ENSDARG00000086027	si:ch211-168d23.3	85.9477	1.24728	0.401554	3.10614	0.00189548	0.0080301
ENSDARG00000104832	CU914164.1	10.5338	1.65174	0.633732	2.60637	0.00915074	0.0292529
ENSDARG00000104839	mansc1	555.83	2.06174	0.542433	3.80091	0.000144163	0.000928193
ENSDARG00000074233	pde4bb	117.288	1.14404	0.464452	2.46321	0.0137701	0.0405625
ENSDARG00000070932	hcrt	22.4497	2.17298	0.640048	3.39503	0.000686217	0.00345517
ENSDARG00000009113	pigc	158.599	1.10108	0.306011	3.59818	0.000320451	0.00182101
ENSDARG00000098042	BX005332.1	26.2912	2.11132	0.858791	2.45848	0.0139527	0.0409234
ENSDARG00000003977	zgc:153896	1161.75	2.00962	0.312992	6.42068	1.35669e-10	4.66248e-09
ENSDARG00000115870	CABZ01117706.1	30.8417	1.36902	0.576365	2.37526	0.0175364	0.0492916
ENSDARG00000014340	rab11al	181.788	1.59754	0.350575	4.55691	5.19121e-06	5.41779e-05
ENSDARG00000017490	cel.1	7120.64	1.28332	0.409048	3.13734	0.0017049	0.0073518
ENSDARG00000040553	tmem97	616.49	1.41875	0.302391	4.69178	2.70837e-06	3.0892e-05
ENSDARG00000097650	atg2b	52.6399	1.33507	0.386819	3.4514	0.000557692	0.00291016
ENSDARG00000077249	gmip	167.153	1.39034	0.362175	3.83887	0.000123599	0.00081204
ENSDARG00000025220	sppl3	824.384	1.48322	0.390581	3.79745	0.000146189	0.000940223
ENSDARG00000058736	gabra6b	163.53	1.10018	0.277599	3.9632	7.39511e-05	0.000524641
ENSDARG00000009870	mapk8b	311.563	1.17544	0.409585	2.86983	0.0041069	0.0152535
ENSDARG00000079166	ace	7668.51	2.27968	0.263836	8.64051	5.5963e-18	8.22725e-16
ENSDARG00000117358	CABZ01117607.1	21.3777	1.71019	0.591476	2.8914	0.00383527	0.0144207
ENSDARG00000101517	CT583728.4	77.8331	1.33314	0.496915	2.68283	0.0073003	0.0243985
ENSDARG00000026229	prnpa	204.345	1.66134	0.374932	4.43103	9.37844e-06	9.04645e-05
ENSDARG00000056587	cyp2r1	174.69	1.04838	0.336429	3.1162	0.00183199	0.00780095
ENSDARG00000073933	gareml	59.6895	2.04896	0.51843	3.95224	7.74226e-05	0.000545855
ENSDARG00000053746	CABZ01084566.1	227.38	1.43368	0.240752	5.95501	2.6006e-09	6.76157e-08
ENSDARG00000089856	cita	1183.99	1.31335	0.533309	2.46264	0.013792	0.0405883
ENSDARG00000070775	cyp2x9	1532.85	1.93771	0.323841	5.98352	2.18364e-09	5.76558e-08
ENSDARG00000024204	mcm3	1778.51	1.0534	0.347699	3.02962	0.00244862	0.00993464
ENSDARG00000088898	caln1	70.9732	1.06865	0.380026	2.81204	0.00492281	0.0176595
ENSDARG00000005176	zgc:101040	114.083	1.17891	0.253029	4.6592	3.17447e-06	3.54778e-05
ENSDARG00000030945	si:ch211-259g3.4	869.858	1.10665	0.283074	3.90942	9.25187e-05	0.000634517
ENSDARG00000033760	pmelb	2493.14	1.73052	0.258393	6.69723	2.12412e-11	8.73715e-10
ENSDARG00000087798	pdyn	284.741	1.3577	0.249822	5.43468	5.48944e-08	1.01111e-06
ENSDARG00000086494	znf970	63.1154	1.01744	0.309192	3.29063	0.00099962	0.00471145
ENSDARG00000035388	tmem174	161.791	1.67981	0.342413	4.90579	9.30524e-07	1.22371e-05
ENSDARG00000077488	si:ch73-289h5.4	63.4159	1.74442	0.372317	4.68532	2.79526e-06	3.17009e-05
ENSDARG00000007149	l1cama	543.1	1.02328	0.429631	2.38177	0.0172295	0.0485837
ENSDARG00000098360	cyp19a1b	64.3918	1.06141	0.293312	3.6187	0.000296086	0.00170741
ENSDARG00000040334	mat2aa	1844.87	1.28604	0.480933	2.67406	0.00749402	0.0248957
ENSDARG00000088799	xxylt1	53.7244	1.18406	0.348119	3.40131	0.000670625	0.00339172
ENSDARG00000043587	srd5a2a	1340.55	1.18569	0.379595	3.12356	0.00178677	0.00764256
ENSDARG00000112632	si:ch211-106j21.6	17.5937	2.21101	0.91316	2.42127	0.0154664	0.0445618
ENSDARG00000116628	ly97.3	1347.4	1.84266	0.28628	6.43655	1.22216e-10	4.24918e-09
ENSDARG00000019963	sfxn1	201.266	1.4602	0.491565	2.97052	0.00297301	0.0116705
ENSDARG00000062017	fsd1	221.861	1.22586	0.377837	3.24443	0.00117687	0.00540462
ENSDARG00000007786	tmx2b	2168.36	1.00698	0.405756	2.48174	0.0130741	0.0389314
ENSDARG00000056462	crp2	1155.74	2.81633	0.272895	10.3202	5.71222e-25	2.11557e-22
ENSDARG00000013500	abca2	485.606	1.12708	0.312202	3.61009	0.000306091	0.00175279
ENSDARG00000088911	cbln17	27.8019	1.61708	0.45114	3.58443	0.000337817	0.00190515
ENSDARG00000076673	dspb	1552.27	1.42588	0.528895	2.69597	0.00701842	0.0236422
ENSDARG00000063007	apc2	1369.44	1.93629	0.494643	3.91453	9.05814e-05	0.000622953
ENSDARG00000040907	gcgb	369.63	1.69265	0.220553	7.67457	1.65978e-14	1.24822e-12
ENSDARG00000059738	ptprsa	694.096	1.08216	0.383209	2.82396	0.0047435	0.017147
ENSDARG00000077691	slc13a5a	595.63	1.88393	0.292959	6.43068	1.27033e-10	4.39742e-09
ENSDARG00000075698	nkpd1	129.651	1.59726	0.435231	3.66991	0.000242641	0.0014468
ENSDARG00000041295	lim2.5	1562.98	1.06525	0.308447	3.4536	0.000553156	0.00288903
ENSDARG00000078522	si:ch211-80h18.1	5650.74	1.0708	0.276132	3.87786	0.000105378	0.000710281
ENSDARG00000012829	asah2	2355.71	2.383	0.364818	6.53203	6.48859e-11	2.39214e-09
ENSDARG00000045145	shisa9a	377.051	1.23053	0.278435	4.41946	9.89479e-06	9.47164e-05
ENSDARG00000045147	tmem184ba	1427.75	1.24504	0.353422	3.5228	0.000427006	0.00231917
ENSDARG00000055317	c1ql4b	36.1572	1.9884	0.412274	4.82301	1.41408e-06	1.75314e-05
ENSDARG00000097364	CR790363.1	11.3987	1.83895	0.690612	2.66279	0.00774963	0.0255914
ENSDARG00000096948	im:7143333	39.0152	1.06332	0.370151	2.87267	0.00407016	0.015139
ENSDARG00000056666	sp8b	159.137	1.0193	0.313644	3.24988	0.00115455	0.00532624
ENSDARG00000116986	zgc:172315	115.234	1.78748	0.497699	3.59149	0.000328794	0.00186088
ENSDARG00000097098	znf1004	11.718	1.79671	0.652387	2.75405	0.0058863	0.0204029
ENSDARG00000094840	si:dkey-21e2.13	445.542	1.2671	0.286564	4.42172	9.79204e-06	9.38082e-05
ENSDARG00000061375	sgpl1	11301.7	1.47684	0.280698	5.2613	1.43038e-07	2.34937e-06
ENSDARG00000076472	ovol1a	162.316	1.06418	0.225575	4.71763	2.38608e-06	2.77069e-05
ENSDARG00000036059	tmppe	455.288	1.14768	0.323313	3.54975	0.000385593	0.0021297
ENSDARG00000101176	ugt1b7	17.8939	1.90164	0.758981	2.50551	0.0122274	0.0369179
ENSDARG00000006420	atrnl1b	2021.1	1.14856	0.174983	6.56383	5.24427e-11	1.96071e-09
ENSDARG00000001437	slc2a1a	295.467	1.14638	0.365865	3.13334	0.00172832	0.00743257
ENSDARG00000098511	ntrk2b	64.7371	1.86272	0.408233	4.56289	5.04536e-06	5.30041e-05
ENSDARG00000035565	atp6v0a2b	600.482	1.16977	0.345595	3.3848	0.000712289	0.00355786
ENSDARG00000035569	cyp1d1	881.547	1.06738	0.306338	3.48431	0.000493404	0.00262063
ENSDARG00000097285	ANPEP	223.524	1.28092	0.301498	4.24852	2.15191e-05	0.000183955
ENSDARG00000008573	fam20b	1499.92	1.07193	0.231327	4.63383	3.58966e-06	3.93969e-05
ENSDARG00000079901	si:ch73-15n24.1	252.25	2.16704	0.293901	7.37337	1.66371e-13	1.0265e-11
ENSDARG00000089399	tmem176l.2	934.262	1.64038	0.36323	4.51609	6.29912e-06	6.40836e-05
ENSDARG00000016963	slc16a1a	738.986	1.87657	0.475916	3.94307	8.04448e-05	0.000563824
ENSDARG00000098650	iqgap3	270.71	2.35889	0.409377	5.76213	8.30566e-09	1.89471e-07
ENSDARG00000090876	si:dkey-217f16.5	51.1606	1.39139	0.450204	3.09057	0.00199771	0.00837926
ENSDARG00000040282	zgc:92590	378.17	2.54101	0.760539	3.34107	0.000834576	0.00407134
ENSDARG00000055504	si:ch211-212k18.7	2712.07	1.47587	0.334521	4.41189	1.0247e-05	9.7617e-05
ENSDARG00000038862	kcnb2	522.632	1.47144	0.455319	3.23167	0.00123068	0.00561277
ENSDARG00000070442	si:ch211-113g11.6	2400.6	1.43129	0.382232	3.74455	0.000180715	0.00112727
ENSDARG00000028845	calcr	79.2292	1.26616	0.365184	3.46718	0.000525951	0.00276574
ENSDARG00000076848	zgc:112492	66.6534	2.875	0.519737	5.53166	3.17223e-08	6.22082e-07
ENSDARG00000087633	si:dkey-11o18.5	377.607	2.08478	0.367783	5.66851	1.44047e-08	3.05215e-07
ENSDARG00000036577	atp6v0cb	13547.9	1.0845	0.306152	3.54236	0.000396558	0.00218116
ENSDARG00000037191	ttr	2701.91	2.34918	0.47999	4.89423	9.86889e-07	1.28436e-05
ENSDARG00000005652	man1a1	2232.01	1.07558	0.259408	4.14628	3.37926e-05	0.000270341
ENSDARG00000074170	fbxo4	73.3352	1.09017	0.402373	2.70936	0.0067414	0.0228741
ENSDARG00000039351	ccl19b	973.704	1.10701	0.427434	2.58989	0.0096007	0.0303814
ENSDARG00000002394	ugt5d1	281.279	1.95369	0.299926	6.51391	7.32183e-11	2.6786e-09
ENSDARG00000016319	c9	7988.24	1.07381	0.352229	3.04862	0.00229896	0.00942099
ENSDARG00000042107	cngb1b	134.106	1.02136	0.380912	2.68135	0.00733255	0.0244617
ENSDARG00000092185	BX957292.1	26.8486	1.40107	0.565283	2.47854	0.0131923	0.0392097
ENSDARG00000083189	arhgap19	248.865	2.00687	0.467394	4.29373	1.75693e-05	0.000154631
ENSDARG00000015575	cyp3c1	1570.18	1.35354	0.300925	4.49793	6.8617e-06	6.89238e-05
ENSDARG00000015576	itprip	139.182	1.13017	0.322699	3.50223	0.000461374	0.00247145
ENSDARG00000017591	fat1a	4316.73	1.08771	0.23492	4.63012	3.65453e-06	4.00719e-05
ENSDARG00000014488	ca2	834.194	1.10623	0.42273	2.61688	0.0088737	0.0285666
ENSDARG00000016886	dnajb9b	62.34	1.19581	0.322243	3.7109	0.000206525	0.00126086
ENSDARG00000037475	foxb2	13.6451	1.75457	0.605088	2.8997	0.00373526	0.0141184
ENSDARG00000044047	slc18b1	198.249	1.51838	0.27883	5.44554	5.16481e-08	9.57239e-07
ENSDARG00000025504	gucy2f	350.306	1.29989	0.314875	4.12827	3.65501e-05	0.000289003
ENSDARG00000094345	si:dkey-261l7.2	220.74	1.09637	0.263689	4.15782	3.21306e-05	0.000259222
ENSDARG00000094346	si:ch211-114l13.13	7.21288	3.21994	1.22474	2.62909	0.00856142	0.0277092
ENSDARG00000112923	CABZ01088036.1	57.5518	1.46922	0.385662	3.80959	0.000139196	0.00090182
ENSDARG00000117258	FP236157.4	31.8094	2.03068	0.524393	3.87244	0.000107752	0.000723086
ENSDARG00000117251	CABZ01043506.2	15.657	1.58607	0.581183	2.72905	0.00635178	0.0217598
ENSDARG00000053802	cbln5	16.295	2.64859	0.715777	3.70031	0.00021534	0.0013073
ENSDARG00000099229	CU929119.1	50.1824	1.0409	0.318164	3.27156	0.00106955	0.00498837
ENSDARG00000061641	ankrd34bb	26.9148	1.31293	0.409811	3.20375	0.00135652	0.00609907
ENSDARG00000114503	phtf2	570.851	1.09226	0.340768	3.20528	0.0013493	0.0060712
ENSDARG00000090814	si:dkey-18a10.3	282.887	1.09793	0.377727	2.90669	0.00365279	0.0138659
ENSDARG00000103591	dkk3a	848.09	1.00259	0.190399	5.26571	1.39648e-07	2.30004e-06
ENSDARG00000102975	nsg2	4878.72	1.10946	0.295034	3.76044	0.000169616	0.00106726
ENSDARG00000037409	tmem144a	139.234	1.16172	0.392558	2.95935	0.00308289	0.0120323
ENSDARG00000069590	tmem150c	84.8465	1.26759	0.282401	4.4886	7.16926e-06	7.17106e-05
ENSDARG00000039966	prom1a	1375.67	1.11522	0.289248	3.85559	0.000115453	0.000766981
ENSDARG00000039960	st7	393.937	1.103	0.197086	5.59657	2.18636e-08	4.409e-07
ENSDARG00000039963	fgfbp1b	95.0357	1.02224	0.284879	3.58834	0.000332785	0.00188078
ENSDARG00000071506	mgat5	1718.79	1.08686	0.412723	2.63339	0.00845364	0.0274182
ENSDARG00000062688	gpnmb	7724.49	1.22642	0.152324	8.05137	8.18729e-16	7.99133e-14
ENSDARG00000057365	elovl8b	436.666	1.37594	0.378801	3.63235	0.000280856	0.00163782
ENSDARG00000101995	gabrg1	41.6403	1.26119	0.405488	3.1103	0.001869	0.00793158
ENSDARG00000042496	parp12a	97.5927	1.11002	0.262584	4.22731	2.36506e-05	0.000199315
ENSDARG00000059897	ntrk2a	370.464	1.20215	0.356841	3.36886	0.000754806	0.00374279
ENSDARG00000059891	AL929217.1	54.764	2.04538	0.439133	4.65777	3.19658e-06	3.56413e-05
ENSDARG00000086300	FAM107A	639.661	1.82084	0.435517	4.18086	2.90403e-05	0.000236914
ENSDARG00000091558	si:ch211-251f6.7	164.623	1.97595	0.708355	2.78949	0.00527918	0.0186602
ENSDARG00000075614	apoc4	75.0773	1.97731	0.4523	4.37168	1.23295e-05	0.000114212
ENSDARG00000036722	slc9a3.2	101.232	1.44141	0.36779	3.91912	8.88728e-05	0.00061315
ENSDARG00000045677	opn1sw1	59320.4	2.14446	0.25513	8.40538	4.26495e-17	5.40288e-15
ENSDARG00000042379	zgc:103681	585.497	1.77049	0.408216	4.33714	1.44346e-05	0.000130862
ENSDARG00000087857	si:ch211-180a12.2	1163.62	1.20985	0.291979	4.14362	3.4186e-05	0.000272938
ENSDARG00000099425	CABZ01073265.1	2717.96	1.78943	0.223719	7.99854	1.25908e-15	1.15777e-13
ENSDARG00000041776	ndst3	517.856	1.63935	0.204372	8.02138	1.04566e-15	1.00236e-13
ENSDARG00000102095	si:ch73-233f7.5	36.7227	1.67224	0.393199	4.25291	2.11014e-05	0.000181028
ENSDARG00000093044	si:ch211-161h7.5	7125.04	1.37676	0.443084	3.10722	0.00188857	0.0080075
ENSDARG00000093043	ugt2a7	177.53	1.02731	0.337421	3.04459	0.00232999	0.00952309
ENSDARG00000061481	wu:fj05g07	1182.52	1.32229	0.353764	3.73778	0.000185652	0.00115173
ENSDARG00000115282	tsnax	284.753	1.06277	0.356175	2.98383	0.00284666	0.0112599
ENSDARG00000069806	sstr2b	32.1983	1.01806	0.37201	2.73664	0.00620701	0.0213313
ENSDARG00000100731	zgc:101540	679.174	1.0715	0.218532	4.90317	9.43019e-07	1.23877e-05
ENSDARG00000034207	cx44.2	293.418	1.26019	0.373384	3.37504	0.000738048	0.00367036
ENSDARG00000037097	slc7a2	1144.31	1.32757	0.471143	2.81777	0.00483579	0.0174208
ENSDARG00000109611	FP236810.1	98.9672	1.49408	0.348977	4.28131	1.85794e-05	0.00016244
ENSDARG00000103917	znf185	1648.97	1.2498	0.329516	3.79284	0.000148932	0.000955024
ENSDARG00000005913	tgm1l3	313.009	1.66126	0.244261	6.80117	1.03772e-11	4.5099e-10
ENSDARG00000029370	ankrd6b	687.388	1.13131	0.45824	2.46881	0.0135565	0.040112
ENSDARG00000038957	flvcr2a	20.4126	2.1048	0.544313	3.86688	0.000110235	0.00073746
ENSDARG00000034493	grin2aa	856.824	1.18087	0.232577	5.07735	3.82738e-07	5.59563e-06
ENSDARG00000077138	zgc:195173	318.975	1.39025	0.273176	5.0892	3.59573e-07	5.29926e-06
ENSDARG00000077134	gpr158a	164.749	1.46494	0.398349	3.67753	0.000235504	0.00141065
ENSDARG00000069446	dbh	164.615	1.16651	0.263547	4.42618	9.59174e-06	9.2186e-05
ENSDARG00000031616	g6pca.1	554.303	1.4769	0.50696	2.91325	0.00357693	0.0136323
ENSDARG00000077792	cdc42ep1b	170.634	1.07814	0.314051	3.43299	0.000596959	0.00307931
ENSDARG00000075793	prex1	1568.98	1.20807	0.192884	6.2632	3.7716e-10	1.18035e-08
ENSDARG00000041150	slc17a6b	2391.79	1.64974	0.274262	6.01521	1.79658e-09	4.80758e-08
ENSDARG00000105924	CABZ01075572.1	35.1605	1.62495	0.624245	2.60306	0.00923963	0.0294658
ENSDARG00000095048	si:dkey-250k15.7	31.9874	1.37932	0.538371	2.56202	0.0104066	0.0323767
ENSDARG00000079420	dpp4	1403.67	1.8986	0.328162	5.78556	7.2269e-09	1.67428e-07
ENSDARG00000044002	cyp2x7	83.1942	1.59824	0.389174	4.10674	4.01285e-05	0.000313344
ENSDARG00000061858	zgc:153968	3468.63	1.2575	0.396744	3.16956	0.0015267	0.00670972
ENSDARG00000061854	lman2	3157.71	1.08766	0.280805	3.87338	0.000107338	0.000720709
ENSDARG00000041980	calhm6	21.2632	1.61149	0.539236	2.98847	0.00280376	0.0111291
ENSDARG00000054746	uggt1	925.117	1.4573	0.348275	4.18435	2.85987e-05	0.000233817
ENSDARG00000112527	FP325130.1	334.789	1.6433	0.23523	6.98591	2.83014e-12	1.36719e-10
ENSDARG00000055839	march4l	63.8589	1.82854	0.398529	4.58821	4.47053e-06	4.78275e-05
ENSDARG00000060435	bnipl	134.806	1.38093	0.460115	3.00126	0.00268863	0.0107419
ENSDARG00000068144	nmba	57.7518	1.33708	0.530633	2.51978	0.0117428	0.035699
ENSDARG00000057099	papss1	281.581	1.31877	0.416286	3.16794	0.00153526	0.00674233
ENSDARG00000057098	htr1ab	46.4069	1.07918	0.382952	2.81807	0.00483136	0.0174075
ENSDARG00000095907	AL928685.2	125.981	1.17635	0.270457	4.34948	1.3646e-05	0.000124709
ENSDARG00000103498	epd	13752.9	1.54098	0.307734	5.0075	5.5141e-07	7.68424e-06
ENSDARG00000026753	grik4	261.658	1.16287	0.318591	3.65004	0.000262198	0.00154682
ENSDARG00000100670	pcdh1g31	282.141	1.1822	0.274806	4.30193	1.6932e-05	0.000149963
ENSDARG00000100677	tmem205	561.96	1.03578	0.283336	3.65565	0.000256528	0.00151751
ENSDARG00000067847	il21	85.6876	1.09647	0.328582	3.33698	0.000846948	0.00411736
ENSDARG00000028862	rdh20	393.509	1.86032	0.33631	5.53158	3.17362e-08	6.22082e-07
ENSDARG00000104775	ly6m2	921.965	1.21627	0.379424	3.20557	0.00134793	0.00606619
ENSDARG00000071709	ppp1r9bb	825.946	1.63614	0.385508	4.24411	2.19464e-05	0.000186937
ENSDARG00000007490	adrb1	28.9312	1.5721	0.515621	3.04895	0.00229642	0.00941334
ENSDARG00000005894	slc7a9	420.657	1.43906	0.326912	4.40198	1.0727e-05	0.00010154
ENSDARG00000089883	si:dkey-210j14.3	75.2454	1.41306	0.478413	2.95364	0.00314051	0.0122113
ENSDARG00000089888	daglb	425.416	1.47547	0.501982	2.93928	0.00328976	0.012716
ENSDARG00000088137	adgrg2a	203.183	1.10253	0.315004	3.50006	0.000465152	0.00248822
ENSDARG00000060372	plxna2	267.529	1.32745	0.412494	3.2181	0.00129044	0.00584946
ENSDARG00000095308	si:ch211-215c18.3	47.8929	1.4781	0.362352	4.07918	4.51939e-05	0.000345091
ENSDARG00000087373	dnah5	154.981	1.10396	0.283519	3.89378	9.86954e-05	0.000671005
ENSDARG00000111704	CABZ01096573.1	23.5366	1.69105	0.503666	3.35749	0.000786539	0.00388313
ENSDARG00000074636	cep170b	280.896	1.46599	0.326196	4.4942	6.9831e-06	7.0084e-05
ENSDARG00000074635	abca1a	4230.25	1.2607	0.187988	6.70627	1.99665e-11	8.28435e-10
ENSDARG00000014986	acvr1l	1196.4	1.10699	0.238194	4.64743	3.36089e-06	3.7212e-05
ENSDARG00000094693	si:dkey-220k22.3	14.7015	1.40824	0.560055	2.51446	0.0119214	0.0361474
ENSDARG00000094696	si:dkey-201c13.2	124.437	1.31311	0.474638	2.76654	0.00566538	0.0197753
ENSDARG00000089749	aqp8b	52.0135	1.78705	0.485738	3.67905	0.000234105	0.00140333
ENSDARG00000099113	UNC13B	223.292	1.57489	0.362254	4.34748	1.37711e-05	0.00012566
ENSDARG00000099111	zgc:175280	2149.92	1.66582	0.320077	5.20443	1.94596e-07	3.09006e-06
ENSDARG00000091465	si:dkey-66a8.7	45.874	1.26898	0.434984	2.91731	0.0035306	0.0134751
ENSDARG00000079589	si:dkeyp-73d8.6	595.209	2.79723	0.388289	7.204	5.84715e-13	3.20128e-11
ENSDARG00000099803	pik3c2g	88.3346	1.15947	0.324707	3.57081	0.000355875	0.00198956
ENSDARG00000070320	si:dkey-245p14.4	50.045	1.24666	0.380162	3.27929	0.00104068	0.00487796
ENSDARG00000021137	adgrv1	751.978	1.52958	0.246485	6.20557	5.45003e-10	1.65137e-08
ENSDARG00000078178	art4	31.4395	1.00085	0.420204	2.38182	0.0172273	0.0485837
ENSDARG00000052898	kcnk3b	22.7551	2.17243	0.633737	3.42797	0.000608116	0.00312468
ENSDARG00000022532	chrnb1l	25.2676	1.18878	0.470398	2.52717	0.0114986	0.0350867
ENSDARG00000105208	zgc:85843	270.731	1.96358	0.386583	5.07933	3.7876e-07	5.5477e-06
ENSDARG00000003615	slc26a3.2	2259.67	2.42061	0.306781	7.89036	3.01324e-15	2.64809e-13
ENSDARG00000102265	smarcal1	43.308	1.27136	0.498402	2.55087	0.0107455	0.0332444
ENSDARG00000043135	pomca	440.389	1.86405	0.389084	4.79087	1.66058e-06	2.0188e-05
ENSDARG00000039412	dmrta2	119.818	1.479	0.264038	5.60147	2.12539e-08	4.30063e-07
ENSDARG00000104989	wnk2	104.041	1.50541	0.320192	4.70159	2.58145e-06	2.95768e-05
ENSDARG00000004643	cdhr1a	431.757	1.04914	0.376143	2.78921	0.00528363	0.0186643
ENSDARG00000004648	kctd16a	30.1851	1.68142	0.573916	2.92973	0.00339253	0.0130443
ENSDARG00000069375	zgc:162608	797.339	1.75896	0.332144	5.29578	1.18507e-07	2.00025e-06
ENSDARG00000069377	si:dkey-242g16.2	122.383	1.05691	0.332339	3.1802	0.00147172	0.00651498
ENSDARG00000092060	tbx5b	31.8061	1.09878	0.436768	2.51571	0.0118791	0.0360399
ENSDARG00000068138	ch25hl1.2	13.5644	1.54184	0.586891	2.62714	0.00861058	0.0278381
ENSDARG00000017165	slc3a1	1069.31	1.1165	0.163029	6.84847	7.46445e-12	3.34161e-10
ENSDARG00000079873	SLC29A4	56.3971	1.0813	0.394411	2.74156	0.00611476	0.0210629
ENSDARG00000079878	tmem151bb	33.3929	2.30136	0.554582	4.14973	3.32871e-05	0.000266655
ENSDARG00000002880	vps50	346.353	1.39852	0.41155	3.39817	0.000678371	0.00342435
ENSDARG00000061409	bivm	151.047	1.56466	0.472652	3.31039	0.000931652	0.00443587
ENSDARG00000058556	muc5.2	1526.56	1.02812	0.32018	3.21107	0.00132241	0.00596826
ENSDARG00000013647	cntn3a.2	9.82465	1.71853	0.648598	2.64961	0.00805853	0.0264132
ENSDARG00000097543	cbx6b	125.715	1.31396	0.434242	3.02587	0.00247923	0.0100366
ENSDARG00000077080	gprc5ba	424.256	1.14198	0.40382	2.82793	0.00468499	0.0169674
ENSDARG00000075827	f7i	819.926	1.37113	0.308228	4.44843	8.65016e-06	8.44863e-05
ENSDARG00000013813	fam219ab	421.734	1.04675	0.428254	2.44423	0.0145163	0.0422506
ENSDARG00000027423	igf1ra	262.597	1.18306	0.388291	3.04685	0.0023125	0.00945974
ENSDARG00000067567	SLC6A13	201.93	2.16117	0.363764	5.94114	2.83044e-09	7.26398e-08
ENSDARG00000027807	frk	231.788	1.67685	0.246439	6.80431	1.01537e-11	4.42895e-10
ENSDARG00000073881	slc41a2b	305.18	1.32684	0.390633	3.39664	0.000682194	0.00343853
ENSDARG00000073883	clstn3	4600.58	1.39917	0.207018	6.75871	1.39225e-11	5.93163e-10
ENSDARG00000060106	crb2a	98.9445	1.39055	0.409942	3.39205	0.000693707	0.00348772
ENSDARG00000054454	epha4a	1368.57	1.20416	0.235142	5.12099	3.03932e-07	4.5755e-06
ENSDARG00000104052	CR388413.4	22.0881	1.82128	0.608057	2.99525	0.00274224	0.0109275
ENSDARG00000100962	ttc39b	202.224	1.30172	0.345052	3.77253	0.000161599	0.00102358
ENSDARG00000087709	fat3b	62.4714	1.3194	0.465151	2.8365	0.0045611	0.0166071
ENSDARG00000053480	aqp9b	1625.69	1.85863	0.355063	5.23464	1.65303e-07	2.67087e-06
ENSDARG00000042845	oxt	220.914	1.84417	0.320434	5.75522	8.65302e-09	1.96454e-07
ENSDARG00000082753	NC_002333.17	21101.6	1.43038	0.395372	3.61781	0.000297111	0.00171083
ENSDARG00000077710	nlgn1	47.8328	1.09529	0.424969	2.57735	0.00995607	0.0312362
ENSDARG00000104868	si:dkey-21e5.1	87.5793	1.25592	0.406874	3.08675	0.00202356	0.00847426
ENSDARG00000091212	si:dkey-192p21.6	136.279	1.42792	0.337529	4.23049	2.33178e-05	0.000196719
ENSDARG00000095773	zgc:194906	21.3575	1.52008	0.475541	3.19654	0.00139088	0.00622312
ENSDARG00000094799	plxnb2a	83.417	2.29676	0.347854	6.60265	4.03868e-11	1.54888e-09
ENSDARG00000088625	si:ch211-142d6.2	150.224	1.80412	0.330648	5.45633	4.8607e-08	9.05809e-07
ENSDARG00000035595	ficd	115.535	1.03388	0.291022	3.55258	0.000381468	0.00210986
ENSDARG00000111614	znf1183	54.4721	1.5229	0.41921	3.63279	0.000280374	0.00163661
ENSDARG00000051730	slc7a10b	330.279	1.37747	0.249327	5.52475	3.29962e-08	6.44658e-07
ENSDARG00000061233	abcc5	2262.41	1.06635	0.228073	4.67547	2.93288e-06	3.30883e-05
ENSDARG00000110545	CABZ01113373.1	352.232	1.59614	0.450766	3.54096	0.000398681	0.00219031
ENSDARG00000078247	vip	1155.39	1.03172	0.164461	6.27332	3.53428e-10	1.11634e-08
ENSDARG00000078245	gal3st1b	51.7918	1.22243	0.372367	3.28287	0.00102757	0.00482506
ENSDARG00000016818	abcg2d	30.7886	1.61819	0.621322	2.60444	0.0092025	0.0293865
ENSDARG00000023900	casd1	361.174	1.22355	0.289093	4.23236	2.31253e-05	0.000195288
ENSDARG00000009822	her4.4	121.161	1.75133	0.397897	4.40147	1.07521e-05	0.000101674
ENSDARG00000009825	mmp23bb	318.746	1.0962	0.26546	4.12942	3.63673e-05	0.000287749
ENSDARG00000101540	fgf3	141.772	1.10537	0.304659	3.62824	0.000285364	0.00165843
ENSDARG00000101549	nkx2.2b	43.1052	1.22387	0.463682	2.63946	0.0083039	0.0270356
ENSDARG00000117321	CZQB01066256.1	37.973	1.50602	0.529028	2.84677	0.00441646	0.0161819
ENSDARG00000099535	si:ch73-379j16.2	8.26066	3.28619	1.01509	3.23733	0.00120653	0.0055238
ENSDARG00000035861	si:rp71-39b20.4	176.041	1.87587	0.393015	4.77303	1.81472e-06	2.18169e-05
ENSDARG00000031712	grm3	65.217	2.32381	0.406506	5.71656	1.08705e-08	2.40158e-07
ENSDARG00000098918	mcoln2	33.33	1.77602	0.481969	3.68492	0.00022877	0.0013776
ENSDARG00000093823	si:ch211-102c2.8	56.6573	1.08374	0.452131	2.39696	0.0165318	0.0470115
ENSDARG00000092155	apoc2	19911.5	1.24501	0.425864	2.92348	0.00346138	0.0132619
ENSDARG00000092154	tex264a	1163.1	1.11029	0.224104	4.95434	7.25752e-07	9.81672e-06
ENSDARG00000099738	ccr9b	89.1612	1.04213	0.328252	3.17478	0.00149952	0.00661589
ENSDARG00000019521	mpx	351.83	2.06315	0.415824	4.96158	6.99207e-07	9.48849e-06
ENSDARG00000097253	yeats2	168.386	1.56829	0.320014	4.90068	9.55074e-07	1.24884e-05
ENSDARG00000012600	si:dkey-97a13.6	165.089	1.2747	0.306807	4.15474	3.2566e-05	0.000262113
ENSDARG00000012609	hpxa	167.651	2.27682	0.436233	5.21928	1.79624e-07	2.87881e-06
ENSDARG00000021208	serpind1	371.407	2.62589	0.425064	6.17764	6.50677e-10	1.93707e-08
ENSDARG00000061061	dpagt1	376.458	1.0725	0.225235	4.76169	1.91983e-06	2.29072e-05
ENSDARG00000076508	grm8b	446.39	1.10617	0.258779	4.27457	1.91507e-05	0.000166275
ENSDARG00000102776	cxcl19	35.9076	2.05518	0.789587	2.60286	0.0092451	0.0294754
ENSDARG00000103825	galnt10	401.115	1.14181	0.405741	2.81412	0.00489102	0.0175746
ENSDARG00000089107	mlxipl	10.2688	3.06732	0.85143	3.60256	0.000315103	0.00179748
ENSDARG00000099295	BX511034.4	20.4965	1.79771	0.690381	2.60394	0.00921593	0.0294139
ENSDARG00000071310	si:dkey-78l4.5	15.291	1.29224	0.527184	2.45121	0.0142375	0.0415795
ENSDARG00000004954	grna	185.181	1.22871	0.376716	3.26164	0.0011077	0.00514088
ENSDARG00000103017	xkr5a	10.2296	1.77272	0.647187	2.73911	0.00616056	0.0211931
ENSDARG00000010384	lpar5a	46.0793	1.08789	0.362873	2.99798	0.00271775	0.0108473
ENSDARG00000079361	abcg2b	522.133	1.43239	0.567537	2.52388	0.0116069	0.0353761
ENSDARG00000079369	si:ch211-212g7.6	1231.85	1.33236	0.320165	4.16149	3.16172e-05	0.000255686
ENSDARG00000098890	cyp2aa9	121.159	1.90706	0.426034	4.4763	7.59479e-06	7.55481e-05
ENSDARG00000099381	si:dkey-27n6.1	15.0794	1.68385	0.559002	3.01225	0.0025932	0.0104236
ENSDARG00000091637	pip4k2cb	75.8081	1.41915	0.411047	3.45252	0.000555383	0.00290002
ENSDARG00000013855	slc12a3	798.711	1.16258	0.485551	2.39435	0.0166499	0.0472695
ENSDARG00000013856	amy2a	20706.2	1.54633	0.459567	3.36475	0.000766138	0.00379342
ENSDARG00000062449	xpr1a	257.01	1.22197	0.436892	2.79696	0.00515854	0.0183094
ENSDARG00000113723	baiap2b	16.2045	1.69591	0.53812	3.15156	0.00162403	0.00706834
ENSDARG00000025667	adgrb2	51.4639	1.56872	0.372165	4.21511	2.49654e-05	0.000208185
ENSDARG00000037873	cyp3c3	1339.12	2.35782	0.541239	4.35635	1.3225e-05	0.000121468
ENSDARG00000057255	emc1	1777.24	1.11622	0.30983	3.60268	0.000314948	0.00179703
ENSDARG00000071159	sft2d2b	205.256	1.7774	0.462482	3.84317	0.000121454	0.000801036
ENSDARG00000020741	fga	9567.12	1.19604	0.348999	3.42707	0.000610131	0.00313301
ENSDARG00000105362	faim2b	43.9247	1.49633	0.411991	3.63196	0.000281281	0.0016399
ENSDARG00000105367	si:dkey-88n24.11	124.695	1.05786	0.337297	3.1363	0.00171093	0.00737111
ENSDARG00000100788	trip10b	144.7	1.33634	0.271253	4.92655	8.36943e-07	1.11667e-05
ENSDARG00000036084	itln2	114.351	2.66078	0.546134	4.87203	1.10456e-06	1.42042e-05
ENSDARG00000018600	retsat	1083.57	1.52555	0.398321	3.82995	0.000128167	0.000836968
ENSDARG00000039512	ap1m3	301.889	1.22684	0.28261	4.34111	1.41763e-05	0.000128962
ENSDARG00000039516	c8a	778.357	1.53421	0.29217	5.25108	1.51214e-07	2.46834e-06
ENSDARG00000039517	c8b	781.211	2.25721	0.368434	6.12651	8.98278e-10	2.57442e-08
ENSDARG00000098566	si:ch73-233f7.4	21.0423	1.4515	0.531696	2.72994	0.00633451	0.02171
ENSDARG00000043012	napgb	768.56	1.025	0.370453	2.76687	0.00565972	0.0197613
ENSDARG00000089312	si:ch73-106l15.4	36.8821	1.70717	0.414045	4.12316	3.73709e-05	0.000294126
ENSDARG00000089314	mapta	1806.61	1.42862	0.454655	3.1422	0.00167681	0.00724904
ENSDARG00000094077	si:dkey-21e2.16	1046.12	1.41987	0.241931	5.86894	4.38601e-09	1.07356e-07
ENSDARG00000079933	SLC46A3	31.0934	1.43634	0.479092	2.99804	0.00271722	0.010847
ENSDARG00000112034	LO017711.1	104.303	1.16	0.274072	4.23246	2.31151e-05	0.000195288
ENSDARG00000112032	CU929418.2	70.5705	1.21648	0.50822	2.3936	0.0166839	0.0473423
ENSDARG00000015449	fut8a	2164.48	1.2462	0.219281	5.68311	1.32265e-08	2.8381e-07
ENSDARG00000015445	lim2.4	8651.23	1.1175	0.420312	2.65875	0.00784319	0.0258374
ENSDARG00000016936	hmcn1	484.768	1.08816	0.228443	4.7634	1.90362e-06	2.27365e-05
ENSDARG00000077217	zgc:162184	247.239	1.81438	0.289237	6.27298	3.54191e-10	1.11727e-08
ENSDARG00000090352	CR855311.1	1392.98	1.35054	0.431804	3.12766	0.00176203	0.00754892
ENSDARG00000074746	kcnd1	209.11	1.30908	0.444095	2.94774	0.00320104	0.0124244
ENSDARG00000099024	si:ch211-188p14.5	61.7626	1.206	0.449742	2.68153	0.00732863	0.0244523
ENSDARG00000091799	si:ch211-266k22.6	61.5357	1.32453	0.556044	2.38206	0.0172161	0.0485688
ENSDARG00000109902	tmem254	364.346	1.61004	0.292793	5.4989	3.82172e-08	7.31657e-07
ENSDARG00000060917	anln	789.093	1.24569	0.295448	4.21627	2.4838e-05	0.000207267
ENSDARG00000076294	klb	123.527	1.25704	0.345278	3.64065	0.000271955	0.00159608
ENSDARG00000071592	aqp8a.2	2513.01	2.57695	0.483326	5.3317	9.73001e-08	1.68531e-06
ENSDARG00000031796	ache	8538.87	1.17088	0.26608	4.40048	1.0801e-05	0.000102078
ENSDARG00000089435	macf1b	87.5739	2.69242	0.491285	5.48036	4.24467e-08	8.00405e-07
ENSDARG00000077985	kiss2	17.3661	1.3806	0.561365	2.45936	0.0139186	0.0408486
ENSDARG00000091317	hunk	654.136	1.45745	0.60771	2.39827	0.0164728	0.0468998
ENSDARG00000034568	fitm2	462.535	1.25851	0.42378	2.96972	0.00298075	0.0116913
ENSDARG00000042737	slc52a3	211.149	1.22193	0.399789	3.05645	0.00223976	0.00923783
ENSDARG00000075580	lrch2	89.8671	1.43727	0.50788	2.82994	0.00465568	0.0168767
ENSDARG00000088745	zgc:173915	916.708	1.09752	0.352392	3.11449	0.0018426	0.00783632
ENSDARG00000045708	adm2a	22.8458	1.44608	0.479124	3.01817	0.00254304	0.010241
ENSDARG00000090850	serpina1l	13178.8	1.4319	0.178937	8.00224	1.22178e-15	1.12844e-13
ENSDARG00000062632	duox	52.5201	1.47269	0.396496	3.71425	0.000203805	0.00124681
ENSDARG00000008029	mep1a.2	4113.71	1.28075	0.207263	6.17935	6.43657e-10	1.92097e-08
ENSDARG00000061576	gldn	110.479	1.27609	0.316038	4.03776	5.39635e-05	0.000401041
ENSDARG00000045886	slc38a2	4934.2	1.23822	0.164858	7.51085	5.87454e-14	3.94107e-12
ENSDARG00000107748	BX511252.1	19.3944	1.59369	0.592474	2.68989	0.0071476	0.0240162
ENSDARG00000053859	ism2b	13.9357	1.68595	0.657781	2.56309	0.0103746	0.0323066
ENSDARG00000101378	nadsyn1	121.436	1.14155	0.323515	3.52858	0.000417803	0.00227959
ENSDARG00000055185	tm4sf5	801.473	2.30299	0.43347	5.31292	1.0788e-07	1.8365e-06
ENSDARG00000055186	ccr9a	36.5739	1.47863	0.455166	3.24856	0.0011599	0.00534215
ENSDARG00000038270	PIGG	231.489	1.035	0.316686	3.26822	0.00108225	0.00504004
ENSDARG00000099276	ugt5b2	854.95	1.8802	0.41951	4.48189	7.39834e-06	7.3816e-05
ENSDARG00000035949	tmem106bb	277.86	1.24526	0.442875	2.81178	0.00492689	0.0176635
ENSDARG00000102945	ccl39.2	222.055	1.48093	0.350582	4.22421	2.39781e-05	0.000201433
ENSDARG00000070666	rhol	216.011	1.92091	0.457115	4.20226	2.64268e-05	0.000218915
ENSDARG00000104474	il6r	135.804	1.33094	0.500778	2.65774	0.00786667	0.0259025
ENSDARG00000063078	abcg5	161.728	2.81743	0.565329	4.9837	6.23809e-07	8.60703e-06
ENSDARG00000015015	tspan18b	1473.64	1.06429	0.217773	4.88716	1.023e-06	1.32846e-05
ENSDARG00000100549	CABZ01079427.1	265.456	1.26752	0.490594	2.58365	0.00977606	0.030789
ENSDARG00000101633	LO017682.1	35.4894	1.60595	0.457483	3.51041	0.000447413	0.00241218
ENSDARG00000101634	si:ch211-209j12.1	14.396	1.45778	0.559504	2.60549	0.00917437	0.029317
ENSDARG00000105708	or109-11	73.4388	1.68762	0.667594	2.52791	0.0114744	0.0350261
ENSDARG00000035120	gldc	2503.9	1.14307	0.321028	3.56066	0.000369923	0.00205459
ENSDARG00000017329	cdkl1	294.794	1.67614	0.404589	4.14282	3.43065e-05	0.000273808
ENSDARG00000009493	MAP3K13	183.936	1.2171	0.381368	3.19141	0.0014158	0.00631199
ENSDARG00000044861	opn1lw2	16933	1.8601	0.258043	7.20848	5.65808e-13	3.11928e-11
ENSDARG00000044862	opn1lw1	299.89	2.36102	0.320859	7.35844	1.86065e-13	1.13624e-11
ENSDARG00000040198	fstl5	4683.48	1.24023	0.260056	4.76908	1.85069e-06	2.21488e-05
ENSDARG00000088539	ponzr2	42.6177	1.0907	0.364083	2.99575	0.00273772	0.0109142
ENSDARG00000099470	muc5.3	1744.45	1.13681	0.278451	4.08263	4.45281e-05	0.00034121
ENSDARG00000023236	kcnh1b	12.1931	1.76578	0.6824	2.5876	0.00966461	0.0305189
ENSDARG00000015757	tmem50a	2545.81	1.16024	0.374624	3.09708	0.00195437	0.00822792
ENSDARG00000015759	tspan7	2088.46	1.03872	0.312378	3.32521	0.000883508	0.00424655
ENSDARG00000004952	rsad2	43.19	1.55098	0.426685	3.63496	0.00027802	0.00162446
ENSDARG00000001818	c3b.2	883.778	1.88808	0.287793	6.56055	5.361e-11	1.99496e-09
ENSDARG00000036008	caly	241.127	1.67528	0.379517	4.41426	1.01358e-05	9.6635e-05
ENSDARG00000024744	dpp6b	1359.08	1.11934	0.176461	6.3433	2.24897e-10	7.3776e-09
ENSDARG00000102638	si:rp71-7l19.2	43.0535	1.36807	0.37826	3.61676	0.000298319	0.00171737
ENSDARG00000004721	mpp5b	55.2105	1.33762	0.47878	2.7938	0.00520928	0.0184596
ENSDARG00000105625	si:cabz01007812.1	105.788	2.28051	0.483481	4.71686	2.39513e-06	2.77849e-05
ENSDARG00000000730	slc6a22.1	481.507	1.69881	0.350771	4.84306	1.27854e-06	1.61366e-05
ENSDARG00000029305	baiap2l1a	259.516	1.00456	0.275333	3.64851	0.000263767	0.00155531
ENSDARG00000068456	tmem91	21.4771	1.47109	0.496964	2.96014	0.00307494	0.0120093
ENSDARG00000001127	slc17a6a	142.16	1.40586	0.404583	3.47485	0.000511142	0.00269441
ENSDARG00000076981	zgc:198329	198.552	1.53748	0.477491	3.21992	0.00128225	0.005819
ENSDARG00000063157	mapk8ip2	1175.43	1.71201	0.536047	3.19376	0.0014043	0.00626896
ENSDARG00000081475	NC_002333.11	10.5689	2.66399	0.788539	3.37839	0.000729123	0.00363508
ENSDARG00000077167	nmbb	135.599	1.00557	0.268964	3.73867	0.000184997	0.00114886
ENSDARG00000077165	kcnj3a	116.203	1.51329	0.246255	6.14521	7.98575e-10	2.31373e-08
ENSDARG00000069478	slc13a3	792.113	1.69482	0.320183	5.2933	1.2013e-07	2.02479e-06
ENSDARG00000068100	tafa5l	109.318	1.68014	0.327439	5.13115	2.87975e-07	4.36563e-06
ENSDARG00000067815	CABZ01060891.1	37.0516	1.91268	0.397162	4.81587	1.46561e-06	1.80855e-05
ENSDARG00000042544	degs2	468.363	1.14333	0.359025	3.18455	0.00144978	0.00643457
ENSDARG00000079191	zgc:172122	103.288	1.41431	0.403798	3.50251	0.000460905	0.00246993
ENSDARG00000035718	cbln6	8.43557	2.19196	0.834023	2.62818	0.00858425	0.0277635
ENSDARG00000055570	gpr61	140.25	1.07163	0.289003	3.70801	0.000208895	0.00127434
ENSDARG00000055574	FOXN2	70.1958	1.36736	0.528004	2.58968	0.00960659	0.0303919
ENSDARG00000021339	cpa5	54510.7	1.19824	0.380201	3.15158	0.00162387	0.00706834
ENSDARG00000117614	CR550304.1	122.969	1.47062	0.496946	2.9593	0.00308335	0.0120323
ENSDARG00000101595	tgm1l2	169.205	2.05629	0.278973	7.37091	1.69466e-13	1.04021e-11
ENSDARG00000029493	f9b	274.558	2.34078	0.343369	6.81709	9.2904e-12	4.07477e-10
ENSDARG00000053520	LO017829.1	52.8098	1.82108	0.425988	4.27495	1.91176e-05	0.000166109
ENSDARG00000053525	enpp7.2	57.9729	1.77581	0.471103	3.76946	0.000163599	0.00103432
ENSDARG00000053526	enpp7.1	4879.66	1.99854	0.243293	8.21454	2.1298e-16	2.32675e-14
ENSDARG00000101861	cyp2k19	1459.45	1.60428	0.282344	5.68198	1.33142e-08	2.85154e-07
ENSDARG00000036636	ebpl	114.883	1.56047	0.330394	4.72305	2.32338e-06	2.70712e-05
ENSDARG00000100115	dnah1	123.053	1.34504	0.231848	5.80138	6.5772e-09	1.54024e-07
ENSDARG00000079639	PRRC2B	3181.63	1.34372	0.381176	3.5252	0.000423167	0.00230463
ENSDARG00000037278	lrata	310.33	1.34836	0.432951	3.11435	0.00184351	0.00783878
ENSDARG00000055036	itih3a	382.629	1.87475	0.282156	6.64435	3.04557e-11	1.20688e-09
ENSDARG00000033950	lamb2l	1469.81	1.15628	0.326157	3.54515	0.000392386	0.00216271
ENSDARG00000007195	grm2b	829.774	1.47422	0.21121	6.9799	2.95394e-12	1.42411e-10
ENSDARG00000098444	si:dkey-3h2.4	7.32277	5.77118	1.47087	3.92365	8.7218e-05	0.000603482
ENSDARG00000003020	lrrc4.2	154.818	1.64373	0.461681	3.56032	0.000370406	0.00205663
ENSDARG00000017010	scamp2l	145.066	1.18346	0.444321	2.66352	0.0077329	0.0255539
ENSDARG00000093531	slc37a4b	272.375	1.76259	0.501748	3.51291	0.000443228	0.00239417
ENSDARG00000011042	pgbd5	123.249	1.39401	0.388961	3.58393	0.000338466	0.00190791
ENSDARG00000058719	si:dkey-119f1.1	271.288	1.14089	0.436459	2.61396	0.00894985	0.0287535
ENSDARG00000058716	cept1a	17.2739	1.28759	0.531034	2.42468	0.0153218	0.04422
ENSDARG00000033161	sst1.2	638.533	1.61877	0.562471	2.87796	0.00400251	0.0149527
ENSDARG00000010098	pank1b	575.971	1.36828	0.311896	4.38697	1.14941e-05	0.000107603
ENSDARG00000010096	slc1a6	93.7936	1.16569	0.438933	2.65573	0.00791359	0.0260348
ENSDARG00000042995	sptlc1	640.407	1.18242	0.332271	3.55861	0.000372826	0.00206927
ENSDARG00000077313	slc46a3	76.7421	1.00596	0.413857	2.43069	0.0150702	0.0436313
ENSDARG00000109358	trhde.2	129.117	1.31933	0.52984	2.49006	0.0127722	0.0382428
ENSDARG00000041086	LO018380.1	40.6919	1.08077	0.381083	2.83606	0.00456744	0.0166213
ENSDARG00000041083	anpepa	1793.57	1.81502	0.370597	4.89757	9.70284e-07	1.26551e-05
ENSDARG00000041332	tmem33	1461.4	1.16454	0.287556	4.04977	5.12683e-05	0.00038406
ENSDARG00000045421	stard3nl	394.865	1.19495	0.391681	3.05084	0.00228202	0.00936917
ENSDARG00000099149	hs3st3b1a	33.9214	1.37854	0.404976	3.404	0.000664061	0.00336495
ENSDARG00000056909	LO018309.1	108.888	1.51717	0.475623	3.18985	0.00142345	0.00634018
ENSDARG00000102411	CR847850.1	49.1422	1.07887	0.421006	2.56259	0.0103894	0.0323399
ENSDARG00000058053	serping1	220.674	1.72675	0.314883	5.48379	4.16306e-08	7.88136e-07
ENSDARG00000006008	dct	7107.9	1.51846	0.249299	6.09093	1.1226e-09	3.14168e-08
ENSDARG00000054690	si:dkey-166k12.1	105.555	1.19105	0.398024	2.9924	0.00276793	0.011007
ENSDARG00000007836	ctsla	32403.7	1.32092	0.305975	4.31707	1.58113e-05	0.000141405
ENSDARG00000104167	CR388378.3	9.84879	6.19654	1.28932	4.80604	1.53951e-06	1.8848e-05
ENSDARG00000117001	CABZ01086812.1	486.253	1.29998	0.282158	4.60727	4.07992e-06	4.41669e-05
ENSDARG00000087143	serpina7	715.073	2.01703	0.290847	6.93501	4.0619e-12	1.90056e-10
ENSDARG00000063563	creb3l2	1004.89	1.09496	0.282212	3.87991	0.000104495	0.000705601
ENSDARG00000039999	slc13a5b	50.6811	1.28916	0.479421	2.68899	0.00716693	0.0240642
ENSDARG00000069607	zgc:162331	822.407	1.54961	0.272758	5.68128	1.33688e-08	2.86066e-07
ENSDARG00000087492	FO704810.1	68.2139	1.67127	0.431432	3.87377	0.000107165	0.000719753
ENSDARG00000033364	mgst3b	5897.12	1.47326	0.339609	4.33811	1.43711e-05	0.000130436
ENSDARG00000102252	USP34	674.838	1.39486	0.353561	3.94517	7.9745e-05	0.000559666
ENSDARG00000031278	si:ch73-193i2.2	83.4472	1.65507	0.432274	3.82875	0.000128794	0.00084014
ENSDARG00000074311	mast2	1294.96	1.09312	0.266198	4.10644	4.01808e-05	0.000313586
ENSDARG00000074314	ttc37	319.55	1.07008	0.37956	2.81926	0.00481352	0.017359
ENSDARG00000008100	slc7a10a	2462.51	1.20782	0.234325	5.15448	2.54332e-07	3.92559e-06
ENSDARG00000061437	inpp5f	216.102	1.13952	0.476472	2.39157	0.0167763	0.0475479
ENSDARG00000110470	ptpro	730.882	1.18651	0.300056	3.9543	7.67577e-05	0.000541969
ENSDARG00000078088	si:ch211-186j3.6	528.065	1.3173	0.225796	5.83403	5.41033e-09	1.2963e-07
ENSDARG00000018329	gc2	37.8783	2.60569	0.468114	5.56637	2.60101e-08	5.18374e-07
ENSDARG00000078331	best1	74.3155	1.41899	0.347065	4.08854	4.34103e-05	0.00033415
ENSDARG00000113498	CABZ01049773.1	32.7449	1.21007	0.505918	2.39184	0.0167643	0.0475251
ENSDARG00000042122	acot11b	408.996	1.31312	0.268035	4.89908	9.62875e-07	1.25792e-05
ENSDARG00000053956	sptbn2	5725.16	2.32404	0.473682	4.90634	9.27914e-07	1.22095e-05
ENSDARG00000018342	ggt1b	1092.83	1.63303	0.34854	4.68535	2.7948e-06	3.17009e-05
ENSDARG00000062142	stoml1	179.537	1.07945	0.314296	3.43451	0.000593636	0.00306616
ENSDARG00000078856	slc22a23	241.1	1.47781	0.304538	4.85261	1.21845e-06	1.54766e-05
ENSDARG00000055445	slc22a15	157.103	1.04172	0.331084	3.14639	0.00165301	0.00716695
ENSDARG00000007561	cdh23	25.1273	1.73113	0.50378	3.43629	0.000589733	0.0030491
ENSDARG00000053136	b2m	137.865	1.31457	0.324582	4.05004	5.12094e-05	0.000383885
ENSDARG00000029388	si:dkey-90m5.4	626.881	1.36402	0.252036	5.41203	6.23149e-08	1.13117e-06
ENSDARG00000062995	si:dkey-14o18.2	24.0801	2.08773	0.816046	2.55834	0.0105172	0.0326512
ENSDARG00000029381	aldh3a2b	223.073	1.1783	0.382645	3.07936	0.00207445	0.008663
ENSDARG00000076900	prozb	570.162	1.38773	0.300591	4.61668	3.89929e-06	4.24238e-05
ENSDARG00000028478	si:ch211-173n18.3	171.676	1.69707	0.486056	3.4915	0.000480317	0.00256198
ENSDARG00000037551	pm20d1.1	1977	1.16224	0.240058	4.84152	1.2885e-06	1.62327e-05
ENSDARG00000024540	tspan36	4457.16	1.00892	0.294252	3.42876	0.000606347	0.00311828
ENSDARG00000103732	plp1a	433.24	1.04596	0.293028	3.56948	0.000357693	0.00199794
ENSDARG00000100427	BX547934.2	86.1164	1.5475	0.351335	4.40463	1.05967e-05	0.000100466
ENSDARG00000100424	si:ch73-233f7.8	14.0032	1.7803	0.654053	2.72196	0.00648969	0.0221669
ENSDARG00000100423	BX323994.2	45.1907	1.64747	0.451979	3.64501	0.000267381	0.00157311
ENSDARG00000100420	tpcn2	187.028	1.53711	0.398033	3.86177	0.000112567	0.00075095
ENSDARG00000062465	pgap1	73.8345	1.28207	0.276303	4.64008	3.48275e-06	3.83296e-05
ENSDARG00000042899	ELAPOR1	120.168	1.61816	0.359099	4.50618	6.60051e-06	6.66657e-05
ENSDARG00000105063	si:ch211-64i20.3	16.6146	1.70113	0.60561	2.80895	0.00497037	0.017784
ENSDARG00000094057	cyp2j20	118.698	1.34422	0.346342	3.88119	0.000103945	0.000702283
ENSDARG00000089507	ugt1b5	2077.56	1.56582	0.403788	3.87782	0.000105397	0.000710281
ENSDARG00000043719	c3a.6	1722.59	1.40493	0.197936	7.09791	1.26661e-12	6.51522e-11
ENSDARG00000040258	si:ch73-340m8.2	57.1158	1.65142	0.456997	3.61363	0.000301941	0.00173319
ENSDARG00000040253	onecutl	282.427	1.64987	0.486187	3.39348	0.000690105	0.00347181
ENSDARG00000045016	npffl	413.518	1.05551	0.235803	4.47623	7.59732e-06	7.55481e-05
ENSDARG00000092246	si:dkey-20i20.3	18.8336	1.61916	0.509148	3.18014	0.00147204	0.00651517
ENSDARG00000102626	frem2b	710.835	1.32498	0.37919	3.49425	0.000475403	0.00253804
ENSDARG00000014320	gucy2c	687.063	1.39838	0.228457	6.12096	9.30125e-10	2.65929e-08
ENSDARG00000058222	mpp4a	167.137	1.35598	0.515425	2.6308	0.00851835	0.0275905
ENSDARG00000058221	ugcg	266.253	1.0004	0.191693	5.21878	1.80104e-07	2.88457e-06
ENSDARG00000041660	oprd1a	20.3087	1.38004	0.556726	2.47885	0.0131808	0.0391999
ENSDARG00000096545	si:ch211-191a16.5	70.4757	1.45472	0.334397	4.35028	1.35961e-05	0.000124301
ENSDARG00000017785	zgc:158689	700.172	1.64836	0.456213	3.61313	0.000302522	0.00173486
ENSDARG00000002956	si:dkey-32n7.4	135.153	1.14988	0.287243	4.00317	6.24995e-05	0.0004545
ENSDARG00000019492	shbg	974.808	2.40549	0.265586	9.05731	1.33705e-19	2.35875e-17
ENSDARG00000093112	espnlb	35.8897	1.05528	0.366944	2.87586	0.00402927	0.0150291
ENSDARG00000096899	CU929451.1	19.6578	1.27952	0.486255	2.63137	0.00850403	0.0275554
ENSDARG00000090499	tmem121ab	21.7734	1.65258	0.454385	3.63695	0.000275884	0.00161436
ENSDARG00000090496	thsd7ab	61.601	1.34831	0.51414	2.62245	0.00873005	0.0281665
ENSDARG00000061195	cnnm2a	39.144	1.27938	0.482864	2.64956	0.00805971	0.0264132
ENSDARG00000045832	cart2	258.671	1.25585	0.235835	5.3251	1.00895e-07	1.73621e-06
ENSDARG00000011498	si:ch211-212o1.2	499.355	1.00144	0.285281	3.51038	0.000447473	0.00241218
ENSDARG00000115029	si:dkeyp-123a12.2	7.01584	4.6992	1.3411	3.504	0.000458323	0.00245787
ENSDARG00000015515	mc4r	23.0495	1.61637	0.452832	3.56947	0.000357709	0.00199794
ENSDARG00000095970	CU856621.2	35.3558	1.56059	0.431072	3.62025	0.000294317	0.00169926
ENSDARG00000100623	trrap	1632.82	1.1174	0.24367	4.58572	4.52417e-06	4.82308e-05
ENSDARG00000079274	prss59.1	46167.1	1.41551	0.362005	3.91021	9.22164e-05	0.000632918
ENSDARG00000100190	si:ch211-188p14.4	127.141	1.47211	0.425425	3.46033	0.000539513	0.00282956
ENSDARG00000037144	cpb2	420.39	1.94847	0.487867	3.99385	6.5009e-05	0.000470349
ENSDARG00000038185	gh1	371.269	1.94113	0.391139	4.96275	6.95027e-07	9.44793e-06
ENSDARG00000027153	gabrr3a	20.4655	1.30511	0.532709	2.44996	0.0142874	0.041706
ENSDARG00000088439	gm2a	814.136	1.17691	0.29363	4.00813	6.12009e-05	0.000446233
ENSDARG00000005842	cd9a	1108.42	1.02933	0.203264	5.06403	4.10494e-07	5.93224e-06
ENSDARG00000006397	laptm4a	5776.17	1.06673	0.2674	3.98925	6.6283e-05	0.000477726
ENSDARG00000076718	prkra	286.245	1.00006	0.352953	2.83342	0.00460534	0.0167298
ENSDARG00000079251	nlgn2b	150.957	1.36702	0.45048	3.0346	0.00240857	0.00979336
ENSDARG00000014954	snx33	158.704	1.10325	0.370577	2.9771	0.00290987	0.0114624
ENSDARG00000111837	trhde.2	106.647	1.24095	0.505496	2.45491	0.0140919	0.041234
ENSDARG00000017211	plxnb1b	1350.99	1.5504	0.308866	5.01965	5.17664e-07	7.26072e-06
ENSDARG00000043527	plpp6	31.4015	1.17961	0.478176	2.46689	0.013629	0.0402616
ENSDARG00000079532	zgc:194242	24.8599	1.4711	0.479718	3.06658	0.0021652	0.00897431
ENSDARG00000025757	tspan35	600.796	1.44283	0.441588	3.26738	0.00108549	0.00505221
ENSDARG00000111019	FP016018.4	60.8095	1.06184	0.326664	3.25056	0.00115178	0.00531812
ENSDARG00000057498	habp2	1357.73	2.22222	0.219196	10.138	3.74578e-24	1.27442e-21
ENSDARG00000054619	fras1	1159.94	1.45087	0.314129	4.6187	3.86146e-06	4.20697e-05
ENSDARG00000110769	znf1098	26.7004	1.83456	0.463378	3.95911	7.52288e-05	0.000532912
ENSDARG00000094908	lingo4a	19.6884	1.4783	0.552607	2.67515	0.00746964	0.0248494
ENSDARG00000116353	lrp4	118.495	1.01625	0.408381	2.48848	0.012829	0.0383742
ENSDARG00000030630	mfsd2aa	65.3101	1.49097	0.41512	3.59165	0.000328591	0.00186017
ENSDARG00000031587	flvcr1	547.67	1.19346	0.312529	3.81871	0.00013415	0.00087126
ENSDARG00000055177	pxdc1a	102.087	1.43132	0.349263	4.0981	4.16556e-05	0.00032336
ENSDARG00000069305	si:ch211-203k16.3	31.2095	1.70406	0.545305	3.12497	0.00177823	0.00760737
ENSDARG00000069307	pomcb	20.6304	2.19702	0.520024	4.22484	2.39106e-05	0.000200952
ENSDARG00000007097	her13	121.803	2.0525	0.337171	6.08741	1.14752e-09	3.20392e-08
ENSDARG00000036913	st6galnac6	23.9604	1.6256	0.57068	2.84852	0.00439224	0.016113
ENSDARG00000035468	slc25a25b	63.603	1.18696	0.404473	2.93459	0.00333993	0.0128732
ENSDARG00000008457	faah2a	926.814	1.81479	0.501972	3.61533	0.00029997	0.00172521
ENSDARG00000060515	zdhhc9	1918.25	1.22034	0.364982	3.34355	0.000827145	0.00404503
ENSDARG00000074839	impg1b	149.062	1.07051	0.273382	3.91579	9.0107e-05	0.000620228
ENSDARG00000036865	slc2a12	930.271	1.13871	0.255173	4.4625	8.10085e-06	7.99212e-05
ENSDARG00000036864	slc34a2b	227.433	1.25237	0.446102	2.80735	0.00499507	0.0178467
ENSDARG00000043309	obscna	62.729	1.55927	0.419883	3.71358	0.00020435	0.0012495
ENSDARG00000077580	tspeara	25.7047	1.56164	0.562346	2.77701	0.00548607	0.0192623
ENSDARG00000077584	cln6a	321.523	1.02192	0.270944	3.77171	0.000162135	0.00102642
ENSDARG00000099953	PRLHR	23.1426	1.38959	0.452393	3.07165	0.00212877	0.00886032
ENSDARG00000099959	smyhc1	25319.2	1.33162	0.245235	5.42998	5.6359e-08	1.03409e-06
ENSDARG00000055377	gnb5b	1443.7	1.15763	0.192271	6.02083	1.73527e-09	4.6592e-08
ENSDARG00000022309	dspa	5505.28	1.21006	0.36468	3.31814	0.00090618	0.00433452
ENSDARG00000067537	pcsk5a	106.314	1.30861	0.356676	3.66891	0.000243584	0.00144994
ENSDARG00000041797	cx28.9	1397.92	2.69342	0.521244	5.16729	2.37507e-07	3.6802e-06
ENSDARG00000059116	heatr5b	280.132	1.3966	0.48131	2.90167	0.0037118	0.0140496
ENSDARG00000070230	aldh1l2	147.358	1.19366	0.448514	2.66137	0.00778232	0.0256638
ENSDARG00000057262	si:dkey-91i10.3	171.55	1.15607	0.355432	3.25257	0.00114366	0.00528816
ENSDARG00000117760	CU929144.1	11.0804	1.57988	0.651565	2.42475	0.0153188	0.0442167
ENSDARG00000105351	si:ch211-113d11.6	1392.57	1.57777	0.301348	5.23571	1.64354e-07	2.65915e-06
ENSDARG00000054181	valopb	12.1778	1.76419	0.682717	2.58407	0.00976426	0.0307559
ENSDARG00000074212	SLC5A10	29.8417	2.12721	0.567666	3.7473	0.00017875	0.00111676
ENSDARG00000074213	eif3bb	38.9033	1.50289	0.43198	3.47907	0.000503157	0.00266293
ENSDARG00000070918	si:ch211-284e20.8	817.545	1.10141	0.227274	4.8462	1.25847e-06	1.59255e-05
ENSDARG00000080128	NC_002333.1	60.9841	1.31489	0.401605	3.27409	0.00106004	0.00494919
ENSDARG00000069117	kcnh5b	37.6112	1.7478	0.437624	3.99383	6.50146e-05	0.000470349
ENSDARG00000016479	ugt5a1	43.0134	1.2067	0.486909	2.47829	0.0132014	0.0392319
ENSDARG00000092715	CR847503.1	54.0024	1.04621	0.398948	2.62243	0.00873049	0.0281665
ENSDARG00000032098	c8g	1200.05	1.83466	0.201465	9.10656	8.50326e-20	1.54591e-17
ENSDARG00000093193	chia.6	668.469	2.01735	0.218204	9.24527	2.34646e-20	4.73587e-18
ENSDARG00000011410	aadat	169.86	1.29263	0.270371	4.78095	1.74466e-06	2.11025e-05
ENSDARG00000045519	sfmbt2	69.3816	1.03209	0.3995	2.58346	0.00978154	0.0308022
ENSDARG00000045518	tmem110l	943.501	1.23351	0.3303	3.73451	0.000188078	0.00116284
ENSDARG00000045516	itih2	4205.81	2.09241	0.218962	9.556	1.22391e-21	2.88599e-19
ENSDARG00000097176	BX927308.2	152.262	1.42111	0.43022	3.30321	0.000955832	0.00453649
ENSDARG00000013721	g6pca.2	7467.21	1.49081	0.613358	2.43056	0.0150753	0.0436409
ENSDARG00000073959	pmch	148.103	1.22878	0.254836	4.82185	1.4223e-06	1.76149e-05
ENSDARG00000090899	sycn.3	775.233	1.54122	0.376234	4.09644	4.19543e-05	0.000325255
ENSDARG00000002533	adora2b	30.2484	1.14839	0.417229	2.75241	0.00591582	0.0204903
ENSDARG00000035832	pyyb	213.503	1.60251	0.501117	3.19788	0.00138443	0.0062034
ENSDARG00000109937	CR356242.1	7.94801	2.10624	0.801769	2.62699	0.00861427	0.0278444
ENSDARG00000068551	elovl8a	52.4372	1.62327	0.379368	4.27888	1.87838e-05	0.000164033
ENSDARG00000054239	ghrl	46.8423	1.39188	0.455624	3.05489	0.00225145	0.00927048
ENSDARG00000007944	lhx1b	82.3076	1.56457	0.468854	3.33701	0.000846857	0.00411736
ENSDARG00000033296	gpr37b	155.386	1.13261	0.446059	2.53915	0.0111122	0.0341437
ENSDARG00000041645	sb:cb37	1690.01	1.18459	0.407801	2.90482	0.00367467	0.0139357
ENSDARG00000077809	il13	26.0054	1.28364	0.476918	2.69153	0.00711244	0.0239184
ENSDARG00000021150	valopa	44.0427	1.40974	0.399109	3.53222	0.000412079	0.00225404
ENSDARG00000077468	si:ch73-206p6.1	214.104	1.02006	0.285366	3.57457	0.000350804	0.00196582
ENSDARG00000077465	sorcs2	891.31	1.11619	0.211438	5.27901	1.29881e-07	2.16342e-06
ENSDARG00000062672	kcnj19b	182.614	1.45325	0.33935	4.28246	1.84839e-05	0.000161664
ENSDARG00000098963	pcdh1g13	47.0382	1.09007	0.454267	2.39963	0.0164116	0.0467604
ENSDARG00000070892	si:ch211-262h13.5	262.463	2.43423	0.504332	4.82664	1.38854e-06	1.72506e-05
ENSDARG00000104793	dgke	78.0426	1.057	0.289769	3.64772	0.000264582	0.00155857
ENSDARG00000094643	ms4a17c.1	9.32396	1.80324	0.724669	2.48836	0.0128333	0.0383823
ENSDARG00000041505	itm2bb	4276.82	1.31632	0.403526	3.26204	0.00110613	0.0051352
ENSDARG00000052300	zgc:171489	38.1378	1.42613	0.403144	3.53752	0.000403904	0.00221543
ENSDARG00000113250	C21H5orf24	1021.89	1.13607	0.446275	2.54567	0.010907	0.033639
ENSDARG00000100386	si:dkey-61p9.9	11.4487	1.73533	0.63282	2.74222	0.00610252	0.0210268
ENSDARG00000015592	c1ql2	43.5763	2.33645	0.503398	4.64136	3.46121e-06	3.81404e-05
ENSDARG00000096754	CU570682.1	178.667	1.56649	0.242535	6.45881	1.05532e-10	3.72899e-09
ENSDARG00000061548	si:ch211-145o7.3	32.5079	1.74165	0.512597	3.39769	0.000679562	0.00342891
ENSDARG00000061541	unc5db	56.5551	1.34664	0.496457	2.71251	0.00667767	0.0226966
ENSDARG00000117555	FP236157.6	28.2458	1.39122	0.518734	2.68195	0.00731935	0.0244348
ENSDARG00000057410	rxfp3	27.3983	1.61571	0.426133	3.79156	0.000149705	0.000959463
ENSDARG00000091800	zgc:174260	218.792	1.98573	0.357008	5.56214	2.66488e-08	5.29773e-07
ENSDARG00000028731	stat4	261.347	1.08857	0.262789	4.14235	3.43761e-05	0.00027418
ENSDARG00000114762	CABZ01084131.1	304.129	1.50471	0.364543	4.12767	3.66463e-05	0.000289667
ENSDARG00000046091	si:ch211-283g2.1	116.3	1.18758	0.318166	3.73258	0.000189525	0.00117118
ENSDARG00000046142	asgrl1	226.756	3.10165	0.467587	6.6333	3.28258e-11	1.29006e-09
ENSDARG00000074749	abca12	2442.41	1.5356	0.195194	7.86708	3.63024e-15	3.12122e-13
ENSDARG00000101324	apoa1b	126353	1.61446	0.309858	5.21034	1.88498e-07	3.00085e-06
ENSDARG00000019013	barhl1b	297.522	1.52576	0.508728	2.99917	0.00270713	0.0108086
ENSDARG00000103878	anpepb	11232.3	2.03836	0.290553	7.01543	2.29239e-12	1.12568e-10
ENSDARG00000031506	flvcr2b	403.718	1.63597	0.3518	4.65029	3.31462e-06	3.67703e-05
ENSDARG00000026017	xpnpep2	773.288	1.33903	0.338395	3.957	7.58973e-05	0.000536922
ENSDARG00000036993	erbb3b	337.845	1.36997	0.283353	4.83485	1.33246e-06	1.66582e-05
ENSDARG00000088204	shisa8b	208.819	1.02038	0.257097	3.96886	7.22161e-05	0.000514016
ENSDARG00000035970	ptprn2	1663.44	1.07431	0.212284	5.06074	4.17627e-07	6.01707e-06
ENSDARG00000060597	zgc:158659	254.21	1.43139	0.376373	3.80313	0.000142881	0.000920937
ENSDARG00000068749	si:ch211-250k18.5	7.90923	1.83273	0.768103	2.38604	0.0170308	0.0481546
ENSDARG00000069501	abhd11	122.849	1.28519	0.340313	3.7765	0.000159049	0.00100903
ENSDARG00000074506	tmem94	1486.98	1.39523	0.403617	3.45682	0.000546597	0.00286041
ENSDARG00000089616	coro7	270.528	1.21648	0.397099	3.06342	0.00218823	0.0090599
ENSDARG00000099483	vdra	87.1595	1.15654	0.319672	3.61791	0.000296996	0.00171071
ENSDARG00000099487	si:ch73-233f7.7	24.9311	2.08043	0.729163	2.85318	0.0043284	0.0159171
ENSDARG00000019782	impg2a	42.8029	1.15944	0.370805	3.12681	0.00176711	0.00756798
ENSDARG00000056643	slc22a7b.1	462.174	1.18748	0.291911	4.06796	4.74268e-05	0.000359948
ENSDARG00000117457	FP236157.5	10.2276	3.72196	0.984147	3.78192	0.000155625	0.000989682
ENSDARG00000061355	aoc1	3524.18	2.21848	0.311282	7.12692	1.02639e-12	5.37242e-11
ENSDARG00000082084	NC_002333.14	78.6458	2.86215	0.641328	4.46284	8.088e-06	7.98606e-05
ENSDARG00000071103	si:dkey-222p3.1	58.3141	1.22442	0.311389	3.93214	8.4194e-05	0.000586134
ENSDARG00000103220	slc10a3	839.672	1.04749	0.305078	3.43351	0.000595811	0.00307539
ENSDARG00000053456	GK3P	526.904	1.10752	0.305755	3.62224	0.000292065	0.00168738
ENSDARG00000003927	cldn12	1307.42	1.18596	0.402873	2.94376	0.00324254	0.0125629
ENSDARG00000100288	impg2b	137.055	2.50386	0.438965	5.70401	1.1702e-08	2.56154e-07
ENSDARG00000109360	FO704848.1	124.617	1.26599	0.46304	2.73408	0.00625556	0.0214641
ENSDARG00000101159	si:ch73-338a16.3	83.9523	1.57784	0.359941	4.38361	1.16728e-05	0.000109062
ENSDARG00000074828	rhobtb2a	34.1584	1.42868	0.401576	3.5577	0.000374121	0.00207486
ENSDARG00000075169	bbs1	116.381	1.20613	0.247921	4.86499	1.14464e-06	1.46405e-05
ENSDARG00000089361	wu:fb59d01	2089.33	1.48995	0.256081	5.81828	5.94574e-09	1.41063e-07
ENSDARG00000002403	nusap1	648.837	1.07693	0.207021	5.20204	1.97112e-07	3.1213e-06
ENSDARG00000002406	zmynd10	39.5362	1.03808	0.376737	2.75545	0.00586121	0.0203455
ENSDARG00000032010	slc15a2	1036.93	1.2597	0.406104	3.1019	0.00192282	0.00812237
ENSDARG00000068465	zgc:136254	167.152	3.17735	0.769502	4.12909	3.64197e-05	0.000288068
ENSDARG00000074712	si:ch211-186e20.2	56.9746	2.68381	0.749329	3.58162	0.000341467	0.00192164
ENSDARG00000079327	hmcn2	825.434	1.44646	0.287565	5.03002	4.90422e-07	6.92346e-06
ENSDARG00000074535	lingo2a	506.294	1.53201	0.247686	6.18529	6.19874e-10	1.85697e-08
ENSDARG00000013236	dhcr24	107.025	1.09145	0.266949	4.08859	4.33998e-05	0.00033415
ENSDARG00000111942	sptbn4b	126.991	2.52567	0.473936	5.32912	9.86884e-08	1.70218e-06
ENSDARG00000099070	FP074867.1	9.59331	2.21919	0.851723	2.60553	0.00917311	0.029317
ENSDARG00000061832	sntg1	17.2045	1.67527	0.632084	2.65039	0.00803997	0.026371
ENSDARG00000061836	nfixb	455.026	1.12303	0.43783	2.56499	0.0103178	0.0321761
ENSDARG00000055523	slc22a6l	1386.26	2.04057	0.397034	5.13952	2.75441e-07	4.21047e-06
ENSDARG00000055525	lgalslb	48.1961	1.27507	0.510209	2.49912	0.0124501	0.0374809
ENSDARG00000041960	si:ch211-173a9.6	1076.36	1.02001	0.265626	3.84003	0.00012302	0.000809798
ENSDARG00000057035	stoml3b	4262.32	2.21224	0.365836	6.04709	1.47487e-09	4.02354e-08
ENSDARG00000060496	cacna1ha	309.36	1.11269	0.353562	3.14709	0.00164904	0.00715497
ENSDARG00000071735	prlh2	23.811	1.81885	0.520845	3.49211	0.000479216	0.00255668
ENSDARG00000100127	znf1178	23.2733	1.64794	0.507114	3.24965	0.00115546	0.00532892
ENSDARG00000114697	CABZ01067557.1	9.55363	2.61252	0.951916	2.74449	0.00606056	0.0208944
ENSDARG00000102414	myhz1.1	32973.5	1.45191	0.33148	4.38007	1.18639e-05	0.00011063
ENSDARG00000104716	zgc:91849	139.412	1.32582	0.453319	2.92471	0.00344781	0.013217
ENSDARG00000074153	slitrk5b	22.2787	1.52785	0.517238	2.95387	0.00313821	0.0122064
ENSDARG00000074156	sgca	663.898	1.2312	0.369119	3.3355	0.000851475	0.00413626
ENSDARG00000070810	ccka	507.012	1.22933	0.221566	5.54837	2.88345e-08	5.69421e-07
ENSDARG00000098475	arr3b	5834.42	1.02947	0.310127	3.31951	0.000901756	0.0043177
ENSDARG00000069018	cyp7a1	1032.02	2.75074	0.398582	6.90132	5.15226e-12	2.35974e-10
ENSDARG00000035663	zgc:103438	127.253	1.68139	0.372325	4.51592	6.30438e-06	6.41004e-05
ENSDARG00000093569	bckdhbl	621.332	1.20276	0.280536	4.28738	1.80796e-05	0.000158652
ENSDARG00000077349	sorcs3b	87.5026	1.07737	0.345895	3.11474	0.00184105	0.00783534
ENSDARG00000078132	tex2l	134.295	1.55008	0.287995	5.38233	7.35269e-08	1.30974e-06
ENSDARG00000109287	HMBOX1	127.374	1.1001	0.423376	2.59841	0.0093657	0.0297658
ENSDARG00000052063	col4a5	11090.5	1.07656	0.351654	3.06141	0.00220298	0.00911028
ENSDARG00000061660	CABZ01055347.1	152.089	1.33811	0.404578	3.30741	0.000941628	0.00447532
ENSDARG00000097725	si:dkey-96g2.1	163.226	1.0833	0.2826	3.83334	0.000126415	0.000827118
ENSDARG00000104134	BX323793.1	36.2602	1.1144	0.457407	2.43634	0.0148367	0.0430547
ENSDARG00000100594	sez6l	764.944	1.0733	0.245598	4.37015	1.24161e-05	0.000114925
ENSDARG00000103642	pglyrp6	67.9918	1.55182	0.445428	3.48388	0.000494202	0.00262429
ENSDARG00000027657	crhb	377.889	1.56325	0.236896	6.59888	4.14272e-11	1.58114e-09
ENSDARG00000030153	gnptab	1090.36	1.10136	0.361395	3.04752	0.00230735	0.00944354
ENSDARG00000098845	lrp12	1138.02	1.28376	0.249832	5.13847	2.76978e-07	4.22853e-06
ENSDARG00000077637	mal2	291.025	1.12259	0.263395	4.26199	2.02613e-05	0.000174581
ENSDARG00000042684	serpinc1	4226.06	2.03005	0.380036	5.34172	9.20709e-08	1.59822e-06
ENSDARG00000095384	si:dkey-78l4.2	31.9623	1.316	0.435777	3.0199	0.00252854	0.0101981
ENSDARG00000099406	lrit1b	1643.34	1.49537	0.413614	3.61537	0.000299914	0.00172521
ENSDARG00000093068	c3b.1	911.373	1.98057	0.443227	4.46852	7.87637e-06	7.79974e-05
ENSDARG00000040442	prtgb	8.42695	3.05129	0.924718	3.29969	0.000967901	0.00458555
ENSDARG00000057519	pcdh1g9	2287.59	1.17373	0.275327	4.26305	2.01657e-05	0.000173821
ENSDARG00000094243	shda	120.871	1.05632	0.351783	3.00275	0.00267549	0.0107002
ENSDARG00000094249	wu:fc17b08	86.5391	1.12203	0.468538	2.39474	0.0166323	0.0472349
ENSDARG00000078301	zgc:162255	454.512	1.1441	0.215427	5.31086	1.09112e-07	1.85218e-06
ENSDARG00000028163	prg4b	368.379	1.0136	0.192757	5.25843	1.45287e-07	2.38303e-06
ENSDARG00000074184	arhgap32b	1497.53	1.34947	0.517075	2.60981	0.00905928	0.0290307
ENSDARG00000053987	htr1b	30.3328	1.57903	0.432158	3.65383	0.000258356	0.00152642
ENSDARG00000008306	rdh5	1737.17	2.25953	0.500912	4.51083	6.4575e-06	6.5461e-05
ENSDARG00000099364	BX511034.5	42.6716	1.65726	0.391426	4.23391	2.29667e-05	0.000194169
ENSDARG00000005972	ric8b	616.519	1.0002	0.297379	3.36339	0.000769902	0.00380968
ENSDARG00000062947	amn	415.795	1.00763	0.280968	3.58628	0.000335423	0.00189344
ENSDARG00000029356	mboat1	537.966	1.13764	0.400842	2.83812	0.00453808	0.0165334
ENSDARG00000083312	NC_002333.21	7.10723	2.13524	0.863419	2.473	0.0133983	0.0397228
ENSDARG00000087767	CABZ01074298.1	30.0046	1.2333	0.502349	2.45507	0.0140858	0.0412235
ENSDARG00000074469	amigo3	203.679	1.77176	0.313772	5.64663	1.63622e-08	3.40333e-07
ENSDARG00000077847	olfm2a	1436.78	1.06008	0.29433	3.60167	0.00031618	0.00180095
ENSDARG00000074794	necab3	265.516	1.27288	0.417276	3.05045	0.00228501	0.00937788
ENSDARG00000043722	cpa4	5550.81	1.47717	0.470388	3.14032	0.00168764	0.00728793
ENSDARG00000015917	rnft1	571.839	1.10216	0.411584	2.67785	0.00740975	0.0246847
ENSDARG00000112287	zgc:66156	551.591	2.35165	0.516987	4.54876	5.39633e-06	5.61464e-05
ENSDARG00000079440	coro2ba	763.99	1.05804	0.415217	2.54817	0.010829	0.0334376
ENSDARG00000057826	si:ch73-61d6.3	122.887	1.17467	0.385617	3.04621	0.00231747	0.00947681
ENSDARG00000096594	lratb.1	118.319	1.29838	0.36713	3.53656	0.000405382	0.00222187
ENSDARG00000016867	rnf128a	3435.48	1.56653	0.256999	6.09547	1.09116e-09	3.06451e-08
ENSDARG00000103308	mst1	1570.21	1.01629	0.285454	3.56028	0.000370463	0.00205663
ENSDARG00000053559	tspan3b	800.515	1.08047	0.353424	3.05716	0.00223445	0.00922121
ENSDARG00000003803	LHX3	63.8667	1.83884	0.497685	3.69479	0.000220073	0.00133094
ENSDARG00000101218	si:ch73-345f18.3	10.0661	2.03766	0.705639	2.88768	0.00388093	0.0145694
ENSDARG00000004051	CR354540.1	104.718	1.04689	0.328407	3.1878	0.00143361	0.00637469
ENSDARG00000105447	si:ch211-129p13.1	254.746	1.655	0.235363	7.03167	2.04071e-12	1.01465e-10
ENSDARG00000004581	sel1l	1925.28	1.17787	0.241412	4.87908	1.06581e-06	1.37803e-05
ENSDARG00000037533	mep1b	773.635	2.20208	0.324734	6.78118	1.19196e-11	5.15205e-10
ENSDARG00000060350	apoda.2	19115.4	1.76417	0.362098	4.87208	1.1043e-06	1.42042e-05
ENSDARG00000069988	arid6	178.143	1.57539	0.288984	5.45148	4.99533e-08	9.27994e-07
ENSDARG00000069980	lman1	1263.23	1.31372	0.256156	5.12859	2.91914e-07	4.41411e-06
ENSDARG00000004871	mst1rb	11.1222	2.87983	0.842765	3.41712	0.000632865	0.00322886
ENSDARG00000004870	psen1	1171.18	1.27439	0.249766	5.10231	3.35528e-07	4.98453e-06
ENSDARG00000074984	MTUS2	23.5177	1.24415	0.502193	2.47742	0.0132335	0.0393027
ENSDARG00000076724	pi4kaa	643.865	1.31354	0.38001	3.45661	0.000547026	0.00286203
ENSDARG00000087359	c3a.2	1016.73	2.86227	0.358857	7.97606	1.51076e-15	1.38385e-13
ENSDARG00000074613	si:ch211-240l19.6	1644.15	1.38321	0.38215	3.61955	0.00029512	0.00170307
ENSDARG00000017882	rdh1	2414.06	1.24172	0.272712	4.55324	5.28265e-06	5.5108e-05
ENSDARG00000041382	si:dkey-283b15.2	36.3976	1.24411	0.374231	3.32445	0.000885939	0.00425479
ENSDARG00000089767	rnf130	1151.58	1.01803	0.235222	4.32794	1.50509e-05	0.000135572
ENSDARG00000111860	exorh	381.299	1.15703	0.324584	3.56464	0.000364351	0.00203075
ENSDARG00000078615	USP53	295.69	1.28783	0.442798	2.9084	0.00363286	0.0138035
ENSDARG00000040039	pttg1ipb	1459.76	1.00696	0.408164	2.46704	0.0136234	0.0402548
ENSDARG00000099793	cspg5b	909.644	1.18207	0.267056	4.42631	9.58575e-06	9.21657e-05
ENSDARG00000092141	si:dkeyp-100a1.6	39.7953	1.24981	0.391076	3.19581	0.00139438	0.00623165
ENSDARG00000097231	ugt1b2	35.4429	1.97663	0.527184	3.7494	0.000177255	0.00110917
ENSDARG00000041802	rnf141	217.973	1.12914	0.450748	2.50503	0.0122442	0.0369638
ENSDARG00000116898	rln3b	52.515	2.08191	0.378308	5.5032	3.7295e-08	7.17461e-07
ENSDARG00000025766	zgc:66440	170.11	1.18068	0.344012	3.43209	0.000598944	0.00308621
ENSDARG00000060627	hip1ra	26.3145	1.96689	0.492014	3.99764	6.39782e-05	0.00046412
ENSDARG00000028053	bmp1b	290.405	1.14933	0.237238	4.84462	1.26855e-06	1.6036e-05
ENSDARG00000105263	ccl36.1	26.7042	1.45676	0.434335	3.354	0.00079651	0.00392114
ENSDARG00000036147	ano5b	1050.62	1.05087	0.28003	3.75269	0.000174948	0.00109733
ENSDARG00000062661	abca4b	567.621	1.78237	0.232758	7.6576	1.89436e-14	1.40988e-12
ENSDARG00000003635	mogat3b	403.613	1.24421	0.321602	3.86878	0.00010938	0.00073277
ENSDARG00000101393	si:dkey-31g6.6	1906.86	1.40327	0.43907	3.19601	0.0013934	0.00622854
ENSDARG00000104538	tmem184a	1570.4	1.65466	0.409184	4.0438	5.25922e-05	0.000392152
ENSDARG00000086393	dbx1a	163.588	1.03301	0.299237	3.45216	0.000556124	0.00290262
ENSDARG00000030665	CU929230.1	545.099	1.04957	0.435536	2.40984	0.0159597	0.0457232
ENSDARG00000104613	znf1179	258.167	1.22137	0.37754	3.23506	0.00121615	0.00556037
ENSDARG00000031202	alg11	336.07	1.03039	0.270826	3.80462	0.00014202	0.000916874
ENSDARG00000036966	hsd3b7	1327.2	1.36694	0.280533	4.87267	1.10101e-06	1.41738e-05
ENSDARG00000036968	si:ch1073-416d2.3	191.994	1.57933	0.305795	5.16468	2.40855e-07	3.72723e-06
ENSDARG00000075012	glra2	99.8233	2.00116	0.280228	7.1412	9.25209e-13	4.91848e-11
ENSDARG00000075016	apobb.2	207.795	2.74817	0.377546	7.27904	3.36206e-13	1.96734e-11
ENSDARG00000069828	si:ch211-117n7.7	802.214	1.1954	0.243037	4.9186	8.71666e-07	1.15459e-05
ENSDARG00000044528	slc15a1b	2435.99	1.93225	0.431075	4.4824	7.3808e-06	7.37028e-05
ENSDARG00000079816	rhbdd3	63.7641	1.45255	0.35171	4.12997	3.62809e-05	0.000287161
ENSDARG00000058579	si:ch211-274f20.2	177.545	1.28495	0.357613	3.59313	0.000326727	0.00185181
ENSDARG00000040991	cttnbp2	1040.58	1.04673	0.434023	2.41169	0.0158788	0.0455407
ENSDARG00000075846	kcnip2	26.7006	1.24273	0.432704	2.87202	0.00407863	0.0151622
ENSDARG00000025403	ftr83	658.511	1.08917	0.169935	6.40933	1.46159e-10	4.97985e-09
ENSDARG00000090072	CU462878.2	428.374	1.0103	0.369298	2.73574	0.00622406	0.0213745
ENSDARG00000090730	cfbl	103.157	1.21039	0.316861	3.81993	0.000133489	0.00086744
ENSDARG00000117537	CABZ01044154.1	36.588	1.0301	0.356877	2.88642	0.00389655	0.0146188
ENSDARG00000022372	kng1	2565.21	1.02955	0.214854	4.79187	1.65237e-06	2.01396e-05
ENSDARG00000097008	opn1mw1	12490.2	1.24618	0.293975	4.23907	2.24446e-05	0.000190499
ENSDARG00000056144	zgc:123244	246.704	1.43519	0.398944	3.59747	0.000321332	0.00182515
ENSDARG00000056145	si:dkey-159a18.1	592.299	1.39107	0.278979	4.98628	6.1552e-07	8.50796e-06
ENSDARG00000104073	FQ790367.1	85.8945	1.02734	0.352516	2.91429	0.00356493	0.0135909
ENSDARG00000102894	CABZ01057159.1	27.3254	1.10166	0.39995	2.75448	0.00587846	0.0203876
ENSDARG00000102890	clrn1	13.4897	1.94989	0.715888	2.72373	0.00645489	0.0220591
ENSDARG00000103766	cyp2aa7	230.902	1.38306	0.259494	5.32983	9.83061e-08	1.69779e-06
ENSDARG00000103760	cfhl2	596.845	2.66674	0.415016	6.42563	1.31321e-10	4.53266e-09
ENSDARG00000060785	pcnx4	539.926	1.18119	0.290802	4.06183	4.86887e-05	0.000367417
ENSDARG00000062788	irg1l	91.0701	1.29911	0.313617	4.14236	3.43757e-05	0.00027418
ENSDARG00000060879	slc28a1	483.235	2.072	0.470412	4.40466	1.05949e-05	0.000100466
ENSDARG00000042829	si:dkey-30j22.1	153.59	1.03167	0.308331	3.34598	0.000819915	0.00401875
ENSDARG00000081938	NC_002333.13	21.6818	2.09785	0.801054	2.61886	0.0088225	0.0284287
ENSDARG00000101726	ces2b	940.252	1.2789	0.345394	3.70272	0.000213296	0.00129754
ENSDARG00000016337	lctlb	972.94	1.36203	0.299439	4.54862	5.39983e-06	5.61583e-05
ENSDARG00000094002	ccl34b.4	28.4562	1.67544	0.443787	3.77533	0.000159794	0.00101322
ENSDARG00000043055	hiat1b	835.837	1.31742	0.308575	4.26937	1.96025e-05	0.00016958
ENSDARG00000098586	zgc:194887	186.646	1.41073	0.464147	3.0394	0.00237049	0.00965745
ENSDARG00000095750	fdxacb1	56.3451	1.14885	0.414034	2.77476	0.00552423	0.0193649
ENSDARG00000091232	kcnj1a.1	288.081	1.25094	0.484085	2.58414	0.00976223	0.0307559
ENSDARG00000093498	MACIR	52.7721	1.43135	0.571202	2.50585	0.0122158	0.036892
ENSDARG00000093493	urp1	171.61	1.26522	0.287929	4.39421	1.11175e-05	0.000104654
ENSDARG00000040568	pdzd3a	76.2603	1.52304	0.326954	4.65827	3.1888e-06	3.55845e-05
ENSDARG00000097648	si:dkey-35i13.1	1832.95	1.09906	0.433991	2.53245	0.0113267	0.0346777
ENSDARG00000112056	CABZ01066921.1	61.3594	1.3519	0.439847	3.07356	0.00211521	0.00881157
ENSDARG00000061255	dusp3a	284.359	1.13526	0.279268	4.06512	4.80073e-05	0.000363081
ENSDARG00000010130	smpdl3b	437.006	1.11618	0.340613	3.27697	0.00104929	0.00490863
ENSDARG00000022767	apobb.1	92788.5	2.17302	0.56821	3.82433	0.00013113	0.00085398
ENSDARG00000117344	AL772300.2	177.227	1.37776	0.406999	3.38516	0.000711356	0.0035559
ENSDARG00000041417	atp6ap1a	5111.93	1.07662	0.221425	4.86223	1.16071e-06	1.48302e-05
ENSDARG00000096257	si:ch73-367p23.2	38330.7	1.04347	0.345919	3.01651	0.002557	0.0102885
ENSDARG00000099558	NPC1L1	407.709	1.45504	0.460807	3.15759	0.00159079	0.00694651
ENSDARG00000055595	clul1	645.196	1.4155	0.353156	4.00814	6.11995e-05	0.000446233
ENSDARG00000102175	hamp	832.236	1.97538	0.620877	3.1816	0.00146466	0.00649376
ENSDARG00000073902	ptpn9b	300.195	1.30282	0.43779	2.9759	0.00292133	0.011498
ENSDARG00000026926	rom1b	2669.48	2.11984	0.226089	9.37613	6.84365e-21	1.46836e-18
ENSDARG00000089824	lpar4	269.396	1.16663	0.442597	2.63587	0.00839225	0.0272451
ENSDARG00000035808	clcn4	1076.24	1.09226	0.323389	3.37753	0.000731396	0.0036426
ENSDARG00000005163	efr3a	357.222	1.06194	0.392672	2.70441	0.0068426	0.0231581
ENSDARG00000086490	si:dkey-92f12.2	518.345	1.22628	0.241251	5.08298	3.71556e-07	5.45896e-06
ENSDARG00000062573	znrf3	183.517	1.11729	0.360082	3.10288	0.00191649	0.00809995
ENSDARG00000087536	znf407	136.511	1.32596	0.497941	2.66289	0.00774727	0.0255872
ENSDARG00000086481	mogat3a	611.336	1.13488	0.32438	3.49861	0.000467693	0.00249936
ENSDARG00000069293	ahsg2	435.508	1.14964	0.378547	3.03699	0.0023895	0.00972459
ENSDARG00000038018	prph2a	3823.05	1.94302	0.285621	6.80278	1.02621e-11	4.46804e-10
ENSDARG00000014927	uts1	272.284	1.0294	0.257166	4.00285	6.25831e-05	0.00045497
ENSDARG00000039757	mcfd2	1414.68	1.13231	0.449265	2.52036	0.0117234	0.0356491
ENSDARG00000074690	ppm1j	146.404	1.1694	0.372691	3.13771	0.00170275	0.00734519
ENSDARG00000001676	gpm6bb	1043.27	1.39687	0.268544	5.20166	1.97516e-07	3.12561e-06
ENSDARG00000010710	msi1	867.546	1.00528	0.310299	3.2397	0.00119654	0.00548332
ENSDARG00000079564	myh7	4366.8	1.05349	0.220535	4.77697	1.77959e-06	2.14705e-05
ENSDARG00000079560	ptprh	102.563	1.63747	0.411877	3.97562	7.01976e-05	0.0005022
ENSDARG00000097658	BX001030.2	8.90204	2.84157	0.850762	3.34003	0.0008377	0.00408156
ENSDARG00000096722	si:dkey-16i5.8	126.529	2.34189	0.493734	4.74322	2.10345e-06	2.48038e-05
ENSDARG00000040683	MEP1B	2064.62	1.18484	0.35138	3.37196	0.000746344	0.00371007
ENSDARG00000061047	abcg4a	34.332	1.25456	0.509119	2.46419	0.0137324	0.0404716
ENSDARG00000055917	nipa1	206.479	1.39236	0.392886	3.54393	0.000394208	0.00217024
ENSDARG00000018621	slc6a19a.1	1174.02	1.26564	0.349791	3.61828	0.000296572	0.00170938
ENSDARG00000023886	cacna2d4b	271.697	1.30307	0.387795	3.36021	0.000778835	0.00384988
ENSDARG00000092858	si:ch1073-126c3.2	351.727	2.05855	0.577421	3.56508	0.000363748	0.00202786
ENSDARG00000051925	cyb5r2	1397.73	1.37088	0.485062	2.82618	0.00471062	0.0170499
ENSDARG00000063390	pvrl2l	44.2212	1.14296	0.472483	2.41904	0.0155614	0.0447869
ENSDARG00000053323	zgc:112285	1556.26	1.50872	0.310173	4.86412	1.14965e-06	1.46967e-05
ENSDARG00000054343	slc7a8b	38.6518	2.06943	0.489676	4.22611	2.37763e-05	0.000200232
ENSDARG00000101317	grinaa	384.77	1.86077	0.282121	6.59564	4.23415e-11	1.61345e-09
ENSDARG00000004150	grm2a	315.248	1.45895	0.225637	6.46592	1.00685e-10	3.58434e-09
ENSDARG00000080329	NC_002333.3	72.6083	3.16751	0.559049	5.6659	1.46259e-08	3.09352e-07
ENSDARG00000056478	si:ch211-168b3.1	271.86	1.29145	0.395961	3.26156	0.001108	0.00514088
ENSDARG00000100864	BX004873.1	19.5027	3.00483	0.981461	3.06159	0.00220165	0.00910637
ENSDARG00000100862	gprc5c	135.279	1.41054	0.282308	4.99645	5.83948e-07	8.10921e-06
ENSDARG00000060096	tbc1d10ab	102.872	1.19434	0.483888	2.46822	0.0135788	0.0401592
ENSDARG00000062831	si:ch73-22o12.1	1385.94	1.18772	0.222171	5.34597	8.99354e-08	1.56343e-06
ENSDARG00000062830	tent5d	31.8736	1.2274	0.390661	3.14186	0.00167878	0.00725489
ENSDARG00000015076	gja8b	280.172	2.28567	0.413901	5.52227	3.34655e-08	6.52221e-07
ENSDARG00000086569	zgc:172051	1932.7	2.20723	0.425676	5.18524	2.15741e-07	3.37262e-06
ENSDARG00000104414	shmt2	817.471	1.11316	0.469605	2.37041	0.0177684	0.0498083
ENSDARG00000040910	ildr1b	406.601	1.57643	0.341616	4.61464	3.93784e-06	4.27845e-05
ENSDARG00000095844	FP102167.1	57.2076	1.4855	0.512383	2.8992	0.00374114	0.014136
ENSDARG00000077688	cpo	1366.95	1.83249	0.363158	5.046	4.51157e-07	6.44943e-06
ENSDARG00000098742	lrtm1	126.48	1.27721	0.440142	2.90181	0.0037101	0.0140476
ENSDARG00000075354	espl1	255.064	1.27927	0.195322	6.54953	5.77192e-11	2.14118e-09
ENSDARG00000075352	brinp3b	323.57	1.02992	0.227284	4.53141	5.859e-06	6.02235e-05
ENSDARG00000009430	tmem30c	899.594	1.42054	0.334829	4.24257	2.20973e-05	0.000188088
ENSDARG00000015824	lemd3	471.226	1.2665	0.345495	3.66577	0.000246599	0.00146386
ENSDARG00000078887	atp10d	549.145	1.01943	0.382724	2.66361	0.0077307	0.0255502
ENSDARG00000078882	slc22a31	961.21	1.04225	0.287285	3.62794	0.000285694	0.00165913
ENSDARG00000044802	aadacl4	23.4832	2.09948	0.637374	3.29396	0.000987878	0.00466534
ENSDARG00000013871	slc5a1	1221.58	2.11474	0.451037	4.68862	2.75055e-06	3.12833e-05
ENSDARG00000097374	si:dkey-108k21.7	40.4535	1.12784	0.44326	2.54442	0.0109461	0.0337421
ENSDARG00000096979	zgc:193725	77.0434	1.66003	0.608504	2.72806	0.00637087	0.0218126
ENSDARG00000061940	htr4	26.4204	1.09828	0.422108	2.6019	0.00927091	0.02953
ENSDARG00000052775	opn3	85.5807	1.05325	0.315138	3.34218	0.000831243	0.0040609
ENSDARG00000037587	SYNPR	1593.09	1.12275	0.161186	6.96558	3.2706e-12	1.55165e-10
ENSDARG00000103271	pla2g15	4620.96	1.01964	0.311167	3.27683	0.00104979	0.00491003
ENSDARG00000076487	haao	258.824	2.00186	0.39022	5.13008	2.89625e-07	4.38785e-06
ENSDARG00000087013	cubn	918.271	1.88316	0.404956	4.65028	3.31483e-06	3.67703e-05
ENSDARG00000106579	CABZ01060030.2	17.5215	1.81561	0.576854	3.14744	0.00164708	0.00714969
ENSDARG00000026395	rfx4	336.614	1.13009	0.324336	3.48432	0.000493389	0.00262063
ENSDARG00000053262	atp1b4	4972.11	1.70208	0.273428	6.22495	4.81722e-10	1.47464e-08
ENSDARG00000037008	bscl2	422.492	1.36792	0.340342	4.01925	5.83849e-05	0.000429011
ENSDARG00000080151	NC_002333.2	32.7396	3.28435	0.64692	5.0769	3.83643e-07	5.60199e-06
ENSDARG00000030872	cetp	417.138	1.58687	0.319827	4.96165	6.98952e-07	9.48849e-06
ENSDARG00000077187	impg1a	575.448	1.66439	0.234337	7.10254	1.22482e-12	6.35519e-11
ENSDARG00000016918	ace2	17044.3	1.83991	0.315002	5.84094	5.19073e-09	1.25124e-07
ENSDARG00000074761	bicdl1	37.8984	1.22529	0.425425	2.88014	0.00397492	0.0148683
ENSDARG00000099008	EGFLAM	19.431	1.58318	0.611321	2.58977	0.00960408	0.030388
ENSDARG00000099003	cyp2aa1	553.541	1.35452	0.319778	4.23581	2.27728e-05	0.000192804
ENSDARG00000053205	ppfia4	433.236	1.04904	0.27889	3.76148	0.000168914	0.00106312
ENSDARG00000043451	cab39	265.861	1.18352	0.419273	2.82278	0.00476086	0.0171994
ENSDARG00000070454	pla2g12a	273.325	1.83544	0.356202	5.15279	2.56635e-07	3.95344e-06
ENSDARG00000057000	camkvl	357.382	1.09704	0.398647	2.75191	0.00592486	0.0205133
ENSDARG00000057006	fam241a	346.978	1.01054	0.23283	4.34024	1.42326e-05	0.000129376
ENSDARG00000029476	ldlra	1054.2	1.19325	0.411342	2.90086	0.00372139	0.0140747
ENSDARG00000098103	tefb	2770.79	1.14253	0.462459	2.47055	0.0134904	0.0399363
ENSDARG00000027495	elovl4b	1283.62	1.16517	0.286037	4.0735	4.6312e-05	0.000352243
ENSDARG00000020114	slc20a1a	1255.65	1.81629	0.380366	4.77511	1.79609e-06	2.16167e-05
ENSDARG00000087601	gpr153	107.96	1.05095	0.399878	2.62816	0.0085847	0.0277635
ENSDARG00000100170	pam	4300.54	1.19877	0.294479	4.07081	4.68499e-05	0.00035591
ENSDARG00000086265	bsnd	30.3395	1.28522	0.537331	2.39185	0.0167635	0.0475251
ENSDARG00000086266	CR925773.1	18.8007	1.27543	0.485246	2.62841	0.00857851	0.0277552
ENSDARG00000038097	pigq	375.606	1.28102	0.324283	3.95031	7.80487e-05	0.000549781
ENSDARG00000102442	folr	2940.4	1.29856	0.218346	5.94729	2.72625e-09	7.0345e-08
ENSDARG00000102447	gdpd4a	90.5343	1.63737	0.374141	4.37636	1.20676e-05	0.000112223
ENSDARG00000042112	dio1	1300.15	1.86307	0.435862	4.27444	1.91621e-05	0.000166313
ENSDARG00000071823	adarb2	58.4738	1.08779	0.43825	2.48212	0.0130602	0.0389044
ENSDARG00000014496	trpv6	6713.6	1.96667	0.338628	5.80778	6.33083e-09	1.48987e-07
ENSDARG00000014490	tac1	832.437	1.18465	0.232283	5.10005	3.39564e-07	5.02614e-06
ENSDARG00000061517	lrp1bb	383.292	1.49503	0.282717	5.28809	1.23601e-07	2.07448e-06
ENSDARG00000010075	CR792422.1	20.9475	2.31605	0.522448	4.43308	9.28956e-06	8.97162e-05
ENSDARG00000077371	kcnk15	90.8257	1.35944	0.304365	4.46648	7.95182e-06	7.86464e-05
ENSDARG00000021402	mcm3ap	641.556	1.16077	0.291725	3.97898	6.92113e-05	0.000496188
ENSDARG00000079727	selenop2	3440.27	1.71882	0.496325	3.46309	0.000534015	0.00280387
ENSDARG00000117266	FO904966.1	464.94	1.60226	0.297102	5.39297	6.93013e-08	1.24377e-06
ENSDARG00000045444	fzd8a	1250.23	1.03715	0.249293	4.16035	3.17766e-05	0.000256627
ENSDARG00000038258	proca	1062.49	1.29534	0.281968	4.59391	4.35007e-06	4.66673e-05
ENSDARG00000023111	plg	3875.2	1.51809	0.295981	5.12901	2.91271e-07	4.40719e-06
ENSDARG00000096445	si:ch211-214p16.3	2961.65	1.9421	0.274908	7.06454	1.61145e-12	8.13098e-11
ENSDARG00000003420	chrna5	291.281	1.00315	0.242038	4.14459	3.40416e-05	0.000271967
ENSDARG00000055705	f5	1962.86	1.24753	0.374799	3.32854	0.000873032	0.00420808
ENSDARG00000057706	si:ch211-137i24.10	1145.35	1.03465	0.273521	3.78271	0.000155127	0.000987046
ENSDARG00000070393	COQ10A	128.622	1.27359	0.301625	4.22244	2.41673e-05	0.000202736
ENSDARG00000005004	slc5a12	805.522	1.59916	0.203648	7.85256	4.07618e-15	3.47951e-13
ENSDARG00000062325	shank2b	757.451	1.29123	0.534203	2.41712	0.0156438	0.0449968
ENSDARG00000001804	zgc:112148	254.026	1.23539	0.350105	3.52864	0.000417703	0.00227959
ENSDARG00000059888	ago3a	147.997	1.31394	0.451402	2.91079	0.00360513	0.0137196
ENSDARG00000058646	ptprna	2383.68	1.14199	0.220496	5.17916	2.22882e-07	3.4762e-06
ENSDARG00000074148	rbpjl	22.1057	1.70443	0.53859	3.16461	0.00155291	0.00680606
ENSDARG00000075600	si:dkeyp-41f9.3	76.8726	1.04142	0.306215	3.40093	0.000671561	0.00339501
ENSDARG00000094171	lrp1ba	71.9012	1.14385	0.391308	2.92315	0.00346506	0.0132739
ENSDARG00000098291	trpc3	21.0681	1.46973	0.569467	2.58089	0.00985451	0.030991
ENSDARG00000088117	fut8b	174.208	2.15363	0.267568	8.04892	8.35278e-16	8.11959e-14
ENSDARG00000088515	st6gal2b	87.967	1.01226	0.278311	3.63716	0.000275663	0.00161347
ENSDARG00000009217	tom1l2	423.364	1.08841	0.424077	2.56653	0.0102722	0.0320592
ENSDARG00000110961	zgc:110045	54.8761	1.30221	0.503033	2.58871	0.00963353	0.0304529
ENSDARG00000019228	mogat2	1608.93	1.5287	0.537916	2.84189	0.00448466	0.0163765
ENSDARG00000093384	si:ch211-150d5.3	12.6723	1.74728	0.63607	2.74699	0.00601452	0.0207597
ENSDARG00000012504	rlbp1a	1116.08	1.5626	0.37619	4.15375	3.27074e-05	0.000262984
ENSDARG00000110160	SBSPON	81.5885	1.44243	0.356065	4.05102	5.09943e-05	0.000382514
ENSDARG00000117405	BX571827.3	30.6027	1.41357	0.529558	2.66935	0.00759991	0.0251913
ENSDARG00000091956	tmem184bb	32.1176	1.44724	0.503008	2.87717	0.00401264	0.0149835
ENSDARG00000116758	c16h2orf66	120.652	1.54581	0.311505	4.9624	6.96258e-07	9.45926e-06
ENSDARG00000033999	cyp26a1	418.067	1.24021	0.283106	4.38073	1.18283e-05	0.000110385
ENSDARG00000025301	gfap	18799.2	1.34313	0.329254	4.0793	4.5172e-05	0.000345091
ENSDARG00000028159	tead1a	106.006	1.14031	0.424157	2.68841	0.00717923	0.0240953
ENSDARG00000063257	si:ch211-194e18.2	28.2765	1.38707	0.415945	3.33474	0.000853781	0.00414409
ENSDARG00000101450	si:ch211-215p11.3	42.1863	1.50354	0.534975	2.81049	0.00494668	0.0177185
ENSDARG00000101452	SUSD2	142.8	1.18021	0.322994	3.65396	0.000258228	0.00152618
ENSDARG00000101456	acp5b	186.818	1.13534	0.326587	3.47638	0.000508241	0.0026828
ENSDARG00000103969	smyhc2	5475.88	1.49867	0.211025	7.10184	1.23105e-12	6.36146e-11
ENSDARG00000105602	BX322601.1	31.9107	1.20364	0.406785	2.9589	0.00308737	0.0120401
ENSDARG00000031720	clstn1	20936.3	1.00182	0.209464	4.78281	1.72865e-06	2.09301e-05
ENSDARG00000099328	BX927130.1	11.2339	2.01673	0.649309	3.10596	0.00189664	0.00803174
ENSDARG00000060196	lhpp	352.865	1.10238	0.321164	3.43246	0.000598137	0.00308405
ENSDARG00000089913	cacna1g	266.813	1.12506	0.32855	3.42433	0.00061632	0.0031607
ENSDARG00000060222	scn1ba	420.668	1.17741	0.290537	4.05254	5.06651e-05	0.000380283
ENSDARG00000100442	cfh	608.67	2.53177	0.377448	6.7076	1.9785e-11	8.22338e-10
ENSDARG00000097827	lrp1aa	5818.6	1.13929	0.258576	4.40603	1.05281e-05	9.99347e-05
ENSDARG00000069451	gja8a	211.839	1.34393	0.495687	2.71124	0.00670327	0.0227706
ENSDARG00000069459	si:dkey-6n21.13	32.2513	1.33077	0.490863	2.71109	0.00670628	0.0227744
ENSDARG00000110341	hsd11b1lb	70.0898	1.54528	0.436952	3.53651	0.000405451	0.00222187
ENSDARG00000094708	sftpba	78.7227	1.05575	0.385853	2.73613	0.00621656	0.0213611
ENSDARG00000098625	efna5b	34.8689	1.74285	0.395718	4.40426	1.06145e-05	0.000100595
ENSDARG00000058248	si:dkeyp-77h1.4	85.4543	1.97864	0.36677	5.39479	6.86048e-08	1.2322e-06
ENSDARG00000058244	il17ra1a	134.085	1.01977	0.323776	3.1496	0.00163492	0.00711052
ENSDARG00000092225	si:dkeyp-13a3.10	205.184	1.40651	0.373696	3.76378	0.000167366	0.00105561
ENSDARG00000079414	sez6b	181.818	1.0005	0.295081	3.3906	0.000697409	0.00350151
ENSDARG00000052748	capn1b	314.922	1.24369	0.245607	5.06374	4.11114e-07	5.9376e-06
ENSDARG00000074930	si:ch1073-70f20.1	65.8571	1.02606	0.32621	3.14539	0.00165867	0.00718497
ENSDARG00000067859	scospondin	94.6407	1.02529	0.364849	2.81018	0.00495135	0.0177288
ENSDARG00000067851	lcn15	329.04	2.87356	0.367406	7.82121	5.23186e-15	4.34153e-13
ENSDARG00000003835	stom	4359.71	1.20089	0.338762	3.54495	0.000392689	0.00216388
ENSDARG00000079266	foxe1	86.263	1.5139	0.332647	4.55106	5.33758e-06	5.5608e-05
ENSDARG00000005371	gprc6a	222.296	1.69506	0.304276	5.57079	2.53582e-08	5.06653e-07
ENSDARG00000002912	adipor1a	1185.29	1.40053	0.297668	4.70502	2.53845e-06	2.92057e-05
ENSDARG00000105411	si:ch211-113d11.5	3121.96	2.04465	0.204288	10.0086	1.39677e-23	4.2648e-21
ENSDARG00000105416	adgrg4a	542.951	1.68434	0.437971	3.84577	0.000120173	0.000793795
ENSDARG00000035631	sdf2l1	518.82	1.18809	0.40815	2.91092	0.00360363	0.0137187
ENSDARG00000071205	tmem170b	107.855	1.39802	0.315122	4.43643	9.14637e-06	8.85128e-05
ENSDARG00000086790	gucy1b1	308.004	1.10735	0.444981	2.48854	0.012827	0.0383729
ENSDARG00000115424	CABZ01083778.1	13.9602	1.79683	0.672483	2.67193	0.00754154	0.0250292
ENSDARG00000079233	si:ch211-160f23.5	97.1067	1.86816	0.279053	6.69463	2.16218e-11	8.86543e-10
ENSDARG00000074640	si:dkeyp-51b7.3	154.952	1.17035	0.236769	4.94302	7.69212e-07	1.03325e-05
ENSDARG00000074645	CABZ01032476.1	310.793	1.06382	0.407153	2.61283	0.00897955	0.0288217
ENSDARG00000074644	spock1	30.3235	1.60766	0.473721	3.39367	0.000689617	0.00347082
ENSDARG00000098980	si:ch211-153f2.3	40.1903	1.39703	0.413594	3.37779	0.000730716	0.00363998
ENSDARG00000013050	abcc12	960.797	1.81956	0.545658	3.33461	0.000854192	0.00414495
ENSDARG00000012903	slc34a2a	1126.8	1.38672	0.487876	2.84237	0.00447802	0.0163647
ENSDARG00000021905	derl1	1409.06	1.13182	0.470824	2.40392	0.0162205	0.0463308
ENSDARG00000099291	lsr	926.827	1.17545	0.369095	3.18467	0.0014492	0.0064332
ENSDARG00000053364	pax10	172.648	1.49196	0.367961	4.05466	5.02063e-05	0.000377434
ENSDARG00000056781	zanl	18824.3	2.46162	0.245671	10.02	1.24505e-23	3.85092e-21
ENSDARG00000071042	cx28.8	124.563	1.18974	0.309549	3.84345	0.000121317	0.000800358
ENSDARG00000104141	si:dkey-262j3.7	4133.68	1.3747	0.372894	3.68657	0.000227293	0.00136974
ENSDARG00000027602	lrfn1	54.3041	1.37844	0.492458	2.7991	0.00512449	0.0182156
ENSDARG00000027609	hpn	301.603	1.10729	0.240168	4.61049	4.01726e-06	4.35283e-05
ENSDARG00000108649	GALNT3	29.5264	1.30402	0.420526	3.10093	0.00192914	0.00814474
ENSDARG00000018529	lipf	2147.31	1.28146	0.31634	4.0509	5.10207e-05	0.000382591
ENSDARG00000101696	zgc:158316	202.191	1.07345	0.405416	2.64777	0.00810251	0.026519
ENSDARG00000100341	si:ch211-196h24.2	10.4701	1.95145	0.677626	2.87983	0.00397886	0.0148807
ENSDARG00000068974	lim2.1	1652.59	1.07858	0.397444	2.71379	0.00665183	0.0226185
ENSDARG00000102277	lama1	201.035	1.79721	0.379237	4.73902	2.14754e-06	2.52696e-05
ENSDARG00000102279	zmiz1b	73.8621	1.15487	0.371003	3.11284	0.00185296	0.00786915
ENSDARG00000069368	nrn1la	175.273	1.12536	0.241348	4.66281	3.11915e-06	3.49251e-05
ENSDARG00000095627	c1qc	44.529	1.02957	0.379867	2.71034	0.00672144	0.0228096
ENSDARG00000092071	si:ch211-117n7.6	378.357	1.52083	0.354924	4.28494	1.82791e-05	0.000160109
ENSDARG00000092073	znf1165	23.31	1.48917	0.607838	2.44994	0.0142878	0.041706
ENSDARG00000068104	CABZ01040999.1	11.4333	1.7683	0.645298	2.74028	0.00613861	0.0211334
ENSDARG00000000370	triob	1884.22	1.61283	0.44771	3.60241	0.000315279	0.00179806
ENSDARG00000058543	lama5	2841.15	1.14302	0.257485	4.43918	9.03027e-06	8.76258e-05
ENSDARG00000010331	radx	32.0417	1.5861	0.445869	3.55731	0.000374666	0.00207657
ENSDARG00000097559	cyp8b3	23.2301	2.22265	0.592647	3.75038	0.00017657	0.00110605
ENSDARG00000075815	slc12a5a	147.421	1.63333	0.399903	4.0843	4.4209e-05	0.00033942
ENSDARG00000075819	arhgef2	551.082	1.31751	0.463046	2.84531	0.00443683	0.0162446
ENSDARG00000004445	grm5a	443.205	1.11519	0.423357	2.63416	0.00843447	0.0273672
ENSDARG00000079009	abca1b	7367.4	1.18747	0.317721	3.73746	0.000185892	0.00115292
ENSDARG00000053939	tgfa	200.133	1.0818	0.302873	3.57179	0.000354549	0.00198354
ENSDARG00000092532	si:dkey-21e2.8	539.031	1.3269	0.234932	5.648	1.62329e-08	3.37939e-07
ENSDARG00000096327	cd164l2	98.5582	1.64602	0.397819	4.13761	3.50937e-05	0.000278876
ENSDARG00000053113	ly75	806.281	1.16418	0.177256	6.56778	5.10693e-11	1.91237e-09
ENSDARG00000036227	npvf	197.088	2.5937	0.461921	5.61503	1.96524e-08	4.00093e-07
ENSDARG00000036222	npy	355.265	1.53029	0.278259	5.49951	3.80845e-08	7.30289e-07
ENSDARG00000114258	si:dkey-30c15.13	198.854	1.59012	0.51737	3.07348	0.0021158	0.00881251
ENSDARG00000105003	scn1bb	1579.25	1.15542	0.212617	5.43426	5.50236e-08	1.01271e-06
ENSDARG00000024827	rnf150a	51.5688	1.08192	0.356044	3.03872	0.00237586	0.00967678
ENSDARG00000031681	atp6v0b	1441.1	1.05804	0.23842	4.43771	9.09226e-06	8.80965e-05
ENSDARG00000104875	bspry	40.7433	1.14011	0.350058	3.25693	0.00112625	0.0052154
ENSDARG00000043081	ctsz	3760.07	1.04074	0.292084	3.56314	0.000366449	0.00203862
ENSDARG00000009153	pla2g1b	2830.19	1.91327	0.414695	4.61367	3.95628e-06	4.29652e-05
ENSDARG00000045039	kcnj16	8.61506	2.06376	0.819759	2.51752	0.0118184	0.0359015
ENSDARG00000016412	agt	1739.79	2.0682	0.415837	4.97358	6.57264e-07	9.00138e-06
ENSDARG00000016415	dhtkd1	1854.25	1.02063	0.346878	2.94233	0.00325748	0.0126105
ENSDARG00000014302	brinp2	151.327	1.30334	0.352856	3.69368	0.000221033	0.00133607
ENSDARG00000041644	si:dkey-194e6.1	1430.95	1.44212	0.256684	5.61826	1.92892e-08	3.94951e-07
ENSDARG00000012468	aacs	274.489	1.18507	0.358104	3.30928	0.000935352	0.00444815
ENSDARG00000097693	si:ch211-248a14.8	703.054	1.63387	0.382107	4.27595	1.90327e-05	0.000165673
ENSDARG00000061203	trpc1	230.679	1.04693	0.377976	2.76982	0.00560867	0.0196089
ENSDARG00000057374	sfxn3	308.824	1.04555	0.370903	2.81893	0.00481845	0.0173741
ENSDARG00000078254	ftr14l	20.9834	1.72016	0.498431	3.45116	0.000558188	0.00291211
ENSDARG00000078256	ovol1b	27.403	1.44172	0.441445	3.2659	0.00109116	0.00507461
ENSDARG00000078259	bnip1a	45.916	1.48988	0.365733	4.07369	4.62747e-05	0.000352102
ENSDARG00000020449	yipf3	1410.67	1.15865	0.255121	4.54159	5.58318e-06	5.77847e-05
ENSDARG00000100601	CU019562.1	16.9201	1.65672	0.550156	3.01136	0.00260079	0.0104488
ENSDARG00000054827	ssuh2.4	64.413	1.01886	0.289087	3.52441	0.000424424	0.00230831
ENSDARG00000088143	sema4gb	30.8473	1.83156	0.46943	3.90167	9.55309e-05	0.000652283
ENSDARG00000088140	hsd17b7	246.847	1.52508	0.600826	2.53831	0.011139	0.0342039
ENSDARG00000104255	arhgap27	460.803	1.70786	0.476929	3.58095	0.000342344	0.00192566
ENSDARG00000069249	aftpha	668.731	1.18236	0.379782	3.11327	0.00185029	0.00786201
ENSDARG00000089485	tecrl2a	15.3148	1.43112	0.602676	2.37461	0.0175673	0.0493609
ENSDARG00000098902	ubxn8	170.786	1.18279	0.244897	4.82976	1.367e-06	1.70186e-05
ENSDARG00000098903	tfe3a	125.424	1.32791	0.345834	3.83973	0.00012317	0.00081029
ENSDARG00000094593	BX890572.1	27.0953	2.21972	0.758142	2.92785	0.00341318	0.0131089
ENSDARG00000017274	opn1sw2	14494.1	1.37596	0.168345	8.17344	2.9972e-16	3.20096e-14
ENSDARG00000045265	gsg1l2b	48.6125	1.00338	0.408223	2.45791	0.0139746	0.0409725
ENSDARG00000010727	ttyh2l	777.489	1.18132	0.248255	4.75848	1.95059e-06	2.31878e-05
ENSDARG00000019532	fads2	1441	1.01033	0.247996	4.074	4.62132e-05	0.000351746
ENSDARG00000041569	ces2a	12090.6	1.36579	0.216527	6.30769	2.83224e-10	9.09064e-09
ENSDARG00000110745	znf994	25.1999	1.71099	0.519391	3.29422	0.000986939	0.00466183
ENSDARG00000094929	apoa4b.2	1656.05	1.27153	0.299482	4.24575	2.17863e-05	0.000185839
ENSDARG00000053620	ebi3	513.177	2.19191	0.343856	6.37452	1.8354e-10	6.13931e-09
ENSDARG00000060671	lct	614.115	2.71166	0.448121	6.05118	1.43784e-09	3.93619e-08
ENSDARG00000116378	ms4a17a.17	428.805	1.54787	0.23641	6.54742	5.85403e-11	2.1649e-09
ENSDARG00000062087	nceh1b.1	378.329	1.07182	0.415621	2.57884	0.00991318	0.0311344
ENSDARG00000051912	hpxb	229.833	2.02934	0.73191	2.77266	0.00556007	0.0194762
ENSDARG00000038424	c4b	696.925	1.5316	0.313994	4.87779	1.07282e-06	1.38334e-05
ENSDARG00000038422	entpd4	270.909	1.17521	0.284141	4.13603	3.53373e-05	0.000280437
ENSDARG00000030616	nfe2l1a	245.369	1.07283	0.362227	2.96175	0.00305893	0.0119586
ENSDARG00000104647	surf4	1437.64	1.13052	0.28576	3.95618	7.61592e-05	0.000538382
ENSDARG00000029822	cel.2	2619.35	1.58761	0.369422	4.29755	1.72693e-05	0.000152554
ENSDARG00000004184	nf1b	409.465	1.36797	0.378112	3.61789	0.000297018	0.00171071
ENSDARG00000060534	sgpp1	181.679	1.35048	0.247209	5.46292	4.68367e-08	8.74872e-07
ENSDARG00000014634	mbtps1	2237.71	1.06367	0.185807	5.7246	1.0368e-08	2.31203e-07
ENSDARG00000004964	cyp4t8	1444.11	1.44869	0.314664	4.60393	4.14602e-06	4.47807e-05
ENSDARG00000006832	galnt9	834.729	1.11309	0.197563	5.63411	1.75962e-08	3.62227e-07
ENSDARG00000059854	CABZ01041604.1	46.5512	1.29439	0.541049	2.39238	0.0167395	0.0474831
ENSDARG00000074074	rnf26	96.0711	1.04539	0.33689	3.10306	0.00191528	0.00809768
ENSDARG00000015879	pax8	144.567	1.02686	0.353937	2.90125	0.0037168	0.0140641
ENSDARG00000091624	ugt2a7	432.143	1.08563	0.318782	3.40554	0.00066033	0.0033489
ENSDARG00000035438	myhc4	3490.13	1.87718	0.273531	6.86277	6.75371e-12	3.04058e-10
ENSDARG00000099973	mia2	1447.73	1.18396	0.369716	3.20234	0.00136314	0.00612656
ENSDARG00000011573	abcb11a	599.329	2.09798	0.465483	4.5071	6.57198e-06	6.64057e-05
ENSDARG00000061916	tmem51b	79.7622	1.57108	0.427236	3.6773	0.000235714	0.00141156
ENSDARG00000098856	RYR2	780.212	1.55158	0.429314	3.6141	0.000301391	0.00173129
ENSDARG00000025679	comtb	327.633	1.39158	0.371882	3.742	0.000182563	0.00113641
ENSDARG00000070213	etnk2	48.0179	1.29048	0.495436	2.60474	0.00919453	0.0293653
ENSDARG00000012002	slc38a7	568.671	1.16652	0.330108	3.53375	0.000409705	0.00224208
ENSDARG00000037865	cln3	451.218	1.19556	0.349621	3.41958	0.000627183	0.00320674
ENSDARG00000021004	c5	1157.3	2.03595	0.229303	8.87887	6.7544e-19	1.07242e-16
ENSDARG00000100919	slc5a2	508.737	1.61821	0.315594	5.1275	2.93614e-07	4.437e-06
ENSDARG00000100917	slc30a8	467.269	1.20484	0.457025	2.63626	0.00838255	0.0272222
ENSDARG00000104023	mag	1296.82	1.03334	0.420956	2.45475	0.0140984	0.0412396
ENSDARG00000027529	hmox1a	539.051	1.14365	0.427887	2.67278	0.00752258	0.0249802
ENSDARG00000060889	mettl7a	316.121	1.71153	0.500674	3.41846	0.000629767	0.00321512
ENSDARG00000087040	rhbdl1	32.613	1.42551	0.599951	2.37604	0.0174997	0.0492116
ENSDARG00000101792	SEC14L1	397.777	1.06885	0.448204	2.38474	0.017091	0.0482845
ENSDARG00000100267	GRM7	259.832	1.32182	0.547183	2.41568	0.015706	0.0451374
ENSDARG00000100613	CABZ01089777.1	174.708	1.44979	0.506487	2.86245	0.0042038	0.0155363
ENSDARG00000104569	CABZ01088484.1	305.574	1.06048	0.410633	2.58255	0.00980725	0.030875
ENSDARG00000104563	kcnk9	17.0785	2.2458	0.600911	3.73733	0.000185981	0.00115301
ENSDARG00000074271	get1	616.973	1.06781	0.309718	3.4477	0.000565373	0.00294251
ENSDARG00000083480	NC_002333.23	7.82223	2.2442	0.911051	2.46331	0.0137662	0.0405561
ENSDARG00000017720	si:ch211-106h11.1	38.5627	1.37332	0.501536	2.73822	0.0061772	0.0212473
ENSDARG00000093460	gpr52	43.1989	1.50665	0.515554	2.92238	0.00347365	0.0132952
ENSDARG00000079946	sqlea	209.434	1.82146	0.422256	4.31364	1.60586e-05	0.000143348
ENSDARG00000112027	si:ch211-76m11.3	5.85371	4.42617	1.32907	3.33028	0.000867593	0.00418929
ENSDARG00000016923	si:dkey-94f20.4	50.1901	1.39955	0.422722	3.3108	0.000930306	0.00443035
ENSDARG00000097618	FP102073.1	26.067	1.22696	0.463731	2.64585	0.00814851	0.026639
ENSDARG00000090340	si:dkey-27o4.1	47.0787	1.25519	0.416096	3.01659	0.00255632	0.0102875
ENSDARG00000015293	fam110a	59.2314	1.40166	0.569235	2.46236	0.0138027	0.0406135
ENSDARG00000057060	tvp23b	535.145	1.15401	0.243894	4.73158	2.22778e-06	2.60977e-05
ENSDARG00000021573	slc16a7	118.593	2.03236	0.351294	5.78536	7.23587e-09	1.67473e-07
ENSDARG00000013292	tmem179aa	339.321	1.14771	0.293815	3.90624	9.3745e-05	0.00064156
ENSDARG00000040717	macc1	204.277	1.32654	0.229153	5.78889	7.08517e-09	1.64464e-07
ENSDARG00000058145	atp7b	69.0743	2.34476	0.411119	5.70335	1.17476e-08	2.5676e-07
ENSDARG00000061890	atp13a2	277.283	1.06397	0.23542	4.51944	6.20035e-06	6.3268e-05
ENSDARG00000097158	BX294100.1	45.0942	1.11617	0.410796	2.71709	0.00658582	0.022426
ENSDARG00000101866	asic1b	185.951	1.26441	0.370089	3.41651	0.000634288	0.00323473
ENSDARG00000052957	plcd3a	707.682	1.04254	0.221293	4.71112	2.46359e-06	2.84819e-05
ENSDARG00000071469	znf618	427.352	1.27918	0.401564	3.18548	0.00144512	0.0064211
ENSDARG00000062521	atp9b	72.4563	1.19296	0.435462	2.73953	0.00615276	0.0211755
ENSDARG00000105123	zer1	582.111	1.05103	0.32187	3.26539	0.00109312	0.00508275
ENSDARG00000076110	nwd1	20.5199	1.51528	0.474038	3.19653	0.0013909	0.00622312
ENSDARG00000005616	bfb	267.744	1.8516	0.257715	7.18468	6.73628e-13	3.65447e-11
ENSDARG00000091327	si:ch73-134f24.1	35.5035	1.21579	0.363209	3.34735	0.000815867	0.00400138
ENSDARG00000095130	CT583652.1	499.3	1.90575	0.43517	4.37932	1.19051e-05	0.000110972
ENSDARG00000071872	zdhhc15b	657.966	1.12876	0.402286	2.80586	0.00501826	0.0178995
ENSDARG00000014190	sst2	573.274	2.37252	0.610186	3.88818	0.000100997	0.000685915
ENSDARG00000012694	c3a.1	10165.4	1.81621	0.34342	5.28859	1.23262e-07	2.07024e-06
ENSDARG00000061562	tmem121aa	97.8166	1.0025	0.344614	2.90904	0.00362538	0.0137838
ENSDARG00000097420	si:ch73-250a16.5	63.1907	1.1061	0.301041	3.67424	0.000238559	0.00142644
ENSDARG00000010023	CU856539.1	352.756	1.03528	0.407387	2.54126	0.0110454	0.0339643
ENSDARG00000057433	st6galnac5b	84.3068	1.35042	0.392576	3.43989	0.000581959	0.00301565
ENSDARG00000052470	igfbp2a	2811.43	1.20454	0.21811	5.52264	3.33949e-08	6.51378e-07
ENSDARG00000112961	LO017848.1	25.9208	1.31078	0.444657	2.94784	0.00320001	0.0124224
ENSDARG00000092882	si:dkey-161j23.7	373.788	1.00222	0.201357	4.97732	6.44712e-07	8.86516e-06
ENSDARG00000117216	LO017718.1	54.9173	1.64568	0.635046	2.59144	0.00955759	0.030278
ENSDARG00000062059	si:ch211-236l14.4	959.412	1.07857	0.350247	3.07947	0.00207372	0.00866147
ENSDARG00000055190	slc17a5	563.544	2.041	0.406863	5.01643	5.26407e-07	7.37031e-06
ENSDARG00000099265	slc7a5	275.488	1.22376	0.287946	4.24996	2.13805e-05	0.000182902
ENSDARG00000102067	grm5b	23.7271	1.56613	0.636443	2.46075	0.0138646	0.0407351
ENSDARG00000053068	cyp8b1	1130.96	2.4614	0.488613	5.03752	4.71604e-07	6.7015e-06
ENSDARG00000060023	ncapg2	250.403	1.09306	0.243681	4.48563	7.26996e-06	7.26569e-05
ENSDARG00000062887	steap2	159.899	1.14761	0.336706	3.40834	0.000653601	0.00332043
ENSDARG00000062884	map3k2	75.5739	1.08722	0.42764	2.54237	0.0110103	0.0338874
ENSDARG00000058332	krt18a.2	187.209	1.10604	0.444851	2.48631	0.0129075	0.0385461
ENSDARG00000070672	slc2a9l1	92.1048	1.33138	0.529962	2.51222	0.0119974	0.0363387
ENSDARG00000015002	cdh4	908.331	1.0121	0.222039	4.55821	5.15919e-06	5.39145e-05
ENSDARG00000104442	aatkb	1373.17	1.11543	0.405653	2.74972	0.00596459	0.020621
ENSDARG00000105714	CABZ01083442.1	1170.4	2.01597	0.723659	2.78579	0.00533967	0.0188427
ENSDARG00000035131	surf4l	198.215	1.03132	0.246642	4.18146	2.89638e-05	0.000236476
ENSDARG00000074563	gpr37a	100.987	1.35818	0.322614	4.20993	2.55452e-05	0.000212722
ENSDARG00000098791	cdhr5b	88.5153	1.56086	0.491761	3.17402	0.00150342	0.00662818
ENSDARG00000043466	kcnk3a	21.6855	2.65879	0.63279	4.2017	2.64921e-05	0.000219227
ENSDARG00000043460	wu:fj39g12	242.797	1.55261	0.253158	6.13296	8.6258e-10	2.48106e-08
ENSDARG00000095360	si:ch211-213b8.4	204.768	1.424	0.46386	3.06989	0.0021414	0.00889271
ENSDARG00000093919	BX324137.1	31.3165	1.29699	0.52389	2.47569	0.0132978	0.0394791
ENSDARG00000010641	slc20a1b	3672.59	1.16878	0.337895	3.45901	0.000542165	0.00283972
ENSDARG00000044278	synpr	68.1222	1.16114	0.349157	3.32555	0.000882455	0.00424419
ENSDARG00000041734	tbc1d32	180.558	1.17901	0.484793	2.43199	0.0150159	0.0435007
ENSDARG00000096635	si:ch211-122h15.4	12.0202	2.41571	0.882992	2.73582	0.00622257	0.0213745
ENSDARG00000005122	atp2a2b	3896.56	1.28823	0.282969	4.55254	5.30017e-06	5.52424e-05
ENSDARG00000056196	slc2a2	934.108	2.31425	0.406138	5.69819	1.21085e-08	2.62877e-07
ENSDARG00000117474	CABZ01048956.1	173.483	1.12883	0.296633	3.80548	0.00014153	0.000914704
ENSDARG00000117472	CABZ01043503.1	21.0776	1.14193	0.45549	2.50703	0.0121751	0.0367787
ENSDARG00000011855	aak1a	97.4898	1.51435	0.383799	3.94569	7.95698e-05	0.000559007
ENSDARG00000076381	slc25a1b	428.409	1.16455	0.273126	4.26378	2.00999e-05	0.000173317
ENSDARG00000076386	epdl1	1413.79	1.28331	0.469083	2.73578	0.00622321	0.0213745
ENSDARG00000102606	znf1158	127.119	1.01545	0.270891	3.74854	0.000177866	0.00111241
ENSDARG00000054127	slc26a6l	102.468	1.61554	0.360606	4.48008	7.46142e-06	7.44142e-05
ENSDARG00000005463	slc30a1a	2463.82	1.15593	0.362228	3.19117	0.00141697	0.00631365
ENSDARG00000103951	tspan34	145.976	1.28045	0.43381	2.95165	0.00316084	0.0122864
ENSDARG00000033840	fat3a	321.647	1.35079	0.396125	3.41	0.00064964	0.00330383
ENSDARG00000052271	slc22a18	2045.82	1.28025	0.366055	3.49742	0.000469775	0.00250968
ENSDARG00000052279	osgn1	620.37	1.4051	0.251599	5.58466	2.34156e-08	4.70604e-07
ENSDARG00000075147	lrrc38a	101.167	1.10355	0.32288	3.41785	0.00063119	0.003221
ENSDARG00000095136	si:ch211-130m23.2	22.6626	1.81856	0.547929	3.31897	0.000903497	0.00432342
ENSDARG00000010279	scamp2	1798.28	1.21569	0.512024	2.37428	0.0175834	0.0493828
ENSDARG00000074481	ulk1b	422.285	1.1696	0.453782	2.57744	0.00995339	0.031236
ENSDARG00000077284	gdpd5a	284.552	1.02381	0.388441	2.63569	0.00839668	0.0272557
ENSDARG00000042555	dym	161.613	1.16574	0.413983	2.81591	0.00486397	0.0174906
ENSDARG00000074739	slitrk3b	124.886	1.76578	0.32187	5.48599	4.11162e-08	7.8088e-07
ENSDARG00000041110	dnajc3a	1676.6	1.06538	0.176177	6.0472	1.47382e-09	4.02354e-08
ENSDARG00000089026	si:dkey-183k8.2	30.963	1.6011	0.644214	2.48535	0.0129425	0.0386457
ENSDARG00000091702	csnk2a4	25.8496	1.48247	0.485793	3.05165	0.0022759	0.00935175
ENSDARG00000040799	sst1.1	698.743	2.17122	0.2769	7.84116	4.46389e-15	3.76993e-13
ENSDARG00000013963	mipb	9707	1.59897	0.373132	4.28527	1.82515e-05	0.000159925
ENSDARG00000020926	creb3l3l	2004.94	1.58812	0.445109	3.56794	0.000359804	0.00200775
ENSDARG00000090429	si:dkeyp-7a3.1	13.2321	1.41278	0.568926	2.48323	0.0130196	0.0388177
ENSDARG00000090428	ctrb1	84097.5	1.09288	0.37446	2.91856	0.00351648	0.013432
ENSDARG00000028800	CYTH2	210.352	1.29267	0.511719	2.52613	0.0115328	0.0351863
ENSDARG00000057055	ndufs8b	49.5764	1.68771	0.387205	4.35869	1.30843e-05	0.000120362
ENSDARG00000020493	lgi1a	901.805	1.00248	0.188444	5.31977	1.03896e-07	1.77886e-06
ENSDARG00000026796	grm1a	441.252	1.39903	0.324852	4.30668	1.65723e-05	0.000147216
ENSDARG00000086104	slco5a1a	1398.36	1.05768	0.187403	5.64388	1.66261e-08	3.44619e-07
ENSDARG00000100105	impg2b	93.1836	2.15794	0.70595	3.05678	0.00223725	0.00922959
ENSDARG00000056836	si:ch211-125o16.4	3026.32	1.43686	0.29193	4.92192	8.57007e-07	1.14018e-05
ENSDARG00000101272	si:dkey-29j8.1	15.8651	1.35402	0.517729	2.61531	0.00891472	0.0286694
ENSDARG00000007279	yipf5	653.618	1.09188	0.38737	2.8187	0.00482181	0.0173836
ENSDARG00000095180	abr	426.363	1.20811	0.443508	2.72397	0.00645016	0.0220461
ENSDARG00000007186	ppp1r8a	67.6829	1.10558	0.422874	2.61445	0.00893709	0.0287204
ENSDARG00000006636	slitrk2	510.584	1.02809	0.249836	4.11507	3.87057e-05	0.00030392
ENSDARG00000089227	si:ch211-91p5.3	98.0838	1.09242	0.296721	3.68163	0.000231745	0.00139304
ENSDARG00000035649	ext1c	387.255	1.08506	0.446633	2.42942	0.0151228	0.0437519
ENSDARG00000070168	sod3a	180.631	2.20102	0.319016	6.89942	5.22164e-12	2.38235e-10
ENSDARG00000093549	selenop	74224.9	1.10441	0.313339	3.52464	0.000424063	0.00230831
ENSDARG00000069929	CABZ01053976.1	124.836	1.42364	0.487662	2.91932	0.00350797	0.0134081
ENSDARG00000057064	enpep	2320.75	1.46302	0.199814	7.32194	2.44411e-13	1.45887e-11
ENSDARG00000058702	vax2	19.9195	1.50489	0.615242	2.44602	0.0144445	0.0420962
ENSDARG00000115455	CR352285.2	31.1638	1.78912	0.460464	3.88547	0.000102132	0.000692593
ENSDARG00000093804	sst6	165.058	1.42362	0.24024	5.92581	3.10761e-09	7.92407e-08
ENSDARG00000103762	rln1	46.458	1.20813	0.367491	3.28751	0.00101078	0.00475744
ENSDARG00000074677	frem3	193.24	1.51616	0.308876	4.90863	9.17161e-07	1.20881e-05
ENSDARG00000094388	celsr2	102.355	1.54003	0.340062	4.52867	5.93562e-06	6.09059e-05
ENSDARG00000027595	selenot1b	1059.55	1.08534	0.319456	3.39745	0.000680168	0.00343052
ENSDARG00000041098	barx2	79.6407	1.35696	0.374019	3.62805	0.000285569	0.00165896
ENSDARG00000013020	dtnbb	294.274	1.18047	0.459867	2.56697	0.0102591	0.0320308
ENSDARG00000114099	trim35-30	10.9372	3.01685	0.865714	3.48482	0.000492471	0.00261784
ENSDARG00000021172	cyp2ad2	2522.68	1.53579	0.326441	4.70466	2.54293e-06	2.92431e-05
ENSDARG00000062430	gpd2	176.847	1.11367	0.308854	3.6058	0.000311192	0.00177773
ENSDARG00000029747	mep1a.1	5317.01	1.31884	0.226783	5.81544	6.0476e-09	1.43028e-07
ENSDARG00000104119	kalrna	1885.62	1.45026	0.474633	3.05554	0.00224659	0.00925848
ENSDARG00000063518	zgc:153913	715.322	1.57543	0.254536	6.18943	6.03818e-10	1.81115e-08
ENSDARG00000076373	vopp1	132.398	1.66114	0.367948	4.51459	6.34398e-06	6.44575e-05
ENSDARG00000004305	vangl1	165.175	1.17243	0.45908	2.55388	0.010653	0.0330096
ENSDARG00000100315	slc15a1a	3523.86	1.87995	0.246878	7.61488	2.6394e-14	1.92822e-12
ENSDARG00000036479	si:dkeyp-80c12.4	19.6478	1.27143	0.491354	2.5876	0.00966466	0.0305189
ENSDARG00000031848	pparg	296.073	1.50557	0.434971	3.4613	0.000537568	0.00282122
ENSDARG00000038728	ch25hl2	57.5012	1.20417	0.341278	3.52842	0.000418051	0.00227989
ENSDARG00000077652	lratb.2	2186.85	1.69293	0.363138	4.66194	3.13243e-06	3.50573e-05
ENSDARG00000102225	si:ch211-205a14.7	18.2788	1.32639	0.552862	2.39913	0.0164341	0.0468069
ENSDARG00000043173	cela1.3	579.001	2.11639	0.475297	4.45276	8.47721e-06	8.30836e-05
ENSDARG00000043171	cela1.4	2175.45	1.57937	0.285211	5.53757	3.06699e-08	6.03165e-07
ENSDARG00000043175	cela1.1	113.877	1.66951	0.34875	4.78713	1.69182e-06	2.05363e-05
ENSDARG00000039459	qsox1	860.142	1.16383	0.332317	3.50215	0.000461515	0.00247166
ENSDARG00000031269	rnf123	175.434	1.37002	0.363491	3.76906	0.000163864	0.00103572
ENSDARG00000045638	slc13a1	604.554	1.80921	0.469166	3.85623	0.000115147	0.000765805
ENSDARG00000087814	mfrp	29.8741	1.98703	0.446862	4.44662	8.72323e-06	8.50398e-05
ENSDARG00000093089	tac3a	219.953	1.29244	0.279419	4.62545	3.73785e-06	4.08352e-05
ENSDARG00000078440	ccdc88aa	114.106	1.4976	0.484233	3.09273	0.00198326	0.0083304
ENSDARG00000002840	si:dkey-28b4.8	1831.13	1.33704	0.323244	4.13633	3.52901e-05	0.000280306
ENSDARG00000097504	CR626907.3	1340.13	1.70388	0.3106	5.48577	4.11679e-08	7.81238e-07
ENSDARG00000078327	CEP170B	245.104	1.75459	0.423203	4.14598	3.38356e-05	0.000270594
ENSDARG00000053961	slc2a11a	235.552	1.7303	0.406182	4.25991	2.04511e-05	0.000176026
ENSDARG00000053966	cyp17a2	16.9555	1.86219	0.582661	3.19601	0.0013934	0.00622854
ENSDARG00000099569	CU856423.1	31.8501	1.46324	0.458511	3.19129	0.00141639	0.00631345
ENSDARG00000101423	cyp2y3	3628.13	1.73932	0.292383	5.94877	2.70167e-09	6.98622e-08
ENSDARG00000096375	march7	633.159	2.10254	0.259319	8.10792	5.14957e-16	5.19671e-14
ENSDARG00000007678	ttyh3b	5157.49	1.45216	0.257592	5.63743	1.72608e-08	3.56534e-07
ENSDARG00000022085	si:dkey-34e4.1	428.986	1.5259	0.542413	2.81318	0.00490548	0.0176186
ENSDARG00000094910	si:dkey-22i16.7	509.005	1.00179	0.333424	3.00455	0.00265974	0.0106515
ENSDARG00000098215	BICD2	393.998	1.32219	0.415796	3.1799	0.00147327	0.00651674
ENSDARG00000008765	tmed5	620.826	1.0767	0.343559	3.13395	0.00172468	0.00741961
ENSDARG00000006206	pou4f3	82.943	1.50153	0.527532	2.84634	0.00442252	0.0162016
ENSDARG00000026820	gucy2d	1231.82	1.55032	0.467091	3.31909	0.000903118	0.00432248
ENSDARG00000038918	drd1b	100.916	1.20424	0.336936	3.57409	0.000351451	0.00196858
ENSDARG00000104097	tmem222b	74.8896	1.20866	0.411477	2.93738	0.00331001	0.0127807
ENSDARG00000104094	grk3	537.049	1.12067	0.435899	2.57093	0.0101425	0.0317499
ENSDARG00000104329	si:ch73-281k2.5	691.517	2.33851	0.318458	7.34322	2.08516e-13	1.25405e-11
ENSDARG00000042880	si:ch211-222f23.6	94.3081	1.08381	0.383956	2.82275	0.00476132	0.0171994
ENSDARG00000042887	TNPO2	560.666	1.04152	0.437222	2.38213	0.0172128	0.0485653
ENSDARG00000006983	celf3b	555.5	1.0444	0.20949	4.98542	6.18277e-07	8.54112e-06
ENSDARG00000101745	AL953886.1	212.596	1.32067	0.332039	3.97745	6.96593e-05	0.000498949
ENSDARG00000105052	cfhl5	136.451	2.44553	0.332959	7.34484	2.06002e-13	1.24206e-11
ENSDARG00000082716	NC_002333.16	52.7093	1.04899	0.441797	2.37438	0.0175785	0.0493807
ENSDARG00000089538	rnf166	78.2033	1.44037	0.438285	3.28637	0.00101488	0.00477108
ENSDARG00000002193	rho	80035	1.74527	0.203157	8.59071	8.64372e-18	1.2181e-15
ENSDARG00000089536	erbb4b	31.3769	1.03801	0.383918	2.70372	0.00685671	0.0231992
ENSDARG00000007614	wwox	171.629	1.21064	0.414251	2.92249	0.0034725	0.0132952
ENSDARG00000091252	slc22a7b.2	250.095	1.35558	0.458825	2.95445	0.00313223	0.0121871
ENSDARG00000015931	snap91b	3948.74	1.12467	0.335457	3.35265	0.000800432	0.00393721
ENSDARG00000095005	si:dkey-21e2.10	106.995	1.66244	0.441657	3.76409	0.000167156	0.00105457
ENSDARG00000042072	fbxl17	272.75	1.10795	0.363634	3.04688	0.00231229	0.00945974
ENSDARG00000092788	si:dkey-21e2.15	1395.05	1.59206	0.219078	7.26709	3.67322e-13	2.1285e-11
ENSDARG00000079468	rhobtb1	83.8853	1.26305	0.520546	2.42639	0.0152498	0.0440603
ENSDARG00000093780	BX548078.1	101.799	2.25722	0.419126	5.38555	7.2225e-08	1.29041e-06
ENSDARG00000044048	prnpb	306.551	1.41343	0.335218	4.21646	2.48164e-05	0.00020716
ENSDARG00000054864	aplp2	13170.9	1.17605	0.189151	6.21755	5.04978e-10	1.53792e-08
ENSDARG00000017794	sdr16c5b	3888.81	1.76093	0.28679	6.14014	8.2451e-10	2.38307e-08
ENSDARG00000017799	tgm1	130.116	1.51664	0.287912	5.26772	1.38126e-07	2.27813e-06
ENSDARG00000058492	si:dkey-30c15.17	80.9831	1.50585	0.399044	3.77363	0.00016089	0.00101935
ENSDARG00000012450	vmp1	1537.3	1.6023	0.390933	4.09865	4.15569e-05	0.000322805
ENSDARG00000058498	slc9a3.1	184.866	1.47943	0.30141	4.90837	9.18381e-07	1.20974e-05
ENSDARG00000017425	crocc2	70.0446	1.48067	0.370607	3.99525	6.46249e-05	0.000467956
ENSDARG00000017422	apmap	1854.18	1.01305	0.280529	3.61123	0.000304745	0.00174649
ENSDARG00000104266	si:dkey-29m1.2	19.8617	2.30422	0.62743	3.67247	0.00024022	0.00143493
ENSDARG00000076265	ano8a	142.235	1.03388	0.296675	3.4849	0.000492315	0.00261784
ENSDARG00000025162	asic4a	313.63	1.17023	0.269615	4.3404	1.42227e-05	0.000129335
ENSDARG00000067806	zgc:158432	164.637	1.01253	0.340139	2.9768	0.00291273	0.0114698
ENSDARG00000100631	klhl12	100.898	1.21903	0.375213	3.24891	0.00115849	0.0053377
ENSDARG00000100184	ly97.2	47.1274	2.19388	0.414666	5.2907	1.21848e-07	2.05084e-06
ENSDARG00000062297	soat1	26.9997	1.60325	0.516291	3.10533	0.00190068	0.00804453
ENSDARG00000062293	qpctlb	12.4735	2.3183	0.708272	3.27317	0.00106347	0.00496328
ENSDARG00000037153	atp6ap1b	1571.71	1.00835	0.362985	2.77793	0.00547061	0.0192222
ENSDARG00000037159	oprd1b	94.9504	1.50518	0.307073	4.90171	9.50075e-07	1.24529e-05
ENSDARG00000104893	si:ch211-207e19.2	14.1337	2.86303	0.717808	3.98858	6.64706e-05	0.000478846
ENSDARG00000027140	nup160	858.405	1.19813	0.297805	4.02322	5.74089e-05	0.000423166
ENSDARG00000106914	pth4	21.654	2.92091	0.626393	4.66306	3.11536e-06	3.49058e-05
ENSDARG00000004078	acsl4a	1674.3	1.72221	0.459145	3.7509	0.000176202	0.00110403
ENSDARG00000039647	slc6a1b	13741	1.07064	0.221511	4.83335	1.34256e-06	1.67405e-05
ENSDARG00000063917	mt-nd4	370232	2.59339	0.321429	8.06829	7.12876e-16	7.01564e-14
ENSDARG00000063916	mt-nd4l	39245.6	3.06542	0.291354	10.5213	6.89396e-26	2.78282e-23
ENSDARG00000063912	mt-co3	636116	2.46641	0.379905	6.49219	8.45976e-11	3.05732e-09
ENSDARG00000063911	mt-atp6	399047	2.63013	0.301662	8.71881	2.8114e-18	4.23774e-16
ENSDARG00000063910	mt-atp8	42827	3.44251	0.487633	7.05963	1.66949e-12	8.40604e-11
ENSDARG00000071250	tmem79a	51.0654	1.14952	0.416344	2.76098	0.00576287	0.0200626
ENSDARG00000076702	CABZ01068356.1	42.6495	1.77398	0.44973	3.94455	7.99516e-05	0.000560862
ENSDARG00000088828	paqr8	41.6	1.12069	0.428542	2.61512	0.00891952	0.0286754
ENSDARG00000097934	si:dkey-221l4.10	92.8515	1.63097	0.335833	4.85648	1.1949e-06	1.52099e-05
ENSDARG00000110032	SAMD5	53.3301	1.32662	0.467787	2.83594	0.00456911	0.0166213
ENSDARG00000079241	wdr90	95.2802	1.20414	0.293015	4.10949	3.96536e-05	0.000310145
ENSDARG00000031757	tmc4	190.191	1.47809	0.425572	3.47318	0.000514339	0.00270947
ENSDARG00000075545	si:dkey-89b17.4	2312.11	1.27723	0.375308	3.40314	0.000666168	0.00337276
ENSDARG00000091428	FCHSD2	56.8043	1.27076	0.326134	3.89643	9.76191e-05	0.000664067
ENSDARG00000095217	zgc:66156	31.6997	2.15075	0.592815	3.62803	0.000285595	0.00165896
ENSDARG00000055226	slc7a7	1674.96	1.64434	0.472242	3.48198	0.000497713	0.0026394
ENSDARG00000019693	clcn5a	1683.4	1.01231	0.298674	3.38936	0.000700549	0.00351618
ENSDARG00000016745	slc35f6	1518.44	1.25123	0.420962	2.9723	0.00295579	0.0116136
ENSDARG00000056757	slc39a8	45.3068	1.29346	0.484737	2.66837	0.00762213	0.0252454
ENSDARG00000057481	RNF157	576.06	1.31059	0.466581	2.80891	0.00497094	0.017784
ENSDARG00000011696	esrrgb	43.5959	1.36333	0.406565	3.35327	0.000798615	0.00393053
ENSDARG00000044015	gfra2b	81.1588	1.35895	0.469246	2.89603	0.00377915	0.0142547
ENSDARG00000076547	si:ch211-221f10.2	334.661	1.05122	0.424424	2.47682	0.0132558	0.039364
ENSDARG00000087131	ifnlr1	26.2006	1.71355	0.464409	3.68975	0.000224478	0.00135415
ENSDARG00000037695	pcdh2aa1	18.713	1.51323	0.491757	3.07718	0.00208968	0.0087163
ENSDARG00000030641	letmd1	64.4549	1.03962	0.343437	3.0271	0.00246911	0.0100059
ENSDARG00000101043	ppl	16756.7	1.33818	0.312021	4.28876	1.79672e-05	0.00015773
ENSDARG00000063895	mt-nd1	273135	2.51075	0.343068	7.31852	2.50726e-13	1.4891e-11
ENSDARG00000063899	mt-nd2	233439	2.59856	0.40514	6.41397	1.41782e-10	4.83771e-09
ENSDARG00000069807	zdhhc18a	388.254	1.08563	0.31568	3.43903	0.000583812	0.00302262
ENSDARG00000043997	cyp2x8	267.31	2.06202	0.535406	3.85132	0.000117484	0.000778519
ENSDARG00000078011	NAV1	329.223	1.17584	0.492511	2.38744	0.0169663	0.0479949
ENSDARG00000098720	FP245456.1	110.126	1.73076	0.419405	4.12671	3.67992e-05	0.000290667
ENSDARG00000090943	CABZ01033205.1	631.259	1.77986	0.265624	6.70068	2.07455e-11	8.54801e-10
ENSDARG00000021855	arnt	237.108	1.12908	0.384139	2.93925	0.00329005	0.012716
ENSDARG00000040159	wnt4b	519.828	1.08141	0.297938	3.62965	0.000283805	0.00165179
ENSDARG00000078828	npb	397.171	1.02206	0.28376	3.60185	0.00031596	0.00180065
ENSDARG00000055388	vtna	1405.04	1.67884	0.380635	4.41062	1.03075e-05	9.8154e-05
ENSDARG00000019713	oatx	81.4985	1.62485	0.517005	3.14282	0.00167326	0.00723633
ENSDARG00000041787	cx32.3	2708.52	2.51084	0.397395	6.31825	2.64539e-10	8.56013e-09
ENSDARG00000090557	si:ch1073-110a20.7	198.848	1.98565	0.388042	5.11709	3.10281e-07	4.65078e-06
ENSDARG00000036291	nucb2b	1277.15	1.12854	0.293682	3.84274	0.000121671	0.000802023
ENSDARG00000078041	xpo1a	717.799	1.29095	0.281578	4.5847	4.54634e-06	4.84022e-05
ENSDARG00000103298	ephx5	446.345	1.42674	0.375067	3.80397	0.000142395	0.000918797
ENSDARG00000117754	CU207269.3	5.87344	3.58185	1.15596	3.0986	0.0019444	0.00819753
ENSDARG00000006868	trh	470.122	1.41679	0.208714	6.78818	1.13557e-11	4.91724e-10
ENSDARG00000101629	CABZ01079192.1	6392.14	2.83521	0.467673	6.06237	1.34131e-09	3.70158e-08
ENSDARG00000087070	znf977	21.9467	1.54993	0.531259	2.91747	0.00352885	0.0134706
ENSDARG00000063412	cers1	348.91	2.22814	0.411545	5.41407	6.16068e-08	1.12002e-06
ENSDARG00000076978	pmchl	308.578	2.03721	0.239711	8.49861	1.91868e-17	2.5528e-15
ENSDARG00000027065	slc38a3a	4089.1	1.03062	0.310272	3.32167	0.000894794	0.00429299
ENSDARG00000100214	si:dkey-247i3.6	10.6206	1.61134	0.631357	2.55219	0.0107049	0.0331487
ENSDARG00000076351	brinp3a.1	443.606	1.39017	0.251084	5.53666	3.08301e-08	6.05818e-07
ENSDARG00000035273	tmtc2b	80.8156	1.02415	0.414713	2.46954	0.0135287	0.0400446
ENSDARG00000038609	mpz	2607.89	1.80317	0.319115	5.65051	1.5997e-08	3.34197e-07
ENSDARG00000026333	xkr7	273.539	1.17294	0.248088	4.72793	2.26822e-06	2.65063e-05
ENSDARG00000037060	kmt2d	958.022	1.66569	0.365872	4.55266	5.29716e-06	5.52352e-05
ENSDARG00000037067	dnajc22	157.023	1.55585	0.581424	2.67593	0.00745211	0.024798
ENSDARG00000037064	galca	551.698	1.33112	0.324249	4.10524	4.039e-05	0.000314974
ENSDARG00000102506	lrp2a	1628.87	1.96688	0.201645	9.75421	1.76977e-22	5.01772e-20
ENSDARG00000102501	hoxa5a	149.276	1.08822	0.270796	4.01857	5.85513e-05	0.000429725
ENSDARG00000031382	reep2	1312.82	1.26793	0.395128	3.20891	0.00133238	0.00600758
ENSDARG00000031387	cers4a	116.501	1.2307	0.485005	2.53751	0.0111645	0.0342559
ENSDARG00000104826	pcdh1gc5	1045.47	1.04651	0.272882	3.83503	0.000125549	0.000821902
ENSDARG00000104824	CU929073.1	58.2391	1.27057	0.356529	3.56371	0.000365651	0.00203561
ENSDARG00000034600	tmem165	1514.27	1.33698	0.2586	5.17006	2.3402e-07	3.638e-06
ENSDARG00000074221	zgc:172302	195.318	1.9977	0.336366	5.93907	2.86642e-09	7.34839e-08
ENSDARG00000095730	si:ch211-234p6.9	9.1865	2.00443	0.771201	2.59911	0.00934666	0.0297395
ENSDARG00000042780	apoba	5444.95	2.544	0.398783	6.37941	1.77772e-10	5.96313e-09
ENSDARG00000069101	napbb	412.282	1.21992	0.449649	2.71305	0.00666679	0.0226629
ENSDARG00000095930	myha	658.006	1.64713	0.274844	5.99295	2.0607e-09	5.4713e-08
ENSDARG00000040547	b3gat1a	125.449	1.18979	0.252001	4.72136	2.34277e-06	2.72438e-05
ENSDARG00000117365	FP245526.1	73.8906	1.00072	0.29012	3.44933	0.000561975	0.00293059
ENSDARG00000062217	kcnj3b	503.615	1.01831	0.354305	2.87412	0.00405156	0.0150934
ENSDARG00000052139	notch3	2089.58	1.31642	0.261494	5.03421	4.7983e-07	6.80216e-06
ENSDARG00000052138	slc1a2a	975.849	1.49968	0.39574	3.78955	0.000150923	0.000964615
ENSDARG00000003523	itln3	302.47	2.11671	0.521065	4.06228	4.85961e-05	0.000366952
ENSDARG00000055648	cpda	1138.97	1.07463	0.387755	2.77141	0.00558144	0.0195252
ENSDARG00000105972	CABZ01050944.1	17.1821	1.57724	0.511101	3.08596	0.00202895	0.00849383
ENSDARG00000105976	LO017820.1	53.9125	1.90407	0.363457	5.23878	1.61642e-07	2.6206e-06
ENSDARG00000053774	alpi.2	3651.99	1.93513	0.350904	5.51469	3.49394e-08	6.7762e-07
ENSDARG00000026904	cbln13	65.3894	2.4704	0.478072	5.16743	2.37339e-07	3.6802e-06
ENSDARG00000070780	rln3a	419.937	2.8345	0.246613	11.4937	1.41823e-30	8.88857e-28
ENSDARG00000076838	apom	8723.35	1.60536	0.28892	5.55643	2.75341e-08	5.46006e-07
ENSDARG00000076830	si:dkey-65b12.6	751.823	1.31866	0.307054	4.29456	1.75036e-05	0.000154233
ENSDARG00000054202	hbl4	243.633	2.46896	0.373785	6.60529	3.96748e-11	1.52402e-09
ENSDARG00000054207	CU682777.1	9.68431	2.58801	0.785292	3.2956	0.000982112	0.00464271
ENSDARG00000104203	ugt5b5	28.9135	1.91927	0.512357	3.74597	0.000179698	0.00112151
ENSDARG00000110229	zgc:173702	15.776	1.76911	0.557479	3.1734	0.00150664	0.00663869
ENSDARG00000102176	pla1a	533.468	1.21634	0.269285	4.51693	6.27423e-06	6.38577e-05
ENSDARG00000071437	ptprc	145.968	1.24952	0.37792	3.30632	0.000945316	0.00449016
ENSDARG00000020102	kctd16b	49.4849	1.2541	0.394222	3.18119	0.00146669	0.00649949
ENSDARG00000030224	ppp2ca	913.453	1.01839	0.354245	2.87481	0.00404274	0.0150699
ENSDARG00000059846	epg5	272.313	1.25977	0.439691	2.86512	0.0041685	0.0154324
ENSDARG00000104786	nlgn3a	827.309	1.14978	0.20916	5.49714	3.85991e-08	7.37307e-07
ENSDARG00000089781	ciz1a	154.528	1.15898	0.315406	3.67457	0.000238254	0.00142533
ENSDARG00000032571	il20ra	690.121	1.32144	0.327601	4.03367	5.49117e-05	0.000407027
ENSDARG00000098374	FLNB	967.272	1.55048	0.470298	3.29681	0.000977881	0.00462797
ENSDARG00000040321	rx2	129.846	1.02147	0.373441	2.7353	0.00623243	0.0213971
ENSDARG00000079544	si:ch1073-464p5.5	9852.78	2.40961	0.36398	6.62019	3.58747e-11	1.38925e-09
ENSDARG00000045299	vmo1b	299.628	1.46458	0.263133	5.56595	2.60724e-08	5.18747e-07
ENSDARG00000061383	serpinf2b	1854.56	2.07507	0.255406	8.12461	4.48798e-16	4.58737e-14
ENSDARG00000091834	si:ch211-198m17.1	2367.97	1.76427	0.386924	4.55972	5.12208e-06	5.35965e-05
ENSDARG00000025595	agmo	3182.13	1.6395	0.381211	4.30077	1.70208e-05	0.000150638
ENSDARG00000046150	b4galnt4a	216.816	1.29885	0.220367	5.89404	3.76858e-09	9.43771e-08
ENSDARG00000054323	pparab	77.0717	1.26924	0.404912	3.13462	0.00172079	0.00740553
ENSDARG00000051940	ugt2a4	1799.09	1.32787	0.217611	6.10201	1.04741e-09	2.95558e-08
ENSDARG00000037613	lgals8b	49.1494	1.30988	0.392939	3.33354	0.000857492	0.00415589
ENSDARG00000101338	BX005294.1	107.436	1.01329	0.391696	2.58693	0.00968342	0.0305579
ENSDARG00000102015	CABZ01037298.1	222.927	1.38604	0.508359	2.72649	0.00640118	0.0219007
ENSDARG00000068286	slc7a4	65.8516	1.17292	0.337478	3.47553	0.000509843	0.00268935
ENSDARG00000062854	sdk1b	105.593	1.27042	0.33721	3.76746	0.000164917	0.00104182
ENSDARG00000060566	cluhb	103.186	1.60769	0.475778	3.37908	0.000727286	0.00362669
ENSDARG00000060569	tmem229b	353.63	1.41577	0.384264	3.68436	0.000229276	0.00137959
ENSDARG00000088908	CU570691.1	104.709	1.12378	0.34466	3.26056	0.00111194	0.00515616
ENSDARG00000100506	crb1	129.322	1.5378	0.499892	3.07627	0.00209609	0.00873959
ENSDARG00000034211	capn2l	525.759	1.2575	0.294103	4.2757	1.90541e-05	0.000165738
ENSDARG00000034215	rab42a	206.821	1.24591	0.404889	3.07717	0.00208978	0.0087163
ENSDARG00000017986	vps13d	564.114	1.23829	0.42591	2.90739	0.00364455	0.0138398
ENSDARG00000017985	C1H4orf33	2771.18	1.66197	0.45684	3.63797	0.000274799	0.0016096
ENSDARG00000075376	sgsm1b	452.783	1.22892	0.474385	2.59056	0.00958195	0.0303462
ENSDARG00000095314	si:dkey-19p15.4	55.081	1.37313	0.543114	2.52824	0.0114635	0.0350018
ENSDARG00000045153	slc16a8	1160.26	1.42636	0.355236	4.01524	5.93863e-05	0.000435049
ENSDARG00000092091	cyp2x12	38.4301	1.81651	0.764533	2.37597	0.0175027	0.0492142
ENSDARG00000092099	si:ch211-133n4.6	2210.02	1.07175	0.302507	3.5429	0.000395748	0.00217721
ENSDARG00000055302	grid2	192.187	1.16346	0.435877	2.66923	0.00760246	0.0251962
ENSDARG00000099923	zgc:154054	771.376	1.05458	0.266013	3.96441	7.35792e-05	0.000522469
ENSDARG00000083118	NC_002333.20	56.4167	2.61677	0.601756	4.34855	1.37042e-05	0.000125193
ENSDARG00000099928	chrm5a	14.6011	1.3153	0.545837	2.40969	0.0159662	0.0457363
ENSDARG00000056654	gna15.3	20.8292	1.7637	0.575557	3.06434	0.0021815	0.00903558
ENSDARG00000059166	slc22a13b	88.7121	1.46729	0.284124	5.16424	2.41413e-07	3.73343e-06
ENSDARG00000059163	rbp3	11045.7	1.89117	0.221559	8.53572	1.39285e-17	1.89555e-15
ENSDARG00000037836	igfals	96.9065	1.0368	0.28458	3.64325	0.000269214	0.00158272
ENSDARG00000022631	cyp2p9	1381.54	1.36102	0.219189	6.20935	5.32052e-10	1.61418e-08
ENSDARG00000103218	BX927130.3	11.5196	2.738	0.811884	3.37241	0.000745137	0.00370484
ENSDARG00000036041	f2	4515.36	1.70759	0.211451	8.07558	6.71578e-16	6.65706e-14
ENSDARG00000053448	si:ch211-251f6.6	2453.67	2.12345	0.522947	4.06054	4.89594e-05	0.000368993
ENSDARG00000053449	pyya	412.01	1.53231	0.212074	7.22535	4.998e-13	2.77465e-11
ENSDARG00000102674	ckap5	3351.92	1.24044	0.41204	3.01048	0.00260838	0.0104758
ENSDARG00000086746	prodha	2242.89	1.39468	0.394415	3.53607	0.000406125	0.00222453
ENSDARG00000101160	apoa4a	1727.75	1.53534	0.299293	5.12988	2.89922e-07	4.38957e-06
ENSDARG00000038682	zgc:171687	23.2781	1.8373	0.47876	3.83761	0.000124237	0.000814656
ENSDARG00000062182	slc22a7b.3	223.386	1.68731	0.371313	4.54418	5.51499e-06	5.7206e-05
ENSDARG00000045737	guca1g	200.562	1.26947	0.308423	4.11602	3.85478e-05	0.000302788
ENSDARG00000098528	rtn4rl1b	184.637	1.12721	0.288402	3.90848	9.28773e-05	0.000636156
ENSDARG00000075170	zdhhc22	52.6071	1.40662	0.399361	3.52216	0.00042804	0.00232373
ENSDARG00000009612	chia.3	468.093	1.38336	0.336477	4.11132	3.93399e-05	0.000308298
ENSDARG00000060249	wdr44	1528.21	1.0406	0.349594	2.97658	0.00291483	0.0114762
ENSDARG00000115528	FO082780.1	9.89923	2.32661	0.757875	3.06992	0.00214118	0.00889271
ENSDARG00000059365	nipal4	394.165	1.47936	0.514591	2.87484	0.00404236	0.0150699
ENSDARG00000059361	slc39a4	221.707	1.99037	0.467388	4.25849	2.05811e-05	0.000176995
ENSDARG00000059363	tgfbr2a	88.1613	1.40158	0.377303	3.71473	0.000203418	0.00124561
ENSDARG00000097847	si:ch211-269k10.4	26.5802	1.26153	0.435742	2.89512	0.0037901	0.014287
ENSDARG00000034403	zgc:173443	466.158	1.79285	0.666966	2.68807	0.00718658	0.0241064
ENSDARG00000112898	st3gal2	67.5294	1.30515	0.476368	2.7398	0.00614764	0.0211609
ENSDARG00000099069	bsk146	279.975	1.62259	0.393419	4.12433	3.71808e-05	0.000292961
ENSDARG00000040298	apoa4b.1	26529.3	1.53576	0.556053	2.76189	0.00574679	0.0200265
ENSDARG00000102607	pmpca	558.425	1.17206	0.304072	3.85456	0.000115938	0.000769777
ENSDARG00000040747	tm4sf4	9192.31	1.07886	0.353523	3.05174	0.00227519	0.00935045
ENSDARG00000102602	si:ch211-220m17.4	42.1439	2.08427	0.590334	3.53066	0.000414528	0.00226691
ENSDARG00000099685	gnb5a	406.737	1.11828	0.417149	2.68078	0.00734515	0.0244934
ENSDARG00000096856	znf1012	11.0427	1.84661	0.752904	2.45265	0.014181	0.0414449
ENSDARG00000056376	ankrd37	60.5292	1.09818	0.3115	3.52545	0.000422756	0.00230292
ENSDARG00000023759	zgc:73226	394.124	1.08999	0.226799	4.80597	1.54006e-06	1.8848e-05
ENSDARG00000026988	tbc1d22b	40.1725	1.48797	0.547904	2.71575	0.00661264	0.0224949
ENSDARG00000057025	chrna2b	127.973	1.22585	0.284272	4.31225	1.61604e-05	0.000143987
ENSDARG00000103390	cacna2d2a	65.8658	1.12827	0.37367	3.01942	0.0025326	0.0102093
ENSDARG00000018263	pdia2	7538.34	1.16605	0.32064	3.63663	0.000276226	0.00161557
ENSDARG00000035339	ftr99	10.6733	1.73415	0.672698	2.57791	0.00994002	0.0312064
ENSDARG00000086288	scg3	2984.9	1.03175	0.26372	3.91229	9.14236e-05	0.000628019
ENSDARG00000104700	acvr2ab	134.323	1.21568	0.458624	2.65072	0.00803209	0.0263488
ENSDARG00000092624	sptbn4b	166.805	2.67689	0.351258	7.62087	2.51977e-14	1.84649e-12
ENSDARG00000002600	pcsk1	260.903	1.37272	0.288658	4.75551	1.97946e-06	2.34775e-05
ENSDARG00000062998	pglyrp2	483.805	1.07119	0.168961	6.33988	2.29947e-10	7.52256e-09
ENSDARG00000042953	cyp2n13	6900.02	1.33581	0.265853	5.02463	5.04394e-07	7.09129e-06
ENSDARG00000077352	b4galnt1b	120.622	1.36771	0.316959	4.31509	1.59535e-05	0.000142516
ENSDARG00000078123	slitrk3a	256.457	1.55663	0.396069	3.9302	8.48767e-05	0.000590542
ENSDARG00000078125	rusc1	824.012	1.41181	0.490043	2.88098	0.00396436	0.0148382
ENSDARG00000025513	dip2cb	644.459	1.17541	0.335426	3.50424	0.000457912	0.00245678
ENSDARG00000021466	ireb2	841.931	1.13174	0.282419	4.0073	6.14173e-05	0.000447313
ENSDARG00000095402	BX897741.1	76.209	1.88377	0.318788	5.90915	3.4388e-09	8.67568e-08
ENSDARG00000117247	CABZ01066727.1	45.8947	1.17913	0.404459	2.91533	0.00355311	0.0135524
ENSDARG00000018069	rdh12	494.681	1.07077	0.299602	3.57396	0.000351618	0.00196899
ENSDARG00000099185	chia.2	50498.5	1.75449	0.293201	5.98392	2.17826e-09	5.75776e-08
ENSDARG00000078918	comtd1	878.306	2.16333	0.20505	10.5503	5.06557e-26	2.08003e-23
ENSDARG00000054898	ms4a17a.16	48.491	1.59629	0.439772	3.62981	0.000283633	0.00165119
ENSDARG00000056498	crp2	10605.1	2.48002	0.313178	7.91887	2.39686e-15	2.13796e-13
ENSDARG00000116804	CABZ01037174.1	73.4965	1.57685	0.395015	3.99186	6.55572e-05	0.000473843
ENSDARG00000040024	gpd1l	756.576	1.03073	0.257923	3.99628	6.43447e-05	0.00046621
ENSDARG00000035909	mfsd2ab	757.676	1.32874	0.413592	3.21267	0.00131506	0.00594024
ENSDARG00000060072	abi3a	227.574	1.61313	0.349679	4.61318	3.96554e-06	4.30424e-05
ENSDARG00000103737	si:ch211-230g14.6	16.5119	1.77903	0.537267	3.31125	0.00092879	0.00442578
ENSDARG00000063730	osbpl6	88.2236	1.16737	0.470922	2.4789	0.0131787	0.0391986
ENSDARG00000103588	prrt2	171.723	1.2303	0.446611	2.75474	0.0058739	0.0203807
ENSDARG00000102983	zgc:195050	90.3195	1.88326	0.316453	5.95116	2.66252e-09	6.90748e-08
ENSDARG00000018542	hapln4	174.585	1.12058	0.256868	4.36247	1.28601e-05	0.000118436
ENSDARG00000062346	cacna1ea	67.1173	1.23488	0.493068	2.50447	0.0122633	0.0369982
ENSDARG00000101675	zgc:123107	63.3763	1.01142	0.305663	3.30895	0.000936474	0.0044526
ENSDARG00000098857	lifra	158.008	1.27321	0.289866	4.39242	1.12098e-05	0.000105356
ENSDARG00000005565	entpd8	834.341	1.23582	0.387484	3.18934	0.00142599	0.00634975
ENSDARG00000102215	si:ch211-227e10.6	13.7953	2.47879	0.712518	3.47891	0.000503448	0.00266356
ENSDARG00000002021	pygb	1452.95	1.14157	0.278142	4.10426	4.05618e-05	0.000316114
ENSDARG00000104914	muc5f	308.524	1.26742	0.259792	4.87861	1.06834e-06	1.37981e-05
ENSDARG00000043148	slc1a3b	673.638	2.49827	0.462602	5.40049	6.64595e-08	1.19818e-06
ENSDARG00000096172	znf1113	66.8693	1.14209	0.432231	2.64231	0.00823439	0.0268614
ENSDARG00000062467	stra6l	228.413	1.16601	0.331307	3.51944	0.000432467	0.00234401
ENSDARG00000099431	med24	393.722	1.22508	0.277863	4.40895	1.03874e-05	9.86784e-05
ENSDARG00000096669	si:ch73-301j1.1	11.3752	2.06709	0.706076	2.92757	0.0034162	0.0131184
ENSDARG00000090623	si:dkeyp-106c3.1	847.468	1.52344	0.304972	4.99536	5.8726e-07	8.15046e-06
ENSDARG00000090081	si:dkey-1m11.5	9.83674	1.64236	0.673616	2.43813	0.0147634	0.042884
ENSDARG00000057296	cbln1	1258.48	1.00756	0.240874	4.18292	2.87785e-05	0.000235206
ENSDARG00000078378	unm_sa808	34.6354	1.14508	0.378615	3.02439	0.00249138	0.0100761
ENSDARG00000107130	CU927890.1	119.359	1.17742	0.375156	3.13849	0.00169819	0.00733082
ENSDARG00000054172	pgrmc1	4156.89	1.56561	0.290826	5.38332	7.31226e-08	1.30351e-06
ENSDARG00000062106	klf5b	43.5505	1.53292	0.50225	3.05211	0.00227242	0.0093407
ENSDARG00000102356	scp2b	541.652	1.01187	0.365662	2.76722	0.00565359	0.0197515
ENSDARG00000057887	nts	56.125	1.47213	0.384656	3.82713	0.000129645	0.000845233
ENSDARG00000024503	c6ast3	791.605	1.76062	0.441995	3.98336	6.79479e-05	0.000488601
ENSDARG00000100465	clrn3	628.047	1.24764	0.4192	2.97624	0.00291802	0.0114869
ENSDARG00000033594	ido1	320.591	1.70075	0.407095	4.17777	2.94382e-05	0.00023961
ENSDARG00000077124	si:ch211-255p10.4	73.591	1.34131	0.346203	3.87434	0.000106913	0.000718467
ENSDARG00000059900	tbc1d9	327.86	1.16017	0.486161	2.38639	0.0170148	0.0481206
ENSDARG00000035578	hs3st1l2	228.538	1.07328	0.234798	4.57108	4.85227e-06	5.14065e-05
ENSDARG00000074781	ptprt	140.993	1.47356	0.43099	3.41902	0.000628461	0.00321189
ENSDARG00000077875	slc2a5	103.494	1.48823	0.477821	3.11461	0.00184187	0.00783603
ENSDARG00000077872	CR626907.1	123.548	2.23123	0.339977	6.56289	5.27744e-11	1.97002e-09
ENSDARG00000092934	si:dkey-32e6.3	42.4709	1.35561	0.416886	3.25176	0.00114693	0.00530083
ENSDARG00000089090	mmd2b	14.8937	1.78783	0.55831	3.20221	0.00136377	0.00612706
ENSDARG00000083462	NC_002333.22	7.05595	2.72015	1.00982	2.6937	0.00706628	0.0237732
ENSDARG00000011171	TENM2	1276.62	1.08065	0.208297	5.18803	2.1253e-07	3.33001e-06
ENSDARG00000092200	si:dkey-26i13.6	10.6493	1.65516	0.662366	2.49886	0.0124594	0.0374994
ENSDARG00000025904	tecrb	2692.69	1.00006	0.218337	4.58034	4.64228e-06	4.92972e-05
ENSDARG00000061846	rxfp3.2b	17.1916	1.48418	0.497668	2.98228	0.00286112	0.011306
ENSDARG00000056045	si:ch73-139e5.4	387.108	2.14468	0.365497	5.86784	4.41521e-09	1.0796e-07
ENSDARG00000054755	alox5ap	27.5404	1.3988	0.470867	2.97069	0.00297129	0.0116676
ENSDARG00000021595	lhfpl3	2415.38	1.01766	0.327478	3.10757	0.0018863	0.00799931
ENSDARG00000063177	manf	616.232	1.29486	0.380306	3.40478	0.000662174	0.0033561
ENSDARG00000076259	tbr1a	31.2798	1.61632	0.472567	3.42029	0.000625546	0.00320112
ENSDARG00000109783	igsf11	25.2315	1.40637	0.529821	2.65443	0.00794434	0.0261077
ENSDARG00000018192	ubr5	3849.35	1.16602	0.365387	3.1912	0.00141685	0.00631365
ENSDARG00000108787	TRIM67	42.284	1.37961	0.47136	2.92687	0.00342393	0.0131354
ENSDARG00000027196	si:dkey-16l2.17	137.241	1.15528	0.472653	2.44424	0.0145157	0.0422506
ENSDARG00000027192	hcn3	30.3547	2.80713	0.49652	5.65362	1.57108e-08	3.29663e-07
ENSDARG00000007220	ncam1b	460.314	1.02066	0.391526	2.60687	0.00913739	0.029222
ENSDARG00000006577	nadka	63.4199	1.11383	0.358834	3.10402	0.00190908	0.00807721
ENSDARG00000063924	mt-cyb	668146	2.45403	0.306335	8.01095	1.13829e-15	1.06311e-13
ENSDARG00000063922	mt-nd6	5701.45	1.85195	0.202756	9.13387	6.60905e-20	1.2297e-17
ENSDARG00000063921	mt-nd5	254561	2.82981	0.264475	10.6997	1.0206e-26	4.8613e-24
ENSDARG00000089255	kcnj11l	158.144	1.48573	0.267166	5.56108	2.68103e-08	5.32539e-07
ENSDARG00000069970	lingo2b	206.316	1.40263	0.426748	3.28678	0.0010134	0.00476596
ENSDARG00000004869	penka	660.568	1.30742	0.282522	4.62768	3.69786e-06	4.04726e-05
ENSDARG00000073741	RAP1GDS1	170.754	1.49414	0.426763	3.5011	0.000463339	0.00247919
ENSDARG00000041041	cxcr3.2	94.2704	1.32968	0.429282	3.09745	0.00195195	0.00822063
ENSDARG00000045976	sidt2	1233.24	1.01921	0.274482	3.71321	0.000204647	0.00125068
ENSDARG00000075571	bicd2	408.169	1.10069	0.447043	2.46216	0.0138103	0.0406207
ENSDARG00000094533	si:dkey-246e1.3	37.0698	2.27054	0.404555	5.61243	1.99499e-08	4.05399e-07
ENSDARG00000013072	mmp15b	157.28	1.15897	0.283333	4.09049	4.30463e-05	0.000332207
ENSDARG00000112993	efnb3a	122.8	1.23142	0.258728	4.75953	1.94041e-06	2.30949e-05
ENSDARG00000099108	clic6	288.6	1.03203	0.418912	2.46359	0.0137555	0.0405295
ENSDARG00000078622	scpp5	847.867	1.25548	0.324156	3.87307	0.000107474	0.000721422
ENSDARG00000099812	si:dkey-31f5.11	472.36	1.05875	0.258408	4.09718	4.18212e-05	0.00032454
ENSDARG00000055278	cfb	1925.46	2.01164	0.25927	7.75886	8.5696e-15	6.75806e-13
ENSDARG00000097226	CR847887.1	15.6618	1.78519	0.746017	2.39295	0.0167133	0.0474145
ENSDARG00000070331	muc5.1	3932.29	1.26732	0.221529	5.72077	1.0604e-08	2.35174e-07
ENSDARG00000052558	porcn	55.9641	1.03469	0.404682	2.55678	0.0105644	0.0327693
ENSDARG00000029718	p2rx3b	467.238	1.32668	0.439889	3.01593	0.00256189	0.0103047
ENSDARG00000060618	ipo13	278.631	1.00381	0.401727	2.49873	0.012464	0.0375085
ENSDARG00000101906	zgc:113442	39.6749	1.17945	0.374598	3.14857	0.00164074	0.00713067
ENSDARG00000105212	cfhl1	90.7634	2.36512	0.325003	7.27721	3.408e-13	1.98934e-11
ENSDARG00000105215	kdrl	1275.31	1.11409	0.210065	5.30356	1.13564e-07	1.92228e-06
ENSDARG00000087100	ntng2b	126.549	1.53134	0.464987	3.2933	0.000990175	0.00467156
ENSDARG00000076595	sema4ga	35.596	1.21873	0.422082	2.88741	0.00388423	0.0145772
ENSDARG00000076043	si:dkeyp-73d8.9	259.097	2.27552	0.365216	6.23062	4.64588e-10	1.42586e-08
ENSDARG00000076041	wwc1	418.951	1.31834	0.359234	3.66985	0.000242692	0.0014468
ENSDARG00000104995	ugt5b1	299.434	2.21538	0.454095	4.87868	1.06801e-06	1.37981e-05
ENSDARG00000039423	AL831745.1	2864.88	1.80564	0.33962	5.31664	1.05702e-07	1.80638e-06
ENSDARG00000034773	ncapd3	439.295	1.03596	0.197649	5.24144	1.59326e-07	2.58482e-06
ENSDARG00000089192	zmp:0000001267	17.9254	2.01587	0.667885	3.01828	0.00254211	0.0102389
ENSDARG00000070074	lrp8	1107.62	1.34714	0.26223	5.13723	2.78813e-07	4.24837e-06
ENSDARG00000070078	abcb11b	985.97	2.36429	0.353419	6.68974	2.23562e-11	9.11706e-10
ENSDARG00000068128	ppp1r15b	96.2449	1.10077	0.327307	3.36312	0.000770658	0.00381263
ENSDARG00000044280	opn1mw2	330.654	1.58657	0.412232	3.84874	0.000118725	0.00078587
ENSDARG00000079805	tagln3a	227.976	1.15863	0.383639	3.02011	0.00252686	0.0101965
ENSDARG00000015790	atp1b3a	3955.76	1.09636	0.330117	3.32113	0.000896548	0.00429967
ENSDARG00000010312	cp	7195.41	1.09532	0.301275	3.63562	0.00027731	0.00162151
ENSDARG00000075831	slc7a8a	5470.72	1.05536	0.368389	2.86479	0.00417291	0.015444
ENSDARG00000101667	si:ch73-233f7.6	17.8202	3.03303	0.777979	3.8986	9.67487e-05	0.000659275
ENSDARG00000077545	si:dkey-16p21.7	824.321	1.62823	0.387498	4.20191	2.64669e-05	0.000219171
ENSDARG00000012269	clcn1b	32.5181	1.39376	0.515808	2.70209	0.00689054	0.0232839
ENSDARG00000079029	dhx32b	241.82	1.45263	0.261792	5.5488	2.8763e-08	5.68482e-07
ENSDARG00000089193	CR384099.1	31.3462	1.26548	0.52254	2.42179	0.0154442	0.0445031
ENSDARG00000090912	npc2	3601.04	1.06042	0.42784	2.47855	0.0131919	0.0392097
ENSDARG00000076644	kcnv2a	207.17	1.07692	0.318094	3.38554	0.000710386	0.00355495
ENSDARG00000011515	orai1a	159.624	1.15393	0.38494	2.99769	0.00272036	0.0108541
ENSDARG00000098868	XPO5	173.126	1.33101	0.42109	3.16086	0.00157303	0.00687651
ENSDARG00000105806	CABZ01069020.1	43.7774	1.40734	0.358229	3.92861	8.54399e-05	0.000593009
ENSDARG00000105800	CABZ01015815.5	46.5655	1.61606	0.399458	4.04564	5.21815e-05	0.0003897
ENSDARG00000063019	panx2	76.6337	1.05613	0.390354	2.70556	0.00681886	0.0231002
ENSDARG00000100971	fxyd6	133.77	1.10048	0.37061	2.96937	0.00298415	0.0116988
ENSDARG00000068493	cyp2y3	47.1055	2.87822	0.634476	4.53638	5.72282e-06	5.8951e-05
ENSDARG00000105022	FO704813.1	119.827	1.8994	0.577298	3.29015	0.00100133	0.0047186
ENSDARG00000076364	si:dkey-178k16.1	9367.63	1.11669	0.324628	3.43991	0.000581908	0.00301565
ENSDARG00000104901	ostc	1354.94	1.40871	0.303769	4.63744	3.52747e-06	3.87992e-05
ENSDARG00000005739	gpm6ba	835.733	1.01017	0.294633	3.42859	0.000606722	0.00311953
ENSDARG00000104818	ces2b	1088.04	2.16626	0.370005	5.85467	4.77945e-09	1.15796e-07
ENSDARG00000098064	si:ch1073-205c8.5	41.9683	1.10575	0.430797	2.56676	0.0102654	0.0320421
ENSDARG00000098063	alp3	380.962	1.11477	0.349534	3.18931	0.00142613	0.00634975
ENSDARG00000091557	mmp19	9.49249	1.65915	0.673197	2.46458	0.0137173	0.0404371
ENSDARG00000045051	slc16a3	1186.71	1.26966	0.401441	3.16277	0.00156277	0.00683667
ENSDARG00000008263	mfsd4ab	422.92	1.44658	0.27206	5.31714	1.0541e-07	1.80348e-06
ENSDARG00000014361	tmbim4	3185.57	1.5392	0.334376	4.60318	4.16083e-06	4.49204e-05
ENSDARG00000043843	akap7	360.392	1.03028	0.313736	3.28392	0.00102374	0.00480992
ENSDARG00000093159	si:dkeyp-106c3.3	39.4446	1.57896	0.416525	3.7908	0.000150163	0.000961111
ENSDARG00000012407	mgat1a	726.4	1.15423	0.389221	2.96549	0.00302201	0.011822
ENSDARG00000096505	si:ch73-103l1.2	48.2966	2.09429	0.499167	4.19557	2.72184e-05	0.000224225
ENSDARG00000112049	cldn15a	1268.1	1.66259	0.353597	4.70194	2.57698e-06	2.9549e-05
ENSDARG00000110570	BX004779.3	49.3491	1.49957	0.521656	2.87464	0.00404493	0.0150757
ENSDARG00000110572	CABZ01090785.1	125.473	1.1054	0.42664	2.59095	0.00957117	0.0303161
ENSDARG00000045878	nudt4b	288.897	1.26458	0.441034	2.8673	0.00413984	0.0153478
ENSDARG00000099525	si:ch1073-13h15.3	40.0172	1.96668	0.492931	3.98977	6.61377e-05	0.00047706
ENSDARG00000099524	gbe1b	163.134	1.24241	0.335942	3.69828	0.000217066	0.00131576
ENSDARG00000055613	zgc:123238	147.936	1.23299	0.404514	3.04807	0.00230316	0.00943125
ENSDARG00000073912	si:ch211-202h22.7	13.4382	2.08913	0.611906	3.41413	0.00063986	0.00326105
ENSDARG00000089837	slc35d2	85.6076	1.42774	0.329502	4.33301	1.47081e-05	0.000132964
ENSDARG00000089833	asb13b	98.3209	1.0655	0.411745	2.58776	0.00966027	0.0305172
ENSDARG00000053724	adcyap1r1a	169.357	1.12494	0.265202	4.24184	2.21696e-05	0.000188568
ENSDARG00000068515	chs1	6034.4	1.98546	0.210828	9.4174	4.62386e-21	1.01965e-18
ENSDARG00000070757	si:ch211-155i14.1	11.036	4.39006	1.1346	3.86926	0.000109168	0.000731557
ENSDARG00000063636	galnt11	1606.58	1.16429	0.195953	5.9417	2.82079e-09	7.24702e-08
ENSDARG00000076754	slc9a7	737.916	1.11256	0.201571	5.51944	3.4008e-08	6.61171e-07
ENSDARG00000007988	masp2	598.939	1.08616	0.292366	3.71505	0.000203162	0.00124511
ENSDARG00000005112	cdh17	6822.16	1.81655	0.423718	4.28717	1.80961e-05	0.000158739
ENSDARG00000014916	slc10a2	383.533	1.04722	0.323899	3.23316	0.0012243	0.00558797
ENSDARG00000098746	dhrs13l1	3746.32	1.35338	0.35106	3.85512	0.000115673	0.00076823
ENSDARG00000098925	prdm1b	73.3744	1.93508	0.46157	4.19238	2.76042e-05	0.000226776
ENSDARG00000017254	kcnk1b	28.8585	1.14947	0.405858	2.83219	0.004623	0.0167812
ENSDARG00000017251	smtlb	203.831	1.88377	0.511688	3.68149	0.000231879	0.00139333
ENSDARG00000034862	f7	353.605	2.107	0.358901	5.87069	4.33984e-09	1.06335e-07
ENSDARG00000079572	plcd3b	151.108	1.10738	0.340506	3.25215	0.00114537	0.00529465
ENSDARG00000042213	si:ch211-233h19.2	61.204	1.09457	0.453456	2.41384	0.0157854	0.0453407
ENSDARG00000016667	gabbr1b	192.131	1.17696	0.407183	2.89049	0.00384648	0.0144606
ENSDARG00000099729	pcdh10a	2231.43	1.01454	0.319407	3.17633	0.00149153	0.00658795
ENSDARG00000068849	fam83ha	334.531	1.28333	0.319902	4.01164	6.02987e-05	0.000441055
ENSDARG00000099899	si:dkeyp-51g9.4	16.099	1.58831	0.600937	2.64305	0.00821618	0.026817
ENSDARG00000056729	her4.2	87.9901	1.37395	0.299484	4.58773	4.48089e-06	4.78765e-05
ENSDARG00000056726	mettl7a	242.858	1.43348	0.407629	3.51663	0.000437062	0.00236564
ENSDARG00000061585	cyp4v7	397.177	1.10097	0.448397	2.45535	0.0140748	0.0412001
ENSDARG00000110727	KCNMA1	22.2713	1.42777	0.482961	2.95629	0.00311364	0.0121227
ENSDARG00000036139	lctla	2126.89	1.09949	0.44178	2.48877	0.0128186	0.0383575
ENSDARG00000012395	mmp13a	136.566	1.38259	0.327136	4.22634	2.37528e-05	0.000200105
ENSDARG00000018096	scap	146.221	1.19718	0.402549	2.974	0.00293944	0.0115565
ENSDARG00000019945	ptprdb	398.248	1.19816	0.31248	3.83435	0.000125899	0.000823963
ENSDARG00000005216	zgc:158328	113.161	1.07718	0.254542	4.23185	2.3178e-05	0.000195608
ENSDARG00000022858	wnt7ba	21.9213	1.31006	0.476874	2.74719	0.00601088	0.0207531
ENSDARG00000055138	zgc:110410	196.07	2.63246	0.618749	4.25448	2.09534e-05	0.000179829
ENSDARG00000060551	rps6ka5	119.058	1.39204	0.371922	3.74283	0.000181959	0.00113325
ENSDARG00000088933	golt1a	148.302	2.51544	0.553111	4.5478	5.42095e-06	5.63287e-05
ENSDARG00000046012	slc47a1	1037.84	1.05282	0.41284	2.5502	0.0107662	0.0333039
ENSDARG00000087227	oit3	37.1871	1.31667	0.498766	2.63985	0.00829427	0.0270164
ENSDARG00000058876	mmp16b	74.8191	1.15444	0.433208	2.66487	0.00770179	0.0254652
ENSDARG00000011582	sox5	1619.83	1.08469	0.338492	3.20448	0.00135306	0.00608623
ENSDARG00000041239	wdr20b	102.859	1.08628	0.381082	2.85052	0.00436476	0.0160245
ENSDARG00000059832	adgrb3	1092.19	1.16274	0.350902	3.31359	0.000921078	0.00439872
ENSDARG00000078890	wdfy3	926.634	1.64923	0.42105	3.91694	8.96782e-05	0.000617455
ENSDARG00000008757	entpd6	767.519	1.15324	0.284995	4.04652	5.19857e-05	0.000388482
ENSDARG00000093640	ugt5a2	306.797	1.6854	0.645841	2.60962	0.00906417	0.0290385
ENSDARG00000019294	cbln8	371.738	2.4901	0.281248	8.85376	8.4616e-19	1.3258e-16
ENSDARG00000059485	emb	119.829	1.29695	0.33001	3.93003	8.49352e-05	0.000590747
ENSDARG00000096961	si:dkeyp-47f9.4	155.041	1.20272	0.413362	2.9096	0.00361894	0.0137638
ENSDARG00000040482	osbpl3b	300.633	1.00784	0.249932	4.03243	5.52024e-05	0.000409053
ENSDARG00000037846	hm13	1879.45	1.08069	0.251673	4.29402	1.7547e-05	0.000154548
ENSDARG00000094860	gpr186	166.634	1.19553	0.392042	3.04949	0.00229228	0.00939798
ENSDARG00000101118	CABZ01066813.1	123.666	1.34581	0.459601	2.92821	0.00340925	0.0131001
ENSDARG00000104549	arhgap44	144.621	1.719	0.353038	4.86917	1.12066e-06	1.43647e-05
ENSDARG00000104894	si:ch73-138e16.2	89.9663	1.08594	0.264492	4.10575	4.02998e-05	0.000314372
ENSDARG00000039501	ugt2a6	334.961	1.21767	0.218359	5.57646	2.45461e-08	4.9199e-07
ENSDARG00000039500	si:cabz01090165.1	80.0524	1.19739	0.478205	2.50392	0.0122826	0.0370422
ENSDARG00000027285	kcnf1b	69.6086	1.03724	0.288784	3.59174	0.000328483	0.00186
ENSDARG00000074258	gramd1bb	87.7941	1.05976	0.442531	2.39477	0.0166309	0.0472349
ENSDARG00000069150	rit1	611.213	1.17281	0.45013	2.60548	0.00917449	0.029317
ENSDARG00000036852	DXO	71.0048	1.15619	0.415824	2.78047	0.0054281	0.0190954
ENSDARG00000001414	mctp2a	85.9606	1.3263	0.371271	3.57232	0.000353832	0.00198
ENSDARG00000117735	CR926130.1	34.8023	1.0549	0.442067	2.38629	0.0170193	0.0481277
ENSDARG00000017742	grm6a	25.0809	1.36923	0.528145	2.59252	0.00952745	0.0301977
ENSDARG00000111408	CU856623.1	10.9611	1.5082	0.617025	2.44431	0.0145128	0.0422506
ENSDARG00000075977	prr5a	200.172	1.23369	0.50579	2.43913	0.0147226	0.0427759
ENSDARG00000090326	MAPK8IP1	223.131	1.21385	0.48159	2.5205	0.0117188	0.0356398
ENSDARG00000015531	slc4a8	1035.67	1.29488	0.338163	3.82915	0.000128584	0.000839234
ENSDARG00000092413	FP103004.1	108.132	1.2544	0.286856	4.37292	1.22593e-05	0.000113739
ENSDARG00000073673	adgra3	657.624	1.31304	0.199575	6.57917	4.73095e-11	1.78562e-09
ENSDARG00000073896	cx47.1	154.752	1.47414	0.277988	5.3029	1.13978e-07	1.9279e-06
ENSDARG00000099034	unc5a	22.7732	1.72198	0.529576	3.25161	0.00114751	0.00530167
ENSDARG00000116065	CR848040.3	180.501	1.62844	0.486783	3.34532	0.00082187	0.00402613
ENSDARG00000058162	pcyt1ba	125.737	1.24402	0.36293	3.4277	0.00060871	0.00312706
ENSDARG00000079486	fam20a	181.956	1.24638	0.23424	5.32096	1.0322e-07	1.7711e-06
ENSDARG00000079484	kcnt1	28.3125	1.53934	0.430456	3.57608	0.000348791	0.00195746
ENSDARG00000057698	ctsd	12509.3	1.39559	0.231065	6.03983	1.54272e-09	4.18944e-08
ENSDARG00000079336	strc1	24.4095	1.69465	0.611329	2.77208	0.00556995	0.0194965
ENSDARG00000114338	tpbgl	31.9715	1.29045	0.396606	3.25374	0.00113897	0.00527021
ENSDARG00000021380	ppm1db	211.631	1.07103	0.395329	2.70922	0.00674424	0.0228805
ENSDARG00000021383	naalad2	1190.36	1.28452	0.285929	4.49245	7.04084e-06	7.06339e-05
ENSDARG00000070423	zgc:153157	84.482	1.02981	0.346205	2.97456	0.00293411	0.0115388
ENSDARG00000007906	lrp2b	708.953	1.74072	0.271257	6.41724	1.38766e-10	4.75519e-09
ENSDARG00000018259	atp1a3a	14655.3	1.24647	0.25292	4.92832	8.2938e-07	1.10782e-05
ENSDARG00000001993	myhb	9214.61	1.19749	0.365743	3.27413	0.00105988	0.00494919
ENSDARG00000102456	cfhl4	4684.04	1.71944	0.170072	10.1101	4.98288e-24	1.67144e-21
ENSDARG00000102453	slc1a2b	21641.6	1.74702	0.24262	7.20066	5.99226e-13	3.2732e-11
ENSDARG00000102458	hip1rb	940.962	1.38128	0.450066	3.06906	0.00214732	0.00890798
ENSDARG00000030254	cbln9	136.693	2.68056	0.369443	7.25568	3.99661e-13	2.27711e-11
ENSDARG00000005675	sec61a1l	1108.98	1.4744	0.277484	5.31347	1.07557e-07	1.83232e-06
ENSDARG00000074191	zgc:172253	396.599	1.76751	0.249103	7.09549	1.28893e-12	6.61579e-11
ENSDARG00000105485	si:cabz01090193.1	73.154	1.62391	0.613752	2.64588	0.00814793	0.026639
ENSDARG00000071819	znf1180	47.2835	1.03474	0.356794	2.9001	0.00373041	0.0141044
ENSDARG00000008969	fgb	8801.97	1.79301	0.195489	9.17193	4.64617e-20	9.1449e-18
ENSDARG00000113218	FP236810.2	197.419	1.71727	0.419162	4.09691	4.187e-05	0.000324813
ENSDARG00000044441	si:ch73-194h10.2	718.49	1.14997	0.29917	3.84385	0.000121118	0.000799267
ENSDARG00000000551	slc1a4	712.406	1.30899	0.323622	4.04481	5.23651e-05	0.000390582
ENSDARG00000081758	NC_002333.12	30.3795	2.59631	0.522654	4.96755	6.78035e-07	9.24862e-06
ENSDARG00000040633	PRMT8	45.9884	1.47199	0.421651	3.49101	0.000481191	0.00256492
ENSDARG00000097448	CR925728.3	9.93003	1.83023	0.709257	2.58049	0.00986609	0.0310234
ENSDARG00000102343	si:dkey-243k1.3	62.7412	1.48103	0.501906	2.95082	0.00316934	0.0123134
ENSDARG00000017842	syvn1	1651.68	1.07462	0.183267	5.86366	4.52785e-09	1.10487e-07
ENSDARG00000112940	CT573263.1	13.4697	1.79946	0.627011	2.8699	0.00410599	0.0152535
ENSDARG00000099207	si:dkey-11f4.7	13.9004	2.20239	0.687818	3.202	0.00136479	0.00613047
ENSDARG00000078929	abhd16a	1201.46	1.01938	0.234445	4.34805	1.37353e-05	0.000125382
ENSDARG00000099200	zgc:123103	12514.2	2.29232	0.274397	8.35403	6.59724e-17	8.14093e-15
ENSDARG00000054846	CU657980.1	25.5363	2.01402	0.599356	3.3603	0.000778565	0.00384935
ENSDARG00000060865	scai	66.7297	1.47533	0.50823	2.90289	0.00369742	0.0140077
ENSDARG00000006094	igf2r	271.186	1.01339	0.318906	3.1777	0.00148446	0.00655915
ENSDARG00000105029	TPPP	180.002	1.21994	0.426002	2.8637	0.00418718	0.0154896
ENSDARG00000053003	slc35f1	94.8965	1.32898	0.40187	3.30698	0.000943082	0.00448044
ENSDARG00000088079	tmed6	410.365	2.37947	0.299227	7.95205	1.83453e-15	1.65497e-13
ENSDARG00000102761	zbtb42	35.33	1.32035	0.467558	2.82393	0.00474393	0.017147
ENSDARG00000042854	ephx1	776.405	1.48249	0.410065	3.61525	0.000300054	0.00172528
ENSDARG00000042726	grb7	28.2923	1.41921	0.577589	2.45713	0.0140053	0.0410522
ENSDARG00000063068	syne1b	2404.49	1.68013	0.181786	9.24234	2.41165e-20	4.80488e-18
ENSDARG00000039901	sh3gl2b	163.664	1.03647	0.295971	3.50195	0.000461868	0.00247299
ENSDARG00000100555	aqp11	2672.64	1.26408	0.27104	4.6638	3.10417e-06	3.48393e-05
ENSDARG00000071524	insrb	527.859	1.29736	0.364605	3.55828	0.000373298	0.0020714
ENSDARG00000100559	tor2a	88.3966	1.24898	0.269917	4.62729	3.70482e-06	4.05115e-05
ENSDARG00000000142	tmem267	86.5934	1.0783	0.386438	2.79034	0.00526524	0.0186215
ENSDARG00000062335	nudt14	282.353	1.00403	0.252687	3.97341	7.08506e-05	0.000505846
ENSDARG00000016081	cldn15la	3737.58	1.54695	0.304269	5.08416	3.69263e-07	5.43198e-06
ENSDARG00000098803	cyp2aa4	528.345	1.96192	0.37382	5.2483	1.53509e-07	2.50238e-06
ENSDARG00000080675	si:dkey-71b5.7	407.574	1.6404	0.339851	4.82682	1.38731e-06	1.72444e-05
ENSDARG00000032465	slc1a8b	165.362	1.90123	0.306171	6.2097	5.30867e-10	1.61273e-08
ENSDARG00000083519	NC_002333.24	70.2662	3.24106	0.429221	7.55104	4.31809e-14	3.01583e-12
ENSDARG00000058354	selenot1a	2131.82	1.29908	0.256892	5.05692	4.26087e-07	6.12413e-06
ENSDARG00000012539	dnase1	66.3702	1.91578	0.398678	4.80532	1.54504e-06	1.88895e-05
ENSDARG00000090615	cd59	2584.81	1.24349	0.167189	7.43762	1.02515e-13	6.54558e-12
ENSDARG00000090618	malrd1	1162.28	1.15838	0.457926	2.52963	0.0114182	0.034886
ENSDARG00000117418	CR556712.1	46.3921	1.20172	0.414719	2.89767	0.00375944	0.0141984
ENSDARG00000022951	pth2	79.3026	2.19453	0.341149	6.43274	1.25324e-10	4.34458e-09
ENSDARG00000062132	cyp4v8	1766.22	1.9377	0.581389	3.33288	0.000859512	0.00416185
ENSDARG00000006447	slc19a3a	122.241	1.72324	0.382338	4.5071	6.57182e-06	6.64057e-05
ENSDARG00000102364	si:dkey-202l22.6	378.411	1.09782	0.31302	3.50719	0.000452871	0.00243467
ENSDARG00000073821	znf1177	14.9587	1.33385	0.558243	2.38938	0.0168769	0.0477853
ENSDARG00000062909	furina	1893.92	1.42798	0.319092	4.47512	7.6367e-06	7.58764e-05
ENSDARG00000062906	kcnv2b	77.262	1.4391	0.421727	3.4124	0.000643925	0.00327899
ENSDARG00000076991	dolk	21.9809	1.37405	0.523499	2.62475	0.00867119	0.0280056
ENSDARG00000043226	nfixa	100.018	1.81684	0.3978	4.56721	4.94267e-06	5.21092e-05
ENSDARG00000077115	si:ch73-44m9.1	236.794	1.23326	0.273405	4.51076	6.45965e-06	6.5461e-05
ENSDARG00000069461	rnaseka	1231.44	1.40058	0.464944	3.01237	0.00259217	0.0104212
ENSDARG00000090890	cmklr1	69.4398	1.53461	0.447149	3.43199	0.000599164	0.00308667
ENSDARG00000051873	ahcyl2a	165.777	1.14465	0.35306	3.24209	0.00118655	0.0054438
ENSDARG00000051875	islr2	7243.77	1.26813	0.175194	7.23845	4.53844e-13	2.55526e-11
ENSDARG00000051874	stra6	5467.77	1.51474	0.20906	7.2455	4.30848e-13	2.43731e-11
ENSDARG00000002249	tbxas1	856.282	1.19955	0.279362	4.29389	1.75571e-05	0.00015458
ENSDARG00000078757	si:ch211-212c13.8	4113.06	1.86269	0.256644	7.25786	3.93274e-13	2.2461e-11
ENSDARG00000095067	TC2N	27.6921	1.35513	0.496441	2.7297	0.00633928	0.0217201
ENSDARG00000045089	si:ch211-270n8.1	1588.57	1.83061	0.221923	8.24883	1.59948e-16	1.78841e-14
ENSDARG00000044688	dusp4	428.582	1.19284	0.364623	3.27144	0.00107	0.00498885
ENSDARG00000044684	rbp4l	28542.4	1.22438	0.171744	7.12912	1.01014e-12	5.29903e-11
ENSDARG00000058257	slc39a1	244.519	1.39687	0.418182	3.34034	0.000836765	0.00407784
ENSDARG00000079402	tapbp.1	86.4548	1.24581	0.314133	3.96588	7.31262e-05	0.000519717
ENSDARG00000103846	hspa5	11518.8	1.16484	0.264174	4.40938	1.03668e-05	9.8561e-05
ENSDARG00000071774	eef1e1	310.244	1.11838	0.308758	3.62219	0.000292118	0.00168738
ENSDARG00000103341	si:ch211-110e21.4	22.332	1.14761	0.472408	2.42928	0.015129	0.0437591
ENSDARG00000103347	cyp2aa3	82.4948	1.84716	0.482729	3.8265	0.000129981	0.000847186
ENSDARG00000105184	nbeab	186.721	1.13761	0.311818	3.6483	0.000263976	0.00155615
ENSDARG00000056859	spx	61.8654	1.41415	0.405234	3.48972	0.000483521	0.00257676
ENSDARG00000038574	scg2b	5218.69	1.26174	0.277333	4.54953	5.37649e-06	5.59644e-05
ENSDARG00000117388	CABZ01053592.1	59.7356	1.69195	0.389992	4.33843	1.43505e-05	0.000130298
ENSDARG00000104756		113.534	1.5152	0.540394	2.80388	0.00504913	0.0179827
ENSDARG00000032639	cd36	11963.5	1.37259	0.384895	3.56614	0.000362272	0.00202105
ENSDARG00000032631	ltb4r	108.306	1.29632	0.292434	4.43288	9.29839e-06	8.97651e-05
ENSDARG00000037281	fgg	5088.19	2.27692	0.343755	6.62367	3.50377e-11	1.37021e-09
ENSDARG00000037285	mipa	6478.58	1.6783	0.600131	2.79656	0.00516498	0.018324
ENSDARG00000074119	frmpd2	41.6131	1.54085	0.36782	4.18914	2.80008e-05	0.00022959
ENSDARG00000074117	si:dkey-1h24.2	24.2146	1.32482	0.423714	3.12667	0.00176796	0.00757025
ENSDARG00000038398	pmm1	62.7222	1.32609	0.445005	2.97994	0.00288302	0.0113795
ENSDARG00000075249	fam171a2a	1219.88	1.03442	0.242748	4.26127	2.03265e-05	0.000175017
ENSDARG00000070142	cart4	236.945	1.75394	0.348961	5.02618	5.00341e-07	7.04263e-06
ENSDARG00000044091	pitpnab	533.804	1.11433	0.367953	3.02846	0.002458	0.00996592
ENSDARG00000044090	zmpste24	1466.83	1.07167	0.224399	4.77574	1.79045e-06	2.15687e-05
ENSDARG00000071233	zgc:158254	302.511	1.4223	0.301175	4.72249	2.32978e-06	2.71193e-05
ENSDARG00000014427	mxe	9.06822	1.97124	0.80611	2.44537	0.0144703	0.042161
ENSDARG00000042982	cyp2p8	1822.55	2.19795	0.37326	5.88853	3.89639e-09	9.70673e-08
ENSDARG00000059057	atpv0e2	2008.22	1.14206	0.462234	2.47074	0.0134832	0.039925
ENSDARG00000040854	tsg101a	964.942	1.38706	0.241489	5.74376	9.25969e-09	2.08637e-07
ENSDARG00000110097	BX255907.1	6.8158	2.04255	0.855177	2.38846	0.0169193	0.0478791
ENSDARG00000090171	BX323556.1	17.7228	1.32189	0.513339	2.57508	0.0100216	0.0314127
ENSDARG00000045983	zbtb43	38.8187	1.09121	0.443251	2.46183	0.0138231	0.0406384
ENSDARG00000056910	CU234171.1	64.6606	1.42299	0.378548	3.75908	0.000170539	0.00107222
ENSDARG00000019588	chico	167.877	1.18988	0.303462	3.921	8.81834e-05	0.000608923
ENSDARG00000099821	tymp	36.7177	1.70072	0.567812	2.99522	0.00274243	0.0109275
ENSDARG00000041848	rh50	492.02	2.08731	0.324162	6.43909	1.20189e-10	4.19027e-09
ENSDARG00000027986	slc35d1b	1293.07	1.02722	0.388952	2.64098	0.00826658	0.0269399
ENSDARG00000056262	slc35g2a	577.757	1.03715	0.287751	3.60434	0.000312946	0.00178732
ENSDARG00000097767	BX000438.1	50.9645	1.36652	0.361074	3.78461	0.000153949	0.000981382
ENSDARG00000023609	AL845324.1	463.431	1.00815	0.248982	4.04909	5.14168e-05	0.000384915
ENSDARG00000020645	slc7a3a	1878.18	1.45652	0.309796	4.70155	2.58188e-06	2.95768e-05
ENSDARG00000063577	klhl35	21.8089	1.21911	0.48183	2.53016	0.0114011	0.0348427
ENSDARG00000100088	zmp:0000001114	958.917	1.02269	0.309427	3.30511	0.00094938	0.00450676
ENSDARG00000101936	tmem106ba	1514.76	1.09699	0.352026	3.11623	0.00183178	0.00780095
ENSDARG00000114823	PLXNA1	571.357	1.01417	0.271364	3.7373	0.000186004	0.00115301
ENSDARG00000101689	si:dkey-16p6.1	21.5777	1.54118	0.632841	2.43534	0.0148778	0.0431532
ENSDARG00000076076	crtc1b	92.3494	1.31095	0.441557	2.96893	0.00298837	0.0117096
ENSDARG00000102795	CU681842.1	68.3819	1.38726	0.463154	2.99525	0.00274223	0.0109275
ENSDARG00000102245	tk1	433.13	1.44922	0.329202	4.40221	1.07153e-05	0.000101469
ENSDARG00000102241	zgc:136410	162.371	2.2755	0.518283	4.39046	1.13109e-05	0.000106139
ENSDARG00000081369	NC_002333.9	112.427	1.58795	0.574686	2.76316	0.00572448	0.0199552
ENSDARG00000080015	lrrtm4l1	56.1203	1.16453	0.459699	2.53326	0.0113008	0.0346161
ENSDARG00000113657	LO018363.2	94.819	1.24311	0.443069	2.80568	0.00502108	0.0179015
ENSDARG00000068114	f11r.2	66.7437	2.84444	0.569636	4.99343	5.9317e-07	8.21811e-06
ENSDARG00000017180	npc1	3364.38	1.07959	0.254281	4.24565	2.17961e-05	0.000185856
ENSDARG00000073675	tlr8b	15.0063	1.30756	0.533035	2.45305	0.014165	0.0414133
ENSDARG00000079850	dchs1b	738.907	1.00254	0.217083	4.61825	3.86989e-06	4.21423e-05
ENSDARG00000058537	si:dkey-102c8.2	39.5621	1.64239	0.487483	3.36912	0.000754081	0.0037415
ENSDARG00000061398	epb41l4b	144.501	1.28174	0.396766	3.23047	0.00123586	0.00563209
ENSDARG00000061391	grhl1	375.25	1.53453	0.275185	5.57635	2.45623e-08	4.9199e-07
ENSDARG00000097560	BX511311.3	276.098	1.5549	0.362183	4.29312	1.76178e-05	0.000155
[truncated: 178 more rows]

## Sheet: Highly HS enriched (wild type) 
gene_id	gene_name	baseMean	log2FoldChange	lfcSE	stat	pvalue	padj
ENSDARG00000015206	hnrnpua	9162.3	-1.12782	0.441892	-2.55226	0.0107028	0.0331467
ENSDARG00000097868	BX294160.1	20.6299	-1.82482	0.443139	-4.11793	3.82284e-05	0.000300478
ENSDARG00000097864	CR847983.2	10.2344	-2.61073	0.737807	-3.5385	0.0004024	0.00220819
ENSDARG00000074723	myo10l1	3521.83	-2.659	0.658775	-4.03628	5.43058e-05	0.000403037
ENSDARG00000074726	nrde2	2245.37	-2.06848	0.44436	-4.65496	3.24045e-06	3.60292e-05
ENSDARG00000090844	CABZ01054965.1	1980.24	-2.91698	0.228401	-12.7713	2.37263e-37	3.32391e-34
ENSDARG00000094741	HTRA2	136.991	-1.25486	0.43326	-2.89632	0.00377564	0.014246
ENSDARG00000092995	BX294113.1	19.9746	-4.01601	1.06225	-3.78068	0.0001564	0.0009934
ENSDARG00000092999	tnni4b.1	497.711	-3.1072	0.314646	-9.87522	5.33171e-23	1.60734e-20
ENSDARG00000075455	soga3b	544.171	-1.58661	0.630289	-2.51727	0.0118267	0.0359176
ENSDARG00000051886	ankrd11	67851.6	-2.08641	0.453139	-4.60434	4.13779e-06	4.47121e-05
ENSDARG00000057114	hpf1	2135.86	-2.0327	0.460922	-4.41007	1.03339e-05	9.83265e-05
ENSDARG00000089032	si:ch211-154o6.2	1091.63	-1.18324	0.354159	-3.34099	0.000834789	0.00407154
ENSDARG00000030805	znhit2	415.549	-1.09381	0.347527	-3.14741	0.00164723	0.00714969
ENSDARG00000044326	BX950188.1	99.034	-1.06796	0.448093	-2.38335	0.017156	0.0484339
ENSDARG00000093714	artnb	98.828	-2.43611	0.721213	-3.3778	0.00073069	0.00363998
ENSDARG00000045302	smpx	1716.41	-1.31373	0.327513	-4.01122	6.0406e-05	0.000441704
ENSDARG00000112213	BX005321.1	78.9461	-1.20536	0.26438	-4.5592	5.13492e-06	5.36845e-05
ENSDARG00000112217	SHISAL2A	62.5058	-3.50995	0.556982	-6.30173	2.94339e-10	9.40937e-09
ENSDARG00000015930	rwdd1	7460.49	-1.86413	0.275663	-6.76236	1.3576e-11	5.8152e-10
ENSDARG00000053241	sts	565.618	-1.90246	0.22534	-8.44264	3.10258e-17	4.03776e-15
ENSDARG00000071051	cbx6a	3413.96	-1.27013	0.289376	-4.38918	1.13777e-05	0.000106639
ENSDARG00000117637	CABZ01005379.1	1609.09	-2.70341	0.690858	-3.91311	9.11134e-05	0.00062625
ENSDARG00000103379	pax6a	7518.01	-2.09974	0.414694	-5.06335	4.11947e-07	5.94602e-06
ENSDARG00000103371	si:dkey-190j3.6	574.957	-2.46618	0.592038	-4.16557	3.1057e-05	0.00025148
ENSDARG00000100136	dcp1a	1377.72	-1.34541	0.212491	-6.33163	2.42579e-10	7.87094e-09
ENSDARG00000087645	znf1064	37.5084	-2.09959	0.778571	-2.69672	0.00700264	0.0236025
ENSDARG00000056803	ap1s1	5485.61	-2.25726	0.153407	-14.7142	5.22807e-49	3.11279e-45
ENSDARG00000102401	zgc:173517	149.878	-1.50272	0.28058	-5.35575	8.52021e-08	1.49094e-06
ENSDARG00000003749	polb	1852.28	-1.15755	0.276497	-4.18647	2.83328e-05	0.000231881
ENSDARG00000030758	guca1c	10948.4	-2.71388	0.515753	-5.26198	1.4251e-07	2.34232e-06
ENSDARG00000104728	BX950205.1	47.8997	-1.56106	0.483833	-3.22644	0.00125341	0.00570549
ENSDARG00000104722	myl2a	1506.93	-1.06315	0.21266	-4.99929	5.75416e-07	7.9954e-06
ENSDARG00000098465	si:ch73-366l1.5	8321	-1.0919	0.231684	-4.71291	2.44207e-06	2.82606e-05
ENSDARG00000075295	tulp1a	6060.56	-2.41276	0.369934	-6.52213	6.93157e-11	2.54364e-09
ENSDARG00000089236	mettl15	248.711	-1.13778	0.228673	-4.97559	6.50495e-07	8.92922e-06
ENSDARG00000035676	ptp4a2b	6561.36	-1.05461	0.290591	-3.6292	0.000284297	0.00165384
ENSDARG00000102188	CU694264.1	186.855	-2.80224	0.336627	-8.32447	8.47061e-17	1.01887e-14
ENSDARG00000000503	stx1b	49069.1	-1.6944	0.189833	-8.92571	4.42844e-19	7.22381e-17
ENSDARG00000087324	crygm2d1	56419.3	-2.23284	0.283688	-7.87075	3.52519e-15	3.04188e-13
ENSDARG00000099630	BX510915.1	1201.43	-4.20655	0.658733	-6.38582	1.70483e-10	5.74289e-09
ENSDARG00000045408	tagln	7238.87	-1.51962	0.355346	-4.27646	1.89892e-05	0.000165537
ENSDARG00000018049	sf3b2	11698.8	-1.23266	0.45102	-2.73305	0.00627512	0.021525
ENSDARG00000013016	pole4	1168.74	-1.05992	0.385362	-2.75045	0.00595139	0.0205925
ENSDARG00000023151	ucp1	53147.1	-1.20066	0.337165	-3.56103	0.0003694	0.00205216
ENSDARG00000116179	CT583728.25	65801.6	-4.92616	0.906873	-5.43203	5.57161e-08	1.02308e-06
ENSDARG00000078979	arhgef40	1168.57	-1.58257	0.641676	-2.46631	0.0136514	0.0403077
ENSDARG00000078974	COA4	426.557	-1.50166	0.35395	-4.24259	2.20957e-05	0.000188088
ENSDARG00000021945	ddx23	9991.14	-1.61287	0.43631	-3.69662	0.000218493	0.00132278
ENSDARG00000056926	drd2a	94.2901	-1.32456	0.481416	-2.75139	0.00593435	0.0205365
ENSDARG00000056929	kdm6bb	35054.6	-3.1648	0.565225	-5.59918	2.15372e-08	4.35055e-07
ENSDARG00000097754	CR749763.5	19.4012	-1.47592	0.493781	-2.98902	0.00279873	0.0111146
ENSDARG00000097750	CR854827.3	97.7104	-3.16615	0.372069	-8.50959	1.74551e-17	2.35287e-15
ENSDARG00000011999	ybey	679.809	-1.84824	0.230522	-8.01765	1.07786e-15	1.01867e-13
ENSDARG00000021163	thrb	658.549	-1.25483	0.30833	-4.06975	4.70642e-05	0.000357424
ENSDARG00000060054	epc1b	2740.79	-1.06966	0.2544	-4.20465	2.61481e-05	0.000216833
ENSDARG00000104105	ttf2	501.691	-1.01586	0.346424	-2.93242	0.00336335	0.012953
ENSDARG00000071558	fblim1	1337.16	-1.19091	0.312841	-3.80675	0.000140803	0.0009105
ENSDARG00000012140	ccnl1b	1831.94	-1.01987	0.278576	-3.66102	0.000251212	0.00148902
ENSDARG00000069661	si:dkey-121j17.6	414.85	-2.18012	0.654793	-3.32948	0.000870084	0.00419569
ENSDARG00000058280	si:dkey-208b23.5	45.3937	-2.31844	0.688286	-3.36843	0.000755987	0.00374783
ENSDARG00000100303	CU638714.1	35.5557	-1.7511	0.404716	-4.32674	1.51329e-05	0.000136208
ENSDARG00000100301	CABZ01065328.2	32.6345	-1.66815	0.453808	-3.67589	0.000237026	0.0014187
ENSDARG00000062361	paxbp1	3622.22	-2.00996	0.491187	-4.09204	4.27589e-05	0.000330734
ENSDARG00000031836	vps37c	3710.83	-1.63888	0.294447	-5.56595	2.60722e-08	5.18747e-07
ENSDARG00000104682	tpm2	26963.6	-1.22671	0.175285	-6.99836	2.58975e-12	1.26388e-10
ENSDARG00000017385	b9d2	299.786	-1.06762	0.250319	-4.26505	1.99861e-05	0.00017246
ENSDARG00000094135	BX936305.1	13.8859	-2.52123	0.881321	-2.86074	0.00422653	0.0156085
ENSDARG00000094132	igf1	184.896	-1.80471	0.597828	-3.01878	0.00253791	0.0102255
ENSDARG00000091563	snw1	11082.8	-1.78155	0.52422	-3.39847	0.000677636	0.00342209
ENSDARG00000034717	def6c	252.746	-2.16255	0.60786	-3.55765	0.000374182	0.00207486
ENSDARG00000016260	fxr2	9385.06	-1.55526	0.2905	-5.35371	8.61668e-08	1.50672e-06
ENSDARG00000092033	si:dkey-239h2.3	1769.92	-1.95682	0.404832	-4.83365	1.34051e-06	1.67325e-05
ENSDARG00000098164	aipl2	1500.29	-2.48376	0.513018	-4.84146	1.28888e-06	1.62327e-05
ENSDARG00000099415	CR759907.1	62.0383	-1.90996	0.566561	-3.37115	0.000748542	0.00371711
ENSDARG00000093070	thumpd2	230.187	-1.29683	0.199256	-6.50835	7.59788e-11	2.76684e-09
ENSDARG00000058508	cfap70	248.793	-1.05188	0.389988	-2.69722	0.00699205	0.0235701
ENSDARG00000061458	phf14	5062.38	-2.19175	0.579264	-3.78368	0.000154525	0.000983605
ENSDARG00000061451	n4bp2	885.77	-1.04645	0.424342	-2.46604	0.0136616	0.0403178
ENSDARG00000097512	BX649529.1	368.141	-1.8082	0.297382	-6.0804	1.19882e-09	3.32765e-08
ENSDARG00000097513	CT573383.1	1628.26	-1.21639	0.269223	-4.51816	6.238e-06	6.35977e-05
ENSDARG00000057504	si:dkey-202g17.3	676.492	-1.18698	0.350928	-3.3824	0.000718543	0.00358684
ENSDARG00000022698	lad1	812.696	-1.41677	0.343663	-4.12254	3.74713e-05	0.000294819
ENSDARG00000101619	micos10	2339.94	-1.2253	0.42164	-2.90604	0.00366029	0.0138922
ENSDARG00000091917	CU571079.1	126.524	-1.188	0.381614	-3.11309	0.00185141	0.00786394
ENSDARG00000094276	BX005156.2	170.181	-3.59991	0.351602	-10.2386	1.3316e-24	4.80505e-22
ENSDARG00000078317	si:dkey-175m17.7	2446.4	-3.75749	0.655789	-5.72973	1.00593e-08	2.25374e-07
ENSDARG00000078313	MYO9B	4234.14	-1.92872	0.672068	-2.86984	0.00410685	0.0152535
ENSDARG00000091001	mycbp	1076.3	-1.36028	0.326409	-4.16741	3.08083e-05	0.000249653
ENSDARG00000091009	si:ch211-28p3.4	283.016	-1.66942	0.228106	-7.31862	2.50534e-13	1.4891e-11
ENSDARG00000079046	rabl6a	5041.83	-2.80134	0.325183	-8.61465	7.01579e-18	1.01265e-15
ENSDARG00000038153	lgals2b	36809.2	-1.4358	0.190155	-7.55064	4.33121e-14	3.01614e-12
ENSDARG00000038151	zgc:92360	1884.86	-1.10773	0.178045	-6.22161	4.92073e-10	1.50246e-08
ENSDARG00000103923	tfap4	1095.36	-1.87097	0.667785	-2.80176	0.00508251	0.0180869
ENSDARG00000103922	bod1	1379.32	-1.02163	0.267669	-3.81678	0.000135207	0.000877885
ENSDARG00000042660	fam32a	20643.4	-3.27308	0.361615	-9.05127	1.4132e-19	2.4486e-17
ENSDARG00000099359	CR855320.1	198.758	-1.5428	0.416785	-3.70166	0.000214195	0.00130068
ENSDARG00000102333	fcf1	4223.43	-2.01423	0.288951	-6.97083	3.15071e-12	1.50678e-10
ENSDARG00000107978	AL840638.2	27.4457	-3.67438	0.879028	-4.18004	2.91454e-05	0.000237552
ENSDARG00000077602	CR394546.1	65.5672	-1.70697	0.422554	-4.03965	5.35311e-05	0.000398156
ENSDARG00000095949	si:dkey-22i16.9	38.0755	-1.08017	0.374501	-2.88428	0.0039231	0.0147045
ENSDARG00000005945	sart1	8389.16	-1.18725	0.393267	-3.01894	0.00253661	0.010222
ENSDARG00000102802	brdt	16418.6	-2.50212	0.435201	-5.74934	8.9595e-09	2.0264e-07
ENSDARG00000038901	tmem256	1343.06	-1.58608	0.316135	-5.01711	5.24548e-07	7.3486e-06
ENSDARG00000100402	fgd1	1065.19	-1.86353	0.724617	-2.57174	0.0101189	0.0316843
ENSDARG00000104314	nrg1	751.337	-1.48213	0.442201	-3.35171	0.000803141	0.00394628
ENSDARG00000062442	msrb1b	29.2443	-2.08409	0.401001	-5.19722	2.02288e-07	3.18737e-06
ENSDARG00000030591	lrrc42	376.482	-1.40146	0.232227	-6.03485	1.59106e-09	4.31089e-08
ENSDARG00000062445	pias1b	686.721	-1.96552	0.731446	-2.68717	0.00720603	0.0241546
ENSDARG00000101753	CABZ01085195.1	20.1096	-1.44577	0.605519	-2.38765	0.0169566	0.0479732
ENSDARG00000101756	im:7141269	70.649	-1.05995	0.371803	-2.85084	0.0043604	0.0160135
ENSDARG00000105042	cldn10l2	18.8236	-1.21879	0.478562	-2.54678	0.0108722	0.0335491
ENSDARG00000105041	CABZ01024659.1	20.6449	-1.13947	0.465912	-2.44567	0.0144584	0.0421316
ENSDARG00000042520	UTP14C	7959.37	-1.82954	0.367112	-4.9836	6.24132e-07	8.60703e-06
ENSDARG00000094075	BX936317.1	12.175	-1.71165	0.60431	-2.8324	0.00461995	0.0167727
ENSDARG00000077853	ttll2	83.4408	-1.01591	0.296356	-3.428	0.000608043	0.00312468
ENSDARG00000077859	ndufaf4	537.762	-1.27234	0.239841	-5.30494	1.12708e-07	1.90915e-06
ENSDARG00000051800	fnbp4	4048.33	-1.05352	0.3333	-3.16087	0.00157297	0.00687651
ENSDARG00000002213	invs	1219.61	-1.96463	0.564528	-3.48012	0.000501185	0.00265457
ENSDARG00000091792	akap12a	13170.3	-1.46089	0.501847	-2.91103	0.00360238	0.0137161
ENSDARG00000088693	dcst2	12.9068	-2.08844	0.544108	-3.83828	0.000123902	0.000813351
ENSDARG00000044380	rbmx2	5840.75	-2.59756	0.44704	-5.81059	6.22523e-09	1.46938e-07
ENSDARG00000093798	slx4	91.3833	-1.71112	0.321321	-5.32529	1.00794e-07	1.73573e-06
ENSDARG00000092266	si:ch73-27e22.2	35.1961	-1.17385	0.396458	-2.96084	0.00306802	0.0119882
ENSDARG00000014690	rps4x	135137	-1.03963	0.319029	-3.25873	0.00111914	0.0051875
ENSDARG00000059556	recql5	973.396	-1.09962	0.225288	-4.88095	1.05578e-06	1.36654e-05
ENSDARG00000093130	CR788254.2	206.888	-1.86951	0.265751	-7.03482	1.99512e-12	9.96139e-11
ENSDARG00000015128	rpl27	51531.8	-1.01306	0.340181	-2.97801	0.00290131	0.0114373
ENSDARG00000112579	cmss1	2234.33	-2.2551	0.369144	-6.10901	1.00248e-09	2.8389e-08
ENSDARG00000021351	nefma	28962.6	-2.34259	0.481069	-4.86955	1.11852e-06	1.4345e-05
ENSDARG00000022718	casp8ap2	1863.81	-1.85924	0.584673	-3.17996	0.00147297	0.00651674
ENSDARG00000045815	mcm10	377.567	-1.33826	0.421348	-3.17614	0.00149247	0.00659038
ENSDARG00000055868	rsl1d1	18413.6	-2.42401	0.478238	-5.06863	4.00698e-07	5.81182e-06
ENSDARG00000011926	tpgs2	202.83	-1.11028	0.260674	-4.25927	2.05094e-05	0.000176463
ENSDARG00000063153	bcl11ab	3063.89	-2.91906	0.701459	-4.16141	3.1629e-05	0.000255695
ENSDARG00000076277	CR385050.1	78.1516	-2.20928	0.266336	-8.29507	1.08518e-16	1.26689e-14
ENSDARG00000100640	BX321870.2	16.7201	-1.68828	0.489733	-3.44735	0.000566117	0.00294574
ENSDARG00000028389	rab44	163.714	-1.45026	0.585903	-2.47525	0.0133142	0.039518
ENSDARG00000054010	scaf1	15392.4	-1.75605	0.495493	-3.54404	0.000394048	0.00216986
ENSDARG00000102488	FO704745.1	19.998	-3.90693	0.640585	-6.099	1.06735e-09	3.00829e-08
ENSDARG00000027172	phactr2	1344.71	-1.11455	0.438184	-2.54356	0.010973	0.0338008
ENSDARG00000105450	si:ch211-63p21.1	9145.74	-1.5172	0.235236	-6.4497	1.12069e-10	3.93082e-09
ENSDARG00000056504	frg1	3305.65	-2.38716	0.476491	-5.00987	5.44675e-07	7.59928e-06
ENSDARG00000003599	rpl3	214506	-1.13308	0.343221	-3.3013	0.000962369	0.00456287
ENSDARG00000056509	pdik1l	940.521	-1.28661	0.277076	-4.64354	3.42488e-06	3.78501e-05
ENSDARG00000032326	mecr	569.72	-1.08594	0.205573	-5.28251	1.27424e-07	2.12963e-06
ENSDARG00000032327	usp36	56409.8	-2.93499	0.519378	-5.65098	1.59534e-08	3.33578e-07
ENSDARG00000071241	trim35-39	246.281	-1.0687	0.316967	-3.37164	0.000747228	0.00371291
ENSDARG00000008372	spred2b	12226.6	-3.32386	0.650658	-5.10847	3.24783e-07	4.84651e-06
ENSDARG00000068640	rsf1b.1	17265.6	-1.94008	0.558095	-3.47625	0.000508484	0.00268337
ENSDARG00000094470	txnrd2.1	39.1469	-1.77972	0.369494	-4.81663	1.46001e-06	1.80444e-05
ENSDARG00000097948	BX901883.5	17.5453	-3.644	0.993957	-3.66615	0.000246229	0.00146239
ENSDARG00000030411	crygn2	54303.8	-1.1605	0.395516	-2.93414	0.00334477	0.0128877
ENSDARG00000045482	stk38l	1558.47	-1.67832	0.35363	-4.74597	2.07509e-06	2.45263e-05
ENSDARG00000094554	si:ch73-7i4.1	105.073	-2.4368	0.737897	-3.30236	0.000958751	0.00454853
ENSDARG00000094557	nupr1b	8415.74	-1.11786	0.355532	-3.14418	0.00166555	0.00721214
ENSDARG00000085497	RPPH1-2P	19.0681	-3.85911	0.587209	-6.57194	4.96629e-11	1.86557e-09
ENSDARG00000078606	zgc:194224	2005.22	-3.21408	0.367043	-8.75668	2.01085e-18	3.05034e-16
ENSDARG00000099129	phlda1	3064.84	-3.82708	0.539855	-7.08908	1.35005e-12	6.91458e-11
ENSDARG00000078604	tbc1d10b	11938.5	-2.50753	0.545165	-4.59958	4.23345e-06	4.55804e-05
ENSDARG00000099122	naa38	1002.99	-1.2917	0.232773	-5.54921	2.86957e-08	5.68094e-07
ENSDARG00000043502	ccdc124	6399.22	-1.57754	0.201824	-7.81639	5.43604e-15	4.4498e-13
ENSDARG00000099789	si:ch211-76m11.7	14.1335	-2.79957	0.786015	-3.56173	0.000368425	0.0020477
ENSDARG00000023214	mob2a	1703.26	-2.3458	0.489925	-4.78809	1.68379e-06	2.04493e-05
ENSDARG00000022280	brd2a	10596.3	-1.65595	0.494349	-3.34976	0.000808811	0.00397086
ENSDARG00000099870	tnni4a	344.906	-1.80159	0.317767	-5.66952	1.43197e-08	3.03686e-07
ENSDARG00000099873	zgc:163083	617.841	-1.55066	0.442735	-3.50246	0.000460986	0.00246993
ENSDARG00000053326	gna11b	1956.9	-2.54017	0.501697	-5.06316	4.12356e-07	5.94831e-06
ENSDARG00000097203	si:ch211-176l24.4	192.116	-2.41701	0.315455	-7.66197	1.83108e-14	1.37135e-12
ENSDARG00000056743	cavin4b	4678.8	-1.48697	0.261884	-5.67798	1.36294e-08	2.90599e-07
ENSDARG00000061699	sipa1l3	902.541	-1.52308	0.541971	-2.81025	0.0049503	0.0177288
ENSDARG00000012656	atf6	11699.2	-2.06421	0.866484	-2.38229	0.0172054	0.0485503
ENSDARG00000045167	dlgap5	1266.12	-1.59032	0.395247	-4.02361	5.73118e-05	0.000422712
ENSDARG00000107526	smkr1	382.571	-2.66625	0.323914	-8.23135	1.85119e-16	2.06019e-14
ENSDARG00000021257	eif3d	30419.9	-1.04785	0.281035	-3.72854	0.00019259	0.00118735
ENSDARG00000057166	lrmda	234.736	-1.74181	0.397847	-4.3781	1.19718e-05	0.000111506
ENSDARG00000090268	krtt1c19e	114465	-1.83442	0.28449	-6.4481	1.13258e-10	3.96671e-09
ENSDARG00000061039	atp10a	478.321	-1.84705	0.617076	-2.99322	0.00276048	0.0109864
ENSDARG00000020610	tnnt2a	1135.39	-1.41764	0.187322	-7.56793	3.79207e-14	2.68785e-12
ENSDARG00000028027	trim63a	2485.81	-1.38068	0.313682	-4.40153	1.07491e-05	0.000101674
ENSDARG00000103522	si:zfos-943e10.1	2773.18	-1.23248	0.282967	-4.35557	1.3272e-05	0.000121759
ENSDARG00000105273	FP074902.2	850.181	-1.81639	0.355007	-5.11649	3.1128e-07	4.66254e-06
ENSDARG00000006896	lhx6	831.047	-1.21352	0.162091	-7.48663	7.06669e-14	4.62363e-12
ENSDARG00000086658	crygm2d21	41567.1	-1.49541	0.385277	-3.8814	0.000103858	0.000701895
ENSDARG00000062674	btbd10a	4843.51	-1.16951	0.205237	-5.69834	1.20976e-08	2.62877e-07
ENSDARG00000114870	CABZ01078594.1	23897.7	-2.90411	0.33603	-8.6424	5.50453e-18	8.1426e-16
ENSDARG00000102728	CR762480.2	334.047	-1.09262	0.207026	-5.27768	1.30832e-07	2.17591e-06
ENSDARG00000101381	CU019562.2	16.9475	-1.95733	0.617946	-3.16747	0.00153772	0.00675066
ENSDARG00000100388	abhd5b	229.754	-1.42386	0.22195	-6.41524	1.406e-10	4.81109e-09
ENSDARG00000100387	si:dkey-78o7.3	80.4748	-1.85646	0.355888	-5.21642	1.82418e-07	2.91575e-06
ENSDARG00000005274	rad52	118.143	-1.01957	0.36986	-2.75665	0.00583977	0.02028
ENSDARG00000104605	si:ch73-299h12.4	229.409	-2.08249	0.59776	-3.48382	0.000494316	0.0026243
ENSDARG00000104609	crebbpa	8380.57	-1.63228	0.543414	-3.00374	0.0026668	0.0106744
ENSDARG00000101035	CU655870.1	116.985	-1.51032	0.489743	-3.08391	0.002043	0.00854517
ENSDARG00000037350	rpl9	159536	-1.67561	0.292161	-5.73522	9.73848e-09	2.18391e-07
ENSDARG00000069326	mus81	468.549	-1.51585	0.313927	-4.82867	1.37449e-06	1.71028e-05
ENSDARG00000031216	ssu72	3125.8	-1.18654	0.271531	-4.3698	1.24363e-05	0.000115016
ENSDARG00000004636	ccdc9	8088.29	-2.11643	0.488457	-4.33289	1.47167e-05	0.000132964
ENSDARG00000100816	CT990625.1	21.6193	-2.06169	0.553878	-3.72229	0.000197428	0.00121528
ENSDARG00000069817	crygm2d17	41802.9	-1.57145	0.371945	-4.22494	2.39005e-05	0.000200952
ENSDARG00000082968	dre-mir-429b	20.6214	-2.16251	0.559648	-3.86405	0.000111523	0.00074495
ENSDARG00000078060	syt7b	903.464	-1.46938	0.407275	-3.60785	0.000308748	0.00176631
ENSDARG00000059235	zgc:113274	411.298	-1.05444	0.280873	-3.75415	0.000173934	0.00109183
ENSDARG00000043328	fip1l1a	244.111	-1.51362	0.50113	-3.02041	0.0025243	0.0101933
ENSDARG00000090061	CR394546.2	511.412	-2.1143	0.523733	-4.03698	5.41445e-05	0.000401965
ENSDARG00000038028	ndufa6	10911.3	-1.91944	0.212073	-9.05083	1.41883e-19	2.4486e-17
ENSDARG00000078832	si:dkey-73p2.3	1294.54	-2.27557	0.265537	-8.56971	1.03743e-17	1.41996e-15
ENSDARG00000078835	mrpl58	347.808	-1.90078	0.329268	-5.77275	7.79892e-09	1.79458e-07
ENSDARG00000021864	rplp1	192217	-1.74903	0.410916	-4.25642	2.0773e-05	0.000178474
ENSDARG00000110991	ZNF276	2407.6	-1.01446	0.296625	-3.42	0.000626207	0.00320312
ENSDARG00000019181	rpsa	256241	-1.49779	0.390849	-3.83213	0.000127039	0.000830512
ENSDARG00000099309	si:zfos-169g10.3	740.213	-1.56724	0.254953	-6.14716	7.88806e-10	2.28821e-08
ENSDARG00000068303	zgc:171509	129.009	-3.47792	0.62993	-5.52111	3.36856e-08	6.55438e-07
ENSDARG00000037532	mcm3l	53.2995	-1.46803	0.351928	-4.17139	3.02742e-05	0.000245659
ENSDARG00000037539	tnnc1b	8181.47	-1.51084	0.181316	-8.33267	7.90386e-17	9.55524e-15
ENSDARG00000100959	si:dkey-3p4.7	75.6627	-2.59177	0.614951	-4.2146	2.50224e-05	0.000208587
ENSDARG00000100481	smg6	3304.14	-1.52262	0.503432	-3.02449	0.00249051	0.0100754
ENSDARG00000103755	si:dkeyp-4c4.1	63.4104	-1.76283	0.48789	-3.61317	0.000302474	0.00173486
ENSDARG00000041811	rps25	85870.6	-1.66625	0.374351	-4.45104	8.54562e-06	8.36853e-05
ENSDARG00000038615	pip4p1a	3220.76	-1.91951	0.231232	-8.30122	1.0305e-16	1.21497e-14
ENSDARG00000077762	si:rp71-79p20.2	440.734	-2.65402	0.57723	-4.59786	4.26849e-06	4.5854e-05
ENSDARG00000102571	metap2b	70178.6	-2.73228	0.445179	-6.13749	8.38373e-10	2.41728e-08
ENSDARG00000002165	psme1	1370.38	-1.72849	0.307834	-5.61501	1.96552e-08	4.00093e-07
ENSDARG00000104837	nudc	8307.61	-2.11082	0.346484	-6.09212	1.11427e-09	3.12204e-08
ENSDARG00000081270	rn7sk	134.22	-1.6177	0.27727	-5.83437	5.39927e-09	1.29495e-07
ENSDARG00000098592	zgc:92140	2406.35	-1.19726	0.253064	-4.73106	2.23352e-06	2.61522e-05
ENSDARG00000075727	map1lc3cl	1332.63	-2.27244	0.283619	-8.0123	1.12586e-15	1.05565e-13
ENSDARG00000088619	rexo4	3987.05	-2.24519	0.428021	-5.24551	1.55851e-07	2.53016e-06
ENSDARG00000092770	si:ch211-253p18.2	44.2964	-1.92584	0.57773	-3.33347	0.000857714	0.00415612
ENSDARG00000092775	BX640547.1	28.5798	-2.18919	0.592499	-3.69485	0.000220016	0.00133094
ENSDARG00000092774	tars3	2188.2	-1.01298	0.166423	-6.08677	1.15213e-09	3.21302e-08
ENSDARG00000092778	si:ch73-338o16.4	96.3355	-1.68798	0.366979	-4.59966	4.23175e-06	4.55804e-05
ENSDARG00000098047	CU855758.2	40.2576	-2.84989	0.819361	-3.47818	0.000504828	0.00266881
ENSDARG00000098046	FP017161.1	138.694	-1.5583	0.551736	-2.82436	0.00473748	0.0171359
ENSDARG00000098045	CR751602.2	264.979	-1.38468	0.319732	-4.33077	1.48589e-05	0.000133994
ENSDARG00000098044	BX663503.2	1245.48	-1.09468	0.315992	-3.46427	0.000531674	0.00279337
ENSDARG00000098048	CT025912.2	13.5151	-2.06499	0.603599	-3.42113	0.000623617	0.00319262
ENSDARG00000008867	rap1b	14837.3	-1.77714	0.186807	-9.51325	1.84804e-21	4.27311e-19
ENSDARG00000043821	klf7b	14385.7	-1.93767	0.159025	-12.1847	3.75189e-34	3.96295e-31
ENSDARG00000012426	neflb	10399.9	-2.49729	0.426244	-5.85883	4.66133e-09	1.13164e-07
ENSDARG00000090386	cd3eap	3368.53	-2.29036	0.383837	-5.967	2.41651e-09	6.32436e-08
ENSDARG00000090387	onecut2	3923.35	-3.37322	0.529658	-6.36868	1.90668e-10	6.34688e-09
ENSDARG00000110517	CU459094.1	215.727	-1.28922	0.317529	-4.06016	4.90398e-05	0.000369482
ENSDARG00000078210	tulp1b	6048.9	-3.03686	0.458688	-6.62075	3.57377e-11	1.3862e-09
ENSDARG00000078214	mybbp1a	24675.8	-1.98538	0.537713	-3.69228	0.000222256	0.00134278
ENSDARG00000077245	si:dkey-225n22.4	571.514	-1.81995	0.272726	-6.67317	2.5034e-11	1.01053e-09
ENSDARG00000008920	mrpl53	1122.35	-1.96571	0.296837	-6.62217	3.53969e-11	1.37973e-09
ENSDARG00000117353	BX005154.1	20.4635	-3.3156	0.819504	-4.04587	5.21296e-05	0.000389435
ENSDARG00000062209	mrps5	2607.75	-1.21137	0.327521	-3.6986	0.00021679	0.0013151
ENSDARG00000041400	ndufa3	4286.88	-1.59466	0.309461	-5.15303	2.56307e-07	3.95095e-06
ENSDARG00000099091	CU929418.1	1386.82	-2.37118	0.174175	-13.6138	3.31611e-42	7.89765e-39
ENSDARG00000054980	ebna1bp2	6331.17	-1.73824	0.244761	-7.10181	1.23137e-12	6.36146e-11
ENSDARG00000055638	ankrd33aa	3458.36	-3.07408	0.521381	-5.89604	3.72327e-09	9.33403e-08
ENSDARG00000055630	foxh1	42.5487	-1.37065	0.446612	-3.069	0.00214777	0.00890828
ENSDARG00000056582	arf2b	632.029	-1.05709	0.397191	-2.66142	0.00778119	0.0256636
ENSDARG00000056583	ndufs6	4134.58	-1.32845	0.373959	-3.55239	0.000381749	0.00211043
ENSDARG00000073936	BX511021.1	1300.83	-2.09596	0.693806	-3.02095	0.0025198	0.0101801
ENSDARG00000053291	pnrc2	58069.7	-2.38304	0.361094	-6.59952	4.12494e-11	1.57941e-09
ENSDARG00000053744	dcdc2b	147.718	-1.47943	0.268362	-5.51282	3.5313e-08	6.83197e-07
ENSDARG00000070774	irgf1	555.29	-2.32468	0.452434	-5.13817	2.77421e-07	4.23258e-06
ENSDARG00000028517	hbp1	4542.35	-1.38784	0.230502	-6.02095	1.73398e-09	4.6592e-08
ENSDARG00000052912	si:dkey-57n24.6	62.5279	-1.8721	0.373968	-5.00603	5.5565e-07	7.73881e-06
ENSDARG00000071424	ap3d1	26863.9	-2.96371	0.664109	-4.46268	8.09397e-06	7.98864e-05
ENSDARG00000071426	lrrc59	7332.05	-2.86391	0.471539	-6.07354	1.25123e-09	3.46504e-08
ENSDARG00000062568	mrpl2	3883.12	-1.14542	0.216133	-5.29963	1.16038e-07	1.95998e-06
ENSDARG00000105162	CR293509.1	311.239	-1.59979	0.241754	-6.61744	3.65474e-11	1.41301e-09
ENSDARG00000004227	pde3a	739.025	-2.05039	0.717161	-2.85903	0.00424938	0.0156738
ENSDARG00000086495	BX546500.1	160.508	-1.11009	0.388279	-2.85901	0.00424964	0.0156738
ENSDARG00000086498	si:ch211-116o3.3	16.4019	-2.14669	0.549189	-3.90884	9.27416e-05	0.000635607
ENSDARG00000035389	fcho2	3334.59	-1.20377	0.223473	-5.38666	7.17789e-08	1.2834e-06
ENSDARG00000068886	mrpl14	1665.67	-1.74278	0.319582	-5.4533	4.94435e-08	9.19958e-07
ENSDARG00000098945	CT583726.1	21.7666	-2.10691	0.491962	-4.28267	1.84662e-05	0.000161569
ENSDARG00000098942	rp9	5713.29	-2.90495	0.47746	-6.08416	1.17102e-09	3.25427e-08
ENSDARG00000074680	rims1a	3399.56	-1.55387	0.267515	-5.80855	6.30156e-09	1.48592e-07
ENSDARG00000091366	si:dkey-84k17.2	96.932	-1.04507	0.28351	-3.68618	0.000227648	0.00137153
ENSDARG00000094627		55.4021	-1.29245	0.540823	-2.38979	0.016858	0.0477454
ENSDARG00000098369	si:dkey-165o8.1	819.934	-1.04911	0.221515	-4.73609	2.17885e-06	2.55875e-05
ENSDARG00000034808	kcnip1b	4786.93	-2.05189	0.272372	-7.5334	4.94361e-14	3.37355e-12
ENSDARG00000095283	si:dkeyp-2e4.3	206.531	-1.30287	0.276261	-4.71609	2.40418e-06	2.78628e-05
ENSDARG00000095280	CU682811.3	96.2928	-1.53274	0.357119	-4.29196	1.77103e-05	0.000155756
ENSDARG00000016399	riok1	4489.29	-2.12132	0.402289	-5.27311	1.34131e-07	2.21683e-06
ENSDARG00000042186	paplnb	34.6817	-1.18145	0.402702	-2.93382	0.00334823	0.012899
ENSDARG00000092106	si:ch211-214p13.8	673.389	-2.05991	0.282839	-7.28297	3.26547e-13	1.92979e-11
ENSDARG00000093851	CU639468.1	403.714	-1.33481	0.525114	-2.54194	0.0110239	0.0339249
ENSDARG00000042236	atrx	39374.6	-1.66616	0.51421	-3.24024	0.0011943	0.00547412
ENSDARG00000044179	rbms2a	4412.35	-1.53891	0.446036	-3.4502	0.000560168	0.00292181
ENSDARG00000023323	ywhaqb	47636.6	-1.30262	0.353832	-3.68145	0.00023191	0.00139333
ENSDARG00000068480	map7d2a	3892.1	-2.35282	0.551424	-4.2668	1.98294e-05	0.000171231
ENSDARG00000090778	ttll1	1505.27	-1.75519	0.231862	-7.56997	3.73312e-14	2.65397e-12
ENSDARG00000117574	CABZ01034851.1	666.68	-1.98189	0.338053	-5.86266	4.55517e-09	1.1104e-07
ENSDARG00000110700	COX7A2	1889.19	-1.3322	0.340051	-3.91764	8.94205e-05	0.000616572
ENSDARG00000055900	zswim5	9369.16	-1.52489	0.434965	-3.50577	0.000455282	0.00244487
ENSDARG00000115365	CR753816.2	19.7409	-2.12069	0.527345	-4.02145	5.78406e-05	0.000425821
ENSDARG00000011602	CRACD	19671.5	-2.22672	0.478224	-4.65622	3.22069e-06	3.5843e-05
ENSDARG00000116621	CR396582.3	15.6481	-1.73725	0.613944	-2.82965	0.0046599	0.0168894
ENSDARG00000116625	znf1141	325.48	-1.57854	0.51021	-3.09389	0.0019755	0.00830365
ENSDARG00000092847	AL845320.1	12.3526	-1.95903	0.603928	-3.24381	0.00117942	0.00541321
ENSDARG00000076532	si:ch211-222l21.1	39867.8	-1.18848	0.374249	-3.17565	0.00149503	0.00659973
ENSDARG00000051956	isca1	3382.45	-1.45557	0.393758	-3.69661	0.000218502	0.00132278
ENSDARG00000051955	brms1	2080.44	-1.41337	0.259756	-5.44116	5.29357e-08	9.78816e-07
ENSDARG00000051953	ythdc1	6894.63	-2.3115	0.653679	-3.53614	0.000406023	0.00222449
ENSDARG00000028664	ahsa1a	42.6923	-1.3229	0.408964	-3.23477	0.00121741	0.00556353
ENSDARG00000053488	si:ch73-22a13.3	37.534	-1.31173	0.383772	-3.41799	0.000630859	0.00322
ENSDARG00000056467	tmub2	872.663	-2.13775	0.752616	-2.84042	0.00450538	0.0164302
ENSDARG00000062973	ttll7	4388.15	-1.95382	0.183915	-10.6235	2.31664e-26	9.85235e-24
ENSDARG00000070098	lcorl	1915.04	-1.09469	0.391944	-2.79297	0.00522263	0.0184979
ENSDARG00000088225	FO082877.1	1040.25	-1.05024	0.276965	-3.79197	0.000149455	0.000958124
ENSDARG00000032175	puf60a	122629	-2.93378	0.902565	-3.25049	0.00115206	0.00531835
ENSDARG00000035993	sumo3b	3344.77	-1.01975	0.299102	-3.40937	0.000651124	0.00330925
ENSDARG00000069893	sphk2	2969.37	-1.49747	0.484947	-3.0879	0.00201579	0.00844618
ENSDARG00000060578	si:dkey-226m8.10	508.282	-1.43396	0.459404	-3.12135	0.00180022	0.00769181
ENSDARG00000068760	tnks1bp1	15712	-2.45433	0.44294	-5.54099	3.00763e-08	5.91981e-07
ENSDARG00000103042	ddah1	1841.3	-1.87098	0.666609	-2.80672	0.00500489	0.0178698
ENSDARG00000076679	rai1	5070.51	-1.51964	0.290749	-5.22663	1.72625e-07	2.77786e-06
ENSDARG00000086512	prodhb	399.825	-1.08148	0.180894	-5.97854	2.25149e-09	5.93114e-08
ENSDARG00000104407	BX649453.1	103.502	-1.39572	0.315359	-4.42581	9.60794e-06	9.23044e-05
ENSDARG00000077075	fastk	3575.21	-1.38171	0.149338	-9.2522	2.19916e-20	4.5151e-18
ENSDARG00000059816	zgc:136864	2781.94	-1.47909	0.269955	-5.47903	4.27675e-08	8.05179e-07
ENSDARG00000059815	oaz2b	2479.7	-2.15279	0.539491	-3.99042	6.59573e-05	0.000476445
ENSDARG00000073750	crygm2d18	27745.4	-1.66301	0.339348	-4.90061	9.55404e-07	1.24884e-05
ENSDARG00000035175	schip1	15653.7	-2.65503	0.333828	-7.95329	1.81624e-15	1.6447e-13
ENSDARG00000018040	msantd4	390.489	-2.13102	0.521172	-4.0889	4.33429e-05	0.000333962
ENSDARG00000094186	BX322661.1	169.462	-2.70318	0.80077	-3.37573	0.000736212	0.00366276
ENSDARG00000075340	med1	2786.22	-2.06091	0.520775	-3.95739	7.57732e-05	0.000536289
ENSDARG00000100940	nr5a2	1200.62	-1.41638	0.227198	-6.23412	4.54333e-10	1.39979e-08
ENSDARG00000012820	nop56	69641.7	-2.63861	0.45925	-5.74548	9.16614e-09	2.06724e-07
ENSDARG00000002506	C7H16orf87	5903.29	-2.576	0.38695	-6.6572	2.79088e-11	1.11898e-09
ENSDARG00000002508	ankrd33ab	3885.45	-2.99476	0.298126	-10.0453	9.63553e-24	3.05973e-21
ENSDARG00000045144	zgc:163057	45.0707	-1.584	0.338626	-4.67774	2.90048e-06	3.2785e-05
ENSDARG00000045146	tomm22	3713.52	-1.20894	0.179991	-6.71669	1.85899e-11	7.79465e-10
ENSDARG00000045142	hbae5	73.7459	-1.29359	0.527721	-2.45128	0.0142348	0.0415767
ENSDARG00000045143	hbbe2	5798	-1.47813	0.227728	-6.49078	8.53921e-11	3.08136e-09
ENSDARG00000115988	AL935186.11	19283.6	-2.82645	0.685087	-4.12568	3.69644e-05	0.000291698
ENSDARG00000097365	CU655820.1	525.184	-2.31805	0.57751	-4.01388	5.973e-05	0.000437297
ENSDARG00000097369	FP017274.1	122.564	-1.61989	0.356169	-4.5481	5.41322e-06	5.62729e-05
ENSDARG00000097368	si:dkey-244a7.1	130.525	-2.28253	0.478406	-4.77111	1.83213e-06	2.19707e-05
ENSDARG00000116984	AL929276.2	223.915	-2.05518	0.239305	-8.58811	8.84119e-18	1.23136e-15
ENSDARG00000114291	BX005361.4	582.083	-2.41709	0.627319	-3.85305	0.000116654	0.000773663
ENSDARG00000012044	polr3gla	1239.8	-2.13817	0.411671	-5.19388	2.05959e-07	3.23556e-06
ENSDARG00000094846	BX936461.1	187.265	-1.52931	0.370874	-4.12353	3.73115e-05	0.000293776
ENSDARG00000061373	znf142	927.457	-1.46135	0.346325	-4.21959	2.44744e-05	0.000204879
ENSDARG00000110131	pimr79	16.4361	-2.63561	0.530622	-4.96702	6.79904e-07	9.26881e-06
ENSDARG00000029639	tomm70a	4191.85	-1.84202	0.595985	-3.09072	0.00199674	0.00837666
ENSDARG00000057206	nmt1b	243.813	-1.33752	0.234076	-5.71403	1.1033e-08	2.43074e-07
ENSDARG00000060771	map7d3	4680.54	-1.53458	0.539634	-2.84375	0.00445861	0.0163037
ENSDARG00000103207	rab11fip4b	459.741	-1.4356	0.194382	-7.38546	1.51932e-13	9.49712e-12
ENSDARG00000028276	si:ch211-196h16.12	106.125	-1.3858	0.275601	-5.02827	4.94923e-07	6.97873e-06
ENSDARG00000052019	si:ch73-109d9.1	498.443	-1.05275	0.261681	-4.02302	5.74565e-05	0.000423386
ENSDARG00000104522	BX908386.3	65.1775	-2.08357	0.624517	-3.3363	0.000849025	0.00412661
ENSDARG00000101175	mcu	603.535	-2.45715	0.656451	-3.74309	0.000181774	0.00113239
ENSDARG00000101172	TMEM200C	205.459	-2.10347	0.773766	-2.71849	0.00655811	0.0223413
ENSDARG00000101171	FO704786.1	435.801	-1.3827	0.266359	-5.19112	2.09027e-07	3.27945e-06
ENSDARG00000038693	gng7	3380.29	-1.87463	0.282495	-6.63597	3.22386e-11	1.27118e-09
ENSDARG00000062195	fbxo31	332.789	-1.4595	0.521413	-2.79912	0.00512425	0.0182156
ENSDARG00000105696	CABZ01021433.1	890.46	-1.2076	0.301414	-4.00646	6.16348e-05	0.000448623
ENSDARG00000036832	cyt1l	126613	-2.83659	0.393661	-7.20566	5.77647e-13	3.16987e-11
ENSDARG00000036830	krt91	105309	-1.07389	0.254261	-4.22357	2.40462e-05	0.000201881
ENSDARG00000098510	zgc:174650	23.3881	-1.48025	0.553063	-2.67646	0.00744036	0.0247658
ENSDARG00000098512	si:ch73-215f7.1	67.2031	-2.45717	0.343328	-7.15691	8.25171e-13	4.42619e-11
ENSDARG00000035564	dgcr8	3054	-1.44823	0.222459	-6.51011	7.50965e-11	2.73889e-09
ENSDARG00000035560	capga	44.4073	-1.08027	0.33799	-3.19615	0.00139273	0.00622854
ENSDARG00000029075	pfkfb4b	5587.98	-1.3602	0.425126	-3.19951	0.0013766	0.00617539
ENSDARG00000003132	apip	2368.45	-1.00323	0.215272	-4.6603	3.15746e-06	3.53209e-05
ENSDARG00000017762	srrt	8053.36	-1.92519	0.476288	-4.04208	5.298e-05	0.000394673
ENSDARG00000093424	znf1135	75.6546	-1.8097	0.630792	-2.86894	0.0041185	0.015283
ENSDARG00000079908	tmem151a	571.975	-2.4066	0.692784	-3.47382	0.000513114	0.00270421
ENSDARG00000115516	CR847973.1	12.9314	-1.85833	0.615414	-3.01964	0.00253077	0.0102054
ENSDARG00000111460	BX548011.2	4671.3	-2.83567	0.692984	-4.09197	4.27721e-05	0.000330734
ENSDARG00000111462	BX005361.2	17.2966	-2.34507	0.637091	-3.68091	0.000232401	0.00139558
ENSDARG00000043247	gtf3c3	1405.01	-1.63052	0.425096	-3.83564	0.000125238	0.000820539
ENSDARG00000090309	ubxn1	3304.34	-1.39963	0.348343	-4.01798	5.86996e-05	0.000430523
ENSDARG00000097753	slirp	2487.25	-1.51871	0.153989	-9.86242	6.05694e-23	1.80315e-20
ENSDARG00000113826	si:ch211-223k15.1	292.992	-1.57233	0.285353	-5.51014	3.58548e-08	6.92554e-07
ENSDARG00000074777	ank1b	5852.38	-2.06478	0.579555	-3.5627	0.000367056	0.00204135
ENSDARG00000013250	tars1	8778.31	-1.39733	0.228974	-6.10256	1.04383e-09	2.94897e-08
ENSDARG00000098654	FQ976914.1	911.447	-3.31362	0.678696	-4.88233	1.04841e-06	1.35774e-05
ENSDARG00000112225	BX469912.9	14.1853	-1.66776	0.654435	-2.54839	0.0108221	0.0334205
ENSDARG00000058105	rpl36a	69534.8	-1.38399	0.333457	-4.15043	3.31845e-05	0.000266122
ENSDARG00000103870	CU855889.2	53.81	-1.15291	0.3139	-3.67285	0.000239861	0.00143351
ENSDARG00000055502	cicb	11707.3	-1.7685	0.451233	-3.91925	8.88242e-05	0.000612993
ENSDARG00000057903	si:ch211-266g18.10	29320.8	-1.73165	0.502786	-3.44411	0.000572946	0.00297413
ENSDARG00000101954	hoxc6b	215.14	-1.11534	0.246684	-4.52134	6.14495e-06	6.27834e-05
ENSDARG00000041904	ankzf1	5470.11	-2.49894	0.450652	-5.54517	2.93665e-08	5.79446e-07
ENSDARG00000028848	lsm12a	1804.2	-1.61489	0.167212	-9.65771	4.55949e-22	1.18031e-19
ENSDARG00000054290	acin1a	125462	-2.34353	0.505357	-4.63737	3.52868e-06	3.87992e-05
ENSDARG00000117660	CU459145.1	436.835	-1.88242	0.438327	-4.29455	1.75047e-05	0.000154233
ENSDARG00000117667	CABZ01052527.1	17.5152	-3.28178	0.800351	-4.10043	4.12386e-05	0.000320856
ENSDARG00000076847	tnrc6c1	31938.6	-2.05548	0.360969	-5.69434	1.23853e-08	2.68398e-07
ENSDARG00000101812	zgc:114120	63.03	-1.95804	0.763397	-2.5649	0.0103205	0.0321762
ENSDARG00000076153	lca5	779.825	-2.83127	0.62328	-4.54253	5.55827e-06	5.75798e-05
ENSDARG00000077405	psip1b	57774.2	-2.32395	0.525621	-4.42133	9.80956e-06	9.39382e-05
ENSDARG00000039682	si:ch211-121a2.2	2283.67	-1.26085	0.290994	-4.33293	1.4714e-05	0.000132964
ENSDARG00000062646	tet3	15465.2	-1.5402	0.379936	-4.05384	5.03841e-05	0.000378413
ENSDARG00000037229	denr	7328.24	-1.84449	0.440428	-4.18795	2.81483e-05	0.00023053
ENSDARG00000034555	pard3bb	2753.68	-1.25704	0.526288	-2.38851	0.016917	0.0478781
ENSDARG00000041317	rangap1a	4245.36	-1.47873	0.307633	-4.80681	1.5336e-06	1.87979e-05
ENSDARG00000004525	C2H1orf35	3292	-2.62868	0.385461	-6.81958	9.13068e-12	4.01211e-10
ENSDARG00000004529	zgc:173742	324.59	-2.59275	0.44144	-5.87341	4.26925e-09	1.04713e-07
ENSDARG00000092636	AL935295.1	70.8082	-1.83324	0.432481	-4.23891	2.24613e-05	0.000190573
ENSDARG00000095179	si:ch211-235f1.3	16.254	-1.83863	0.495303	-3.71212	0.000205527	0.00125541
ENSDARG00000095177	BX640478.1	268.632	-1.71899	0.297525	-5.77763	7.57584e-09	1.74832e-07
ENSDARG00000008947	rtf1	29498.4	-2.42415	0.431211	-5.62172	1.89065e-08	3.87501e-07
ENSDARG00000093584	zgc:193505	2296.94	-1.33399	0.37807	-3.52843	0.000418032	0.00227989
ENSDARG00000017049	adsl	4246.87	-1.17322	0.151289	-7.75488	8.84267e-15	6.9504e-13
ENSDARG00000061525	slka	5800.6	-1.49967	0.474818	-3.15842	0.00158628	0.00692934
ENSDARG00000077361	bptf	6029.29	-1.07757	0.435744	-2.47293	0.0134011	0.0397262
ENSDARG00000046124	rab11fip1a	2155.78	-3.02764	0.703046	-4.30646	1.65884e-05	0.000147249
ENSDARG00000117259	BX957317.3	225.574	-2.16322	0.381656	-5.66797	1.44499e-08	3.059e-07
ENSDARG00000117253	BX088707.3	205.035	-2.0896	0.565265	-3.69667	0.000218446	0.00132278
ENSDARG00000117257	BX957347.2	56.8588	-3.03427	0.450069	-6.7418	1.5644e-11	6.606e-10
ENSDARG00000018077	rbp1.1	336.734	-1.0361	0.360761	-2.87199	0.00407896	0.0151622
ENSDARG00000099197	actc1b	801307	-1.70077	0.291256	-5.83942	5.23813e-09	1.26139e-07
ENSDARG00000099194	CABZ01058261.1	7145.75	-2.28648	0.53957	-4.23759	2.25929e-05	0.000191621
ENSDARG00000078904	brd4	10556.7	-2.23881	0.548248	-4.08357	4.43485e-05	0.000340174
ENSDARG00000078901	anks1ab	389.564	-1.12578	0.26134	-4.30773	1.6494e-05	0.000146575
ENSDARG00000078908	fbxo41	678.339	-1.75895	0.40379	-4.35611	1.32395e-05	0.000121507
ENSDARG00000056978	letm1	2404.2	-1.86604	0.199225	-9.36647	7.49984e-21	1.59479e-18
ENSDARG00000061640	sipa1l2	4836.57	-1.00485	0.380586	-2.64028	0.00828367	0.0269919
ENSDARG00000097706	birc6-as2	2230.36	-2.32276	0.244257	-9.50949	1.91608e-21	4.38782e-19
ENSDARG00000057738	hells	5032.01	-1.90587	0.378243	-5.03874	4.68604e-07	6.66285e-06
ENSDARG00000060065	ubap2b	33221.5	-2.84195	0.557375	-5.09881	3.41803e-07	5.05614e-06
ENSDARG00000060069	isoc1	846.366	-1.30036	0.527999	-2.46281	0.0137851	0.0405868
ENSDARG00000102976	uncx	2553.83	-2.38992	0.455541	-5.24634	1.55151e-07	2.52224e-06
ENSDARG00000102974	baz2a	19017.7	-1.91527	0.549135	-3.4878	0.000487015	0.00259364
ENSDARG00000102972	CABZ01075125.1	632.558	-1.21814	0.368522	-3.30548	0.000948145	0.0045018
ENSDARG00000037408	tbc1d10c	185.319	-1.67463	0.587029	-2.85272	0.00433472	0.0159339
ENSDARG00000104489	CR855389.2	180.859	-1.78958	0.277843	-6.44097	1.18709e-10	4.14541e-09
ENSDARG00000060687	chd2	17838.7	-2.03555	0.500612	-4.06612	4.78021e-05	0.000362003
ENSDARG00000071500	fam207a	1599.46	-1.39322	0.33032	-4.21781	2.46689e-05	0.000206167
ENSDARG00000062687	kcnh7	446.002	-1.54463	0.402422	-3.83833	0.000123876	0.000813351
ENSDARG00000101994	CR354398.1	198.446	-2.32256	0.299838	-7.74604	9.48056e-15	7.40292e-13
ENSDARG00000101996	cxxc1a	2584.48	-1.95368	0.531176	-3.67803	0.000235038	0.00140822
ENSDARG00000101997	si:dkey-191j3.2	228.751	-1.52605	0.290908	-5.24582	1.55592e-07	2.52768e-06
ENSDARG00000062355	axdnd1	149.669	-1.10063	0.227686	-4.83399	1.33824e-06	1.6713e-05
ENSDARG00000030176	zgc:92429	4324.57	-3.3732	0.539873	-6.24813	4.1539e-10	1.28647e-08
ENSDARG00000079111	actc1c	4627.53	-1.0357	0.388133	-2.6684	0.0076213	0.0252454
ENSDARG00000038713	tep1	800.713	-2.72497	0.724072	-3.7634	0.000167621	0.00105666
ENSDARG00000094107	si:ch73-37h15.2	2497.29	-2.3081	0.381197	-6.05487	1.40535e-09	3.86041e-08
ENSDARG00000009939	micu2	3984.54	-1.71141	0.269684	-6.34599	2.20999e-10	7.26976e-09
ENSDARG00000098280	rbm5	9352.06	-1.70202	0.25051	-6.79425	1.08881e-11	4.72333e-10
ENSDARG00000098289	vstm2l	378.775	-1.75958	0.511545	-3.43974	0.000582277	0.00301611
ENSDARG00000098288	tax1bp1a	1974.74	-1.28542	0.204576	-6.28336	3.31342e-10	1.04937e-08
ENSDARG00000030125	sox7	1731.64	-1.74531	0.210942	-8.27389	1.29653e-16	1.48452e-14
ENSDARG00000075616	polr2k	820.47	-1.4898	0.346125	-4.30422	1.67573e-05	0.000148637
ENSDARG00000045675	mdm1	277.12	-1.51902	0.48531	-3.13	0.00174808	0.00750674
ENSDARG00000001057	bysl	6869.56	-1.04772	0.308011	-3.40157	0.000670011	0.00339005
ENSDARG00000099420	nme2b.2	86898.7	-1.84475	0.231684	-7.96237	1.68771e-15	1.53999e-13
ENSDARG00000099428	si:dkey-15h8.17	101.322	-1.87688	0.280405	-6.69347	2.17934e-11	8.90277e-10
ENSDARG00000075034	raver2	2665.89	-1.78468	0.221007	-8.0752	6.73645e-16	6.65706e-14
ENSDARG00000019230	rpl7a	180880	-1.29435	0.322797	-4.0098	6.07692e-05	0.000443678
ENSDARG00000003373	commd2	1292.25	-1.12244	0.227271	-4.93875	7.86245e-07	1.05316e-05
ENSDARG00000015722	kctd5a	8524.92	-2.61131	0.236221	-11.0545	2.08399e-28	1.07896e-25
ENSDARG00000096676	AL929237.3	33.6901	-2.38204	0.536786	-4.4376	9.0966e-06	8.81027e-05
ENSDARG00000096678	si:dkey-263j23.1	335.747	-2.30701	0.260432	-8.85839	8.11817e-19	1.28041e-16
ENSDARG00000059461	mepce	2176.48	-1.21513	0.34025	-3.57129	0.000355223	0.00198685
ENSDARG00000090634	smim29	2064.53	-1.51056	0.271997	-5.55358	2.79871e-08	5.54527e-07
ENSDARG00000057536	crygm2a	28.5583	-1.18643	0.496336	-2.39037	0.0168313	0.0476923
ENSDARG00000113992	apobec2b	409.251	-2.98263	0.405925	-7.34773	2.01597e-13	1.21859e-11
ENSDARG00000114429	CT583728.19	61.7696	-5.13589	0.528956	-9.70948	2.74727e-22	7.35158e-20
ENSDARG00000100737	epob	85.9608	-2.03561	0.3745	-5.43554	5.46295e-08	1.00731e-06
ENSDARG00000054164	mrps17	1078.21	-1.2645	0.381453	-3.31495	0.00091661	0.00438001
ENSDARG00000062510	bcl11ba	6856.61	-1.90103	0.28311	-6.71479	1.88341e-11	7.86934e-10
ENSDARG00000022939	ino80e	1081.69	-1.23048	0.203125	-6.05775	1.38037e-09	3.80057e-08
ENSDARG00000109618	CABZ01066611.1	30.461	-1.50832	0.39035	-3.86401	0.000111542	0.00074495
ENSDARG00000103919	si:ch73-1a9.3	64492.4	-1.1929	0.314663	-3.79106	0.000150006	0.000960362
ENSDARG00000102832	baz1b	23577.1	-2.14116	0.576033	-3.71708	0.00020154	0.00123644
ENSDARG00000102836	CU062479.1	23.4159	-2.80565	0.642086	-4.36958	1.24486e-05	0.000115047
ENSDARG00000102837	znf1145	10.3871	-1.8924	0.648082	-2.92	0.00350034	0.0133854
ENSDARG00000103127	gpn2	627.961	-1.00359	0.293247	-3.42232	0.000620887	0.00318138
ENSDARG00000070573	mapk3	5974.68	-1.12669	0.420833	-2.67729	0.00742199	0.0247151
ENSDARG00000100479	si:dkey-43f9.4	191.428	-1.15042	0.265822	-4.32779	1.50612e-05	0.000135614
ENSDARG00000033614	rasgef1ba	6639.77	-1.12009	0.241053	-4.64666	3.37361e-06	3.73354e-05
ENSDARG00000097833	BX571712.1	23.5	-1.66562	0.435568	-3.82403	0.000131289	0.000854543
ENSDARG00000059911	bbs7	1218.59	-1.16197	0.333133	-3.48802	0.000486621	0.00259212
ENSDARG00000074443	gas7a	636.938	-1.38783	0.2222	-6.24587	4.21445e-10	1.30352e-08
ENSDARG00000041155	morf4l1	4450.89	-1.04311	0.212318	-4.91296	8.97104e-07	1.18499e-05
ENSDARG00000077864	rasgrp3	1113.65	-2.15123	0.439505	-4.89468	9.8466e-07	1.28216e-05
ENSDARG00000111920	cplx2	4155.39	-1.80765	0.672932	-2.68623	0.00722631	0.0241997
ENSDARG00000051858	ccdc33	29.9959	-1.24197	0.423121	-2.93527	0.00333259	0.0128533
ENSDARG00000092924	zgc:171474	11.0409	-3.21576	0.911111	-3.5295	0.000416347	0.00227483
ENSDARG00000095041	BX322661.2	262.66	-1.07901	0.244299	-4.41678	1.00181e-05	9.56281e-05
ENSDARG00000016484	dkc1	34810.9	-2.56137	0.450722	-5.68281	1.32496e-08	2.84025e-07
ENSDARG00000011146	uqcrb	19701.2	-2.11903	0.153956	-13.7638	4.20673e-43	1.11319e-39
ENSDARG00000115717	pigbos1	1252.67	-1.85989	0.297627	-6.24907	4.12904e-10	1.28043e-08
ENSDARG00000096826	BX323575.1	13.8979	-2.61105	0.735256	-3.55122	0.000383454	0.00211887
ENSDARG00000061850	si:dkey-19b23.13	270.029	-1.97645	0.271717	-7.27392	3.49201e-13	2.02843e-11
ENSDARG00000097193	si:dkey-28n18.9	941.901	-1.22833	0.187302	-6.558	5.4533e-11	2.02614e-09
ENSDARG00000097197	CR392042.1	1128.19	-2.18295	0.747151	-2.92169	0.00348134	0.0133213
ENSDARG00000012729	hcls1	5392.91	-2.23292	0.356237	-6.26808	3.65538e-10	1.15002e-08
ENSDARG00000114391	BX005245.2	71.7125	-2.47062	0.389731	-6.3393	2.30809e-10	7.53005e-09
ENSDARG00000114396	znf1017	68.8984	-2.84915	0.507191	-5.61751	1.93726e-08	3.96033e-07
ENSDARG00000059630	mlec	773.93	-1.94583	0.692021	-2.81181	0.00492634	0.0176635
ENSDARG00000061145	gfod2	2766.05	-1.87722	0.338706	-5.54233	2.98475e-08	5.87964e-07
ENSDARG00000055831	si:dkey-182g1.6	121.564	-2.80407	0.386654	-7.25215	4.10207e-13	2.33162e-11
ENSDARG00000055833	lectin	12.7337	-2.41433	0.608464	-3.96791	7.25063e-05	0.000515928
ENSDARG00000055837	arhgef1b	9459.73	-1.1885	0.362223	-3.28112	0.00103396	0.00484929
ENSDARG00000060434	map1b	15955	-1.76879	0.293864	-6.01907	1.75421e-09	4.69948e-08
ENSDARG00000060430	zfyve28	861.353	-2.29011	0.38436	-5.95823	2.54982e-09	6.65132e-08
ENSDARG00000060438	tbl1x	585.78	-1.28472	0.30418	-4.22355	2.40484e-05	0.000201881
ENSDARG00000095906	CR848047.1	1583.73	-1.72475	0.353201	-4.8832	1.0438e-06	1.35325e-05
ENSDARG00000095908	sat1a.2	11807.1	-2.19599	0.151102	-14.5332	7.46815e-48	2.96436e-44
ENSDARG00000063162	cmtm8b	96.9438	-1.59533	0.349112	-4.5697	4.88432e-06	5.16541e-05
ENSDARG00000067848	nmrk2	10628	-2.86509	0.198941	-14.4017	5.04919e-47	1.50314e-43
ENSDARG00000056877	vamp2	4610.92	-1.7129	0.484296	-3.53689	0.000404861	0.00222017
ENSDARG00000018181	dnajc28	1551.39	-2.33301	0.396585	-5.88276	4.03488e-09	9.99945e-08
ENSDARG00000003797	asb2a.1	156.872	-1.08093	0.365087	-2.96074	0.00306904	0.0119902
ENSDARG00000003795	idh2	67288.5	-1.74751	0.183989	-9.49795	2.14071e-21	4.85554e-19
ENSDARG00000038556	zgc:112185	2155.21	-2.66859	0.443765	-6.01353	1.81528e-09	4.8431e-08
ENSDARG00000104771	timm44	1755.65	-1.03907	0.393011	-2.64387	0.00819631	0.0267666
ENSDARG00000027182	rnf25	3439.56	-1.06561	0.249217	-4.27584	1.90416e-05	0.000165691
ENSDARG00000027187	kat8	2579.42	-1.12195	0.159863	-7.01823	2.24702e-12	1.10797e-10
ENSDARG00000117254	FP102806.1	509.788	-3.18924	0.818421	-3.89682	9.74653e-05	0.000663399
ENSDARG00000105422	si:dkey-1k23.3	244.433	-1.50458	0.318219	-4.72814	2.26589e-06	2.64921e-05
ENSDARG00000035605	tchp	2676.47	-2.15731	0.586133	-3.68059	0.000232698	0.00139701
ENSDARG00000003077	gpx9	2170.57	-3.28873	0.30932	-10.6321	2.11243e-26	9.27219e-24
ENSDARG00000093508	BX005399.1	37.3695	-3.06034	1.02884	-2.97456	0.00293407	0.0115388
ENSDARG00000093503	rsf1b.1	7929.46	-2.45216	0.379353	-6.46407	1.01923e-10	3.62298e-09
ENSDARG00000060374	ttll11	571.249	-2.20324	0.515231	-4.27623	1.90088e-05	0.000165587
ENSDARG00000083108	BX276180.3	19.8401	-3.58011	0.674048	-5.31136	1.08808e-07	1.84966e-06
ENSDARG00000095302	BX957322.2	76.9335	-1.50224	0.348687	-4.30828	1.6453e-05	0.000146266
ENSDARG00000033138	lyrm2	1195.78	-1.30161	0.256738	-5.06981	3.98208e-07	5.77923e-06
ENSDARG00000086420	CABZ01046949.1	347.913	-1.9518	0.260226	-7.5004	6.36258e-14	4.23271e-12
ENSDARG00000086425	prpf3	2382.63	-1.19707	0.433187	-2.7634	0.00572018	0.0199432
ENSDARG00000097972	CT033842.1	49.4351	-1.11976	0.416804	-2.68653	0.00721995	0.0241843
ENSDARG00000097970	BX004769.1	19.266	-1.58395	0.476986	-3.32074	0.000897792	0.00430391
ENSDARG00000097974	CU855685.1	23.7521	-1.26772	0.50987	-2.48636	0.0129057	0.0385456
ENSDARG00000030440	rsrp1	6778.17	-1.78796	0.274171	-6.52133	6.96871e-11	2.55333e-09
ENSDARG00000074638	loxhd1b	682.357	-1.66323	0.506045	-3.28673	0.00101359	0.00476596
ENSDARG00000079202	parp2	1852.49	-1.34024	0.357634	-3.7475	0.000178604	0.00111644
ENSDARG00000098990	AP1S2	1383.78	-1.28337	0.161189	-7.9619	1.69415e-15	1.53999e-13
ENSDARG00000021916	vax1	588.682	-1.05331	0.273047	-3.8576	0.000114505	0.000762601
ENSDARG00000112342	CABZ01046980.1	361.133	-2.09424	0.756768	-2.76735	0.00565144	0.0197469
ENSDARG00000078989	alpk3a	1158.2	-1.37803	0.312105	-4.41529	1.00876e-05	9.62242e-05
ENSDARG00000079581	nyap2a	435.457	-1.7922	0.60846	-2.94546	0.00322472	0.012502
ENSDARG00000096161	BX469918.1	415.77	-2.0821	0.330227	-6.30506	2.88073e-10	9.23386e-09
ENSDARG00000067646	tmem232	116.931	-3.69692	0.533477	-6.92987	4.21242e-12	1.96327e-10
ENSDARG00000105102	crsp7	1196.14	-1.57314	0.275983	-5.70014	1.19712e-08	2.60609e-07
ENSDARG00000011334	ncaldb	4145.52	-2.10049	0.543186	-3.86699	0.000110189	0.000737358
ENSDARG00000019651	zgc:162239	19.2663	-1.64856	0.486977	-3.38529	0.000711035	0.00355574
ENSDARG00000059774	dub	3372.36	-2.75541	0.45535	-6.05118	1.43789e-09	3.93619e-08
ENSDARG00000056797	ppp2r2ca	3360.05	-2.67704	0.471405	-5.67885	1.35605e-08	2.89648e-07
ENSDARG00000097780	BX649559.1	94.7292	-2.23246	0.51526	-4.33269	1.47298e-05	0.000133032
ENSDARG00000056244	zgc:171740	3327.45	-4.1016	0.745045	-5.50518	3.68792e-08	7.10612e-07
ENSDARG00000056248	si:dkey-183i3.5	50382.1	-1.27386	0.27899	-4.56599	4.97152e-06	5.2367e-05
ENSDARG00000021135	dhrs4	834.226	-1.08432	0.24885	-4.35734	1.31653e-05	0.000121013
ENSDARG00000117580	BX000522.1	45.4769	-2.44505	0.421201	-5.80496	6.4383e-09	1.51217e-07
ENSDARG00000117588	CABZ01087564.1	588.19	-2.02756	0.525474	-3.85853	0.000114069	0.000760121
ENSDARG00000071055	ZNF512B	1054.38	-2.53931	0.661395	-3.83932	0.000123375	0.000811012
ENSDARG00000091090	xirp2b	3416.9	-2.90026	0.600955	-4.82609	1.39241e-06	1.72897e-05
ENSDARG00000104154	CU464180.1	243.449	-2.05824	0.646197	-3.18516	0.00144673	0.00642581
ENSDARG00000071581	zgc:174564	91.4551	-1.08557	0.299187	-3.62841	0.000285174	0.00165773
ENSDARG00000076055	rpgrip1	1214.72	-1.98295	0.475735	-4.16818	3.07044e-05	0.000248896
ENSDARG00000100356	AL844192.1	80.4964	-2.53475	0.417503	-6.07122	1.26945e-09	3.51142e-08
ENSDARG00000038456	mrps35	2747.99	-1.28219	0.191287	-6.70295	2.04248e-11	8.43045e-10
ENSDARG00000104631	CABZ01061592.2	667.222	-1.26803	0.300489	-4.21987	2.44439e-05	0.000204696
ENSDARG00000033789	ndufb7	9617.59	-2.09939	0.247281	-8.48993	2.06767e-17	2.73576e-15
ENSDARG00000105589	CT030144.2	22.9094	-1.95051	0.687595	-2.83672	0.00455795	0.0165982
ENSDARG00000105583	si:dkeyp-75h12.7	63.7069	-1.23905	0.306023	-4.04889	5.14607e-05	0.000385042
ENSDARG00000069373	crcp	510.197	-1.35592	0.259269	-5.22978	1.69708e-07	2.736e-06
ENSDARG00000069374	sh2d4ba	176.463	-3.07496	0.574597	-5.35152	8.72194e-08	1.52177e-06
ENSDARG00000036943	golph3l	1669.37	-1.5666	0.328397	-4.77044	1.83822e-06	2.20327e-05
ENSDARG00000088584	si:ch73-352p18.4	187.99	-1.0914	0.392043	-2.78387	0.00537153	0.0189327
ENSDARG00000009754	zc3h11a	4640.38	-1.28955	0.300829	-4.28667	1.81368e-05	0.000159037
ENSDARG00000089183	ppp1r32	15.5751	-2.19198	0.500689	-4.37793	1.19814e-05	0.000111552
ENSDARG00000070041	zgc:153920	81.2918	-2.11824	0.498227	-4.25154	2.12301e-05	0.000181746
ENSDARG00000070045	celf4	5082.31	-1.8675	0.297594	-6.27532	3.4891e-10	1.10354e-08
ENSDARG00000070046	eny2	824.034	-1.23441	0.415911	-2.96796	0.00299783	0.0117448
ENSDARG00000009280	smyd1a	12299.9	-1.87431	0.272754	-6.87179	6.34032e-12	2.8653e-10
ENSDARG00000009285	rpl15	95574.6	-1.06268	0.322137	-3.29885	0.000970829	0.00459811
ENSDARG00000000369	prkag3b	329.91	-1.19904	0.382082	-3.13816	0.00170009	0.00733636
ENSDARG00000010300	traf3ip1	1455	-2.228	0.655515	-3.39886	0.000676676	0.00341869
ENSDARG00000097549	CR450727.1	204.466	-1.30952	0.273582	-4.78658	1.69644e-06	2.05738e-05
ENSDARG00000097541	CU137680.1	20.5071	-4.57553	1.20719	-3.79025	0.000150496	0.00096272
ENSDARG00000078059	nudcd2	1223.3	-1.42736	0.251104	-5.68434	1.3132e-08	2.82778e-07
ENSDARG00000090013	ccdc9b	138.407	-1.39303	0.549242	-2.53628	0.0112036	0.0343581
ENSDARG00000115204	CR932438.2	24.8768	-1.5898	0.659068	-2.41219	0.0158571	0.0455059
ENSDARG00000017038	zgc:152670	167.044	-1.28986	0.233392	-5.52657	3.26546e-08	6.38506e-07
ENSDARG00000095571	BX537162.1	11.6292	-2.16493	0.672685	-3.21833	0.00128938	0.00584689
ENSDARG00000012899	ddx49	2579.15	-2.05409	0.180186	-11.3998	4.18907e-30	2.49417e-27
ENSDARG00000092503	arid1b	4051.04	-1.2103	0.252597	-4.79143	1.65596e-06	2.01628e-05
ENSDARG00000092508	si:ch73-376l24.2	4961.28	-2.75398	0.444839	-6.19096	5.9797e-10	1.79587e-08
ENSDARG00000096080	CR381686.3	27.8489	-2.11832	0.406437	-5.21193	1.86887e-07	2.97919e-06
ENSDARG00000096083	si:dkey-21h14.8	25.5969	-2.49028	0.70882	-3.51328	0.00044261	0.00239192
ENSDARG00000078865	cxxc5a	6237.45	-1.89128	0.260275	-7.26647	3.69009e-13	2.13308e-11
ENSDARG00000116246	ccs	137.776	-2.21706	0.732855	-3.02524	0.00248435	0.0100522
ENSDARG00000055431	BX248515.1	19.8602	-1.57561	0.472486	-3.33472	0.000853839	0.00414409
ENSDARG00000102317	rpl26	122982	-1.61425	0.390696	-4.13173	3.60049e-05	0.000285261
ENSDARG00000022350	nek1	1545.64	-1.20431	0.448717	-2.6839	0.00727678	0.0243302
ENSDARG00000020850	eef1a1l1	968590	-1.17662	0.317454	-3.70643	0.000210198	0.00128027
ENSDARG00000053101	prpf38b	4739.18	-1.85197	0.456758	-4.05459	5.02226e-05	0.000377438
ENSDARG00000060109	aggf1	591.181	-1.03454	0.214815	-4.81594	1.46509e-06	1.80855e-05
ENSDARG00000076934	wdr60	2722.64	-2.15384	0.45265	-4.75829	1.95239e-06	2.31878e-05
ENSDARG00000062415	ctnnd2a	8523.86	-2.01443	0.304173	-6.62263	3.5286e-11	1.37766e-09
ENSDARG00000105018	lrrc20	2300.59	-1.72934	0.219891	-7.86451	3.70532e-15	3.17431e-13
ENSDARG00000105014	mre11a	1014.31	-1.46763	0.578189	-2.53833	0.0111384	0.0342039
ENSDARG00000105012	utp23	1841.61	-1.4282	0.246929	-5.78385	7.30115e-09	1.6882e-07
ENSDARG00000042590	rbm19	7059.99	-1.87918	0.422376	-4.44906	8.62468e-06	8.43296e-05
ENSDARG00000031929	stard14	1441.78	-1.11371	0.293079	-3.80002	0.000144684	0.000931293
ENSDARG00000077717	rpl29	45340	-2.11216	0.355367	-5.94362	2.78792e-09	7.18584e-08
ENSDARG00000095152	si:ch211-255i3.4	2201.37	-1.96386	0.352754	-5.56723	2.58819e-08	5.16251e-07
ENSDARG00000104864	klhdc2	1337.52	-1.57095	0.541282	-2.90228	0.00370457	0.0140292
ENSDARG00000015970	phip	9529.06	-2.73517	0.648608	-4.21698	2.47594e-05	0.000206756
ENSDARG00000095779	CR769777.2	224.642	-1.72503	0.473768	-3.64108	0.000271498	0.00159434
ENSDARG00000075714	si:dkey-27p23.3	248.989	-2.06358	0.349862	-5.89826	3.67362e-09	9.21929e-08
ENSDARG00000094792	twf2a	564.432	-1.07615	0.31208	-3.44832	0.000564093	0.00293841
ENSDARG00000113306	CR925756.1	34.6165	-1.27813	0.36429	-3.50856	0.000450543	0.00242653
ENSDARG00000014313	atp5pf	14509.2	-1.75504	0.270864	-6.47941	9.20846e-11	3.29788e-09
ENSDARG00000099678	BX569789.1	116.232	-1.56032	0.291785	-5.3475	8.91771e-08	1.55138e-06
ENSDARG00000099675	kdm4b	13085.9	-1.58956	0.415746	-3.82339	0.00013163	0.000856234
ENSDARG00000043857	ufm1	1975.32	-1.11783	0.385302	-2.90117	0.00371777	0.0140655
ENSDARG00000025974	magi3b	4119.04	-3.60378	0.708908	-5.08356	3.70426e-07	5.44572e-06
ENSDARG00000096533	rltgr	4895.9	-1.43719	0.35645	-4.03195	5.53148e-05	0.000409632
ENSDARG00000002967	pdap1b	13173.2	-2.75918	0.354854	-7.77553	7.51314e-15	5.98438e-13
ENSDARG00000086917	crygm2d2	48695.9	-1.81126	0.271661	-6.66734	2.60486e-11	1.0497e-09
ENSDARG00000111237	CT583728.13	1755.05	-1.32423	0.523928	-2.52751	0.0114874	0.0350614
ENSDARG00000010113	ndufb8	9407.21	-1.10478	0.281906	-3.91897	8.89264e-05	0.000613342
ENSDARG00000021979	mical3a	5463.77	-1.95949	0.580318	-3.37658	0.000733925	0.00365291
ENSDARG00000045843	apex1	4918.58	-1.01732	0.401887	-2.53135	0.0113625	0.0347559
ENSDARG00000113896	si:dkey-29p23.1	750.433	-1.47454	0.452712	-3.25712	0.00112549	0.0052129
ENSDARG00000098912	CU633999.2	187.496	-1.29195	0.271885	-4.75182	2.01592e-06	2.38624e-05
ENSDARG00000078241	map7a	3207.71	-4.01548	0.67887	-5.91495	3.31983e-09	8.40223e-08
ENSDARG00000021509	tab2	2473.18	-1.22117	0.238586	-5.11839	3.08158e-07	4.62743e-06
ENSDARG00000017246	prx	27614.9	-1.65795	0.535224	-3.09767	0.0019505	0.00821743
ENSDARG00000095980	CU469420.3	11.4265	-2.14392	0.644392	-3.32705	0.000877705	0.00422548
ENSDARG00000028625	jph2	8834.12	-2.31224	0.379694	-6.08975	1.13089e-09	3.16118e-08
ENSDARG00000114670	ube2c	850.788	-1.01927	0.363187	-2.80647	0.00500876	0.0178763
ENSDARG00000046013	rasl11a	589.826	-1.17916	0.385382	-3.05973	0.00221536	0.00915197
ENSDARG00000112859	RASSF10	519.154	-1.02888	0.427402	-2.4073	0.0160709	0.0459877
ENSDARG00000096277	CR786578.1	59.6329	-3.9853	0.924435	-4.31106	1.62472e-05	0.000144597
ENSDARG00000015552	phactr4a	8497.09	-2.24208	0.574835	-3.9004	9.60351e-05	0.00065535
ENSDARG00000101484	si:dkey-264f17.2	1684.29	-2.43386	0.517233	-4.70553	2.53207e-06	2.91604e-05
ENSDARG00000003564	dohh	2060.99	-1.05017	0.207365	-5.06436	4.09782e-07	5.92554e-06
ENSDARG00000029232	FO704779.1	264.017	-1.2953	0.45893	-2.82244	0.00476594	0.0172081
ENSDARG00000029234	stxbp5b	728.658	-1.04534	0.419399	-2.49248	0.0126854	0.0380499
ENSDARG00000109861	crygm2d17	67612	-1.75832	0.363321	-4.83958	1.30111e-06	1.63449e-05
ENSDARG00000035860	rps28	42666.6	-1.33677	0.364444	-3.66796	0.00024449	0.00145387
ENSDARG00000071384	slc7a11	17192.6	-2.25253	0.582735	-3.86545	0.000110884	0.000741382
ENSDARG00000104243	eomesb	410.324	-2.7563	0.582057	-4.73545	2.18567e-06	2.5655e-05
ENSDARG00000096973	CR926463.1	28.3512	-1.42162	0.455851	-3.1186	0.00181713	0.00774738
ENSDARG00000079236	si:dkey-253d23.11	99.1909	-1.83253	0.28175	-6.5041	7.8162e-11	2.83766e-09
ENSDARG00000063411	lrrc73	723.069	-1.719	0.291984	-5.88731	3.92528e-09	9.7583e-08
ENSDARG00000089217	ubap1la	189.382	-1.2624	0.259965	-4.85603	1.1976e-06	1.52362e-05
ENSDARG00000098911	zgc:153293	2055.15	-2.88239	0.631178	-4.56669	4.95494e-06	5.22154e-05
ENSDARG00000017244	chd6	9476.43	-1.68899	0.498809	-3.38605	0.00070906	0.00355067
ENSDARG00000043559	gle1	1671.71	-1.87469	0.47464	-3.94972	7.8244e-05	0.00055083
ENSDARG00000043553	ches1	1657.39	-3.51843	0.680048	-5.1738	2.29378e-07	3.57283e-06
ENSDARG00000079501	si:ch211-149l1.2	356.642	-1.41645	0.498808	-2.83966	0.00451612	0.0164635
ENSDARG00000079508	fam114a2	7290.29	-2.1697	0.368187	-5.89293	3.79409e-09	9.49159e-08
ENSDARG00000045254	zmp:0000000624	4492.73	-2.63172	0.375117	-7.01573	2.28747e-12	1.12559e-10
ENSDARG00000016676	gnao1a	12321.6	-1.03071	0.173081	-5.95505	2.59994e-09	6.76157e-08
ENSDARG00000099733	CIR1	10194.5	-3.26656	0.49185	-6.64139	3.10747e-11	1.22936e-09
ENSDARG00000115613	CU468826.3	325.909	-1.06147	0.253079	-4.19422	2.73813e-05	0.000225332
ENSDARG00000096703	si:dkey-1h6.8	436.132	-1.96378	0.317062	-6.19369	5.87699e-10	1.77173e-08
ENSDARG00000096700	FP565451.1	19.9028	-1.39529	0.496328	-2.81122	0.00493547	0.0176889
ENSDARG00000096701	si:dkey-21e13.3	341.827	-1.07059	0.310642	-3.44637	0.000568171	0.00295578
ENSDARG00000099885	trim105	625.008	-1.07561	0.259785	-4.14039	3.46711e-05	0.00027607
ENSDARG00000099887	si:ch211-25d12.7	11.4587	-1.61877	0.665358	-2.43293	0.0149773	0.0434007
ENSDARG00000099880	sp6	110.152	-1.04894	0.296305	-3.54008	0.000400012	0.0021961
ENSDARG00000097256	si:ch211-270g19.5	948.504	-1.46062	0.47689	-3.0628	0.00219279	0.0090747
ENSDARG00000097255	si:dkey-77f5.13	252.288	-1.05956	0.228186	-4.64341	3.42713e-06	3.78574e-05
ENSDARG00000012603	eif3ja	21839	-2.85413	0.342315	-8.33774	7.57237e-17	9.29606e-15
ENSDARG00000025789	chd4b	33854.7	-1.86696	0.583014	-3.20226	0.00136355	0.00612706
ENSDARG00000021209	kctd9a	258.304	-1.33734	0.422386	-3.16615	0.0015447	0.00677755
ENSDARG00000029783	dedd	4084.45	-1.58874	0.342196	-4.64279	3.43744e-06	3.79536e-05
ENSDARG00000053636	cracr2b	532.306	-1.14816	0.193749	-5.92602	3.10364e-09	7.92242e-08
ENSDARG00000018602	rab5aa	7648.89	-1.03571	0.36544	-2.83415	0.00459473	0.016698
ENSDARG00000012381	hsc70	8297.11	-1.68964	0.207241	-8.153	3.55001e-16	3.74102e-14
ENSDARG00000012388	cox4i1l	371.007	-1.01843	0.284797	-3.57597	0.000348927	0.00195746
ENSDARG00000114737	CR854846.2	88.5532	-4.41753	0.90882	-4.86073	1.16952e-06	1.49268e-05
ENSDARG00000063332	shank3a	469.701	-1.95172	0.701738	-2.78126	0.00541481	0.0190542
ENSDARG00000100021	plaat1	580.737	-1.66194	0.346025	-4.80294	1.56357e-06	1.90866e-05
ENSDARG00000019950	carf	802.38	-1.07195	0.210095	-5.10221	3.35706e-07	4.98453e-06
ENSDARG00000019951	sec62	11780.1	-1.29937	0.521993	-2.48925	0.0128014	0.0383158
ENSDARG00000030602	rps19	80359.1	-1.63783	0.347717	-4.71023	2.4744e-06	2.85792e-05
ENSDARG00000037383	pax5	304.917	-3.36189	0.706243	-4.76024	1.93359e-06	2.30436e-05
ENSDARG00000103824	hint1	3175.9	-1.44808	0.295398	-4.90214	9.47991e-07	1.24325e-05
ENSDARG00000039497	ccdc85a	1563.03	-2.28416	0.296267	-7.70982	1.25997e-14	9.71114e-13
ENSDARG00000039493	naa20	3431.51	-1.06601	0.311808	-3.41881	0.000628949	0.00321304
ENSDARG00000089109	bcl2b	3256.02	-1.92567	0.307789	-6.25648	3.93773e-10	1.22823e-08
ENSDARG00000010437	tent5c	817.927	-2.90781	0.496494	-5.8567	4.72165e-09	1.14512e-07
ENSDARG00000074846	si:dkeyp-68b7.12	1077.15	-1.93813	0.257011	-7.54103	4.66276e-14	3.20152e-12
ENSDARG00000060522	rfk	930.362	-2.1764	0.448843	-4.8489	1.24146e-06	1.5727e-05
ENSDARG00000014727	acox1	4554.55	-1.17024	0.307663	-3.80364	0.000142583	0.000919764
ENSDARG00000084628	CU693368.1	23.4114	-2.90642	0.498833	-5.82644	5.6623e-09	1.34988e-07
ENSDARG00000098894	BX324119.1	170.163	-2.69688	0.363448	-7.42028	1.16876e-13	7.42273e-12
ENSDARG00000098896	BX323544.2	189.257	-1.24966	0.312664	-3.99681	6.42011e-05	0.000465312
ENSDARG00000098892	si:ch211-223a21.1	79.6317	-1.04506	0.27521	-3.79733	0.000146264	0.000940447
ENSDARG00000021124	cfl1	98731.8	-1.72567	0.200937	-8.58813	8.83978e-18	1.23136e-15
ENSDARG00000094403	HTRA2	21.7398	-3.89335	0.925904	-4.20491	2.61181e-05	0.00021666
ENSDARG00000009418	mef2cb	6348.2	-2.18333	0.467034	-4.67489	2.94116e-06	3.31503e-05
ENSDARG00000092584	si:ch1073-385f13.3	59.4924	-1.64568	0.428909	-3.8369	0.000124597	0.000816794
ENSDARG00000078578	fam222bb	1124.83	-1.1038	0.285723	-3.86319	0.000111917	0.000747241
ENSDARG00000078571	wdr6	999.398	-1.68973	0.380501	-4.4408	8.96233e-06	8.70856e-05
ENSDARG00000078576	setd5	962.977	-2.1962	0.690317	-3.18143	0.0014655	0.00649589
ENSDARG00000099385	lsp1b	1588.96	-1.08372	0.328784	-3.29613	0.000980265	0.00463541
ENSDARG00000099382	si:ch211-209n20.1	134.452	-1.90184	0.34704	-5.48018	4.24888e-08	8.00565e-07
ENSDARG00000093677	si:ch211-56a11.2	269.901	-1.95401	0.387652	-5.04062	4.64016e-07	6.6055e-06
ENSDARG00000096005	CT027801.1	31.9856	-2.46638	0.784421	-3.14421	0.00166537	0.00721214
ENSDARG00000096000	si:dkey-29j8.2	157.15	-1.51562	0.394375	-3.8431	0.00012149	0.000801053
ENSDARG00000096003	atp5md	5344.08	-1.41252	0.341322	-4.13837	3.49787e-05	0.000278147
ENSDARG00000096913	BX005129.1	35.5439	-1.0711	0.418341	-2.56035	0.0104566	0.0325025
ENSDARG00000052388	pcgf5b	437.371	-1.50712	0.416893	-3.61512	0.000300203	0.00172572
ENSDARG00000094938	FO834814.1	20.2378	-1.74879	0.561569	-3.11412	0.00184496	0.00784356
ENSDARG00000094879	si:dkey-277m11.2	32.084	-1.27456	0.450088	-2.8318	0.00462866	0.0167941
ENSDARG00000071150	cica	9740.73	-1.62588	0.3441	-4.72503	2.30084e-06	2.6848e-05
ENSDARG00000117714	FQ311907.1	117.753	-2.88146	0.580493	-4.96381	6.91239e-07	9.40179e-06
ENSDARG00000117711	CR354549.11	272.238	-2.45941	0.60271	-4.08059	4.4921e-05	0.00034347
ENSDARG00000103254	si:dkeyp-80d11.4	202.106	-2.60344	0.5416	-4.80694	1.53258e-06	1.87951e-05
ENSDARG00000103785	sult2st2	5801.64	-1.3863	0.242491	-5.71692	1.08474e-08	2.39871e-07
ENSDARG00000076312	myot	1790.45	-1.45311	0.23199	-6.26369	3.75961e-10	1.17814e-08
ENSDARG00000105097	BX324177.6	74.8968	-4.97808	0.87893	-5.6638	1.48058e-08	3.12602e-07
ENSDARG00000105099	golga7bb	71.9784	-1.6181	0.651793	-2.48253	0.0130452	0.0388842
ENSDARG00000086789	bahd1	2636.31	-1.35536	0.203021	-6.67596	2.45627e-11	9.94872e-10
ENSDARG00000069109	znrd2	1704.41	-1.22602	0.262148	-4.67681	2.91366e-06	3.29183e-05
ENSDARG00000033566	cyp17a1	172.989	-1.05964	0.266723	-3.97279	7.10353e-05	0.000506824
ENSDARG00000101120	kif3b	1894.8	-1.20974	0.439609	-2.75186	0.00592571	0.0205133
ENSDARG00000101128	si:dkey-211f22.5	3357.84	-1.43039	0.211599	-6.75992	1.38069e-11	5.89293e-10
ENSDARG00000104572	si:dkey-35h6.1	13695.1	-2.28722	0.259929	-8.79941	1.37532e-18	2.09966e-16
ENSDARG00000074265	dzip1l	128.813	-1.76373	0.531281	-3.31977	0.000900919	0.00431543
ENSDARG00000074266	si:ch1073-314i13.4	2002.81	-1.32286	0.371901	-3.55703	0.000375066	0.00207771
ENSDARG00000069143	map3k7cl	124.543	-1.7112	0.330018	-5.18517	2.15816e-07	3.37262e-06
ENSDARG00000075139	hdac5	3069.26	-2.91949	0.615474	-4.74349	2.10067e-06	2.47917e-05
ENSDARG00000075132	fh	17890	-1.42614	0.24767	-5.75824	8.49934e-09	1.93151e-07
ENSDARG00000093476	si:dkey-175d9.2	397.538	-1.9199	0.542059	-3.54187	0.000397304	0.00218431
ENSDARG00000008218	znf410	2794.53	-1.40984	0.316941	-4.44828	8.6561e-06	8.44892e-05
ENSDARG00000058451	rpl6	203726	-1.4651	0.347678	-4.21395	2.50943e-05	0.000209113
ENSDARG00000058454	dynll1	13072.4	-1.10616	0.426536	-2.59335	0.00950466	0.0301375
ENSDARG00000077219	si:ch211-106h4.6	104.519	-1.29216	0.33561	-3.8502	0.000118022	0.000781432
ENSDARG00000097886	CU104777.1	186.527	-1.87644	0.240193	-7.81219	5.62008e-15	4.58383e-13
ENSDARG00000074742	elmod3	692.383	-2.83467	0.529768	-5.35079	8.75728e-08	1.52682e-06
ENSDARG00000046090	dhrs11a	269.899	-1.18232	0.467243	-2.53041	0.0113928	0.0348218
ENSDARG00000092467	si:ch73-46j18.5	17409.5	-1.10144	0.272621	-4.04017	5.34122e-05	0.000397644
ENSDARG00000099022	faua	48994.6	-1.35066	0.368062	-3.66964	0.000242889	0.00144761
ENSDARG00000099026	si:dkey-185m8.2	1455.89	-1.93542	0.4436	-4.36299	1.28295e-05	0.0001182
ENSDARG00000114885	pxmp4	1359.48	-1.33362	0.295686	-4.51027	6.47445e-06	6.55593e-05
ENSDARG00000092916	mlnl	515.87	-1.06139	0.297207	-3.57122	0.000355322	0.00198693
ENSDARG00000039066	klhl31	6782.11	-1.07856	0.232384	-4.64129	3.46236e-06	3.81404e-05
ENSDARG00000011247	rnpc3	1718.26	-1.17114	0.270699	-4.32634	1.51608e-05	0.00013638
ENSDARG00000097239	si:ch73-31d8.2	216.869	-1.73245	0.382728	-4.52657	5.99474e-06	6.14067e-05
ENSDARG00000055683	pimr191	47.0428	-2.13256	0.352106	-6.05658	1.39046e-09	3.82393e-08
ENSDARG00000071040	smim8	1370.65	-1.80954	0.472122	-3.83278	0.000126703	0.000828546
ENSDARG00000056339	stk31	177.623	-1.45102	0.23674	-6.12918	8.83336e-10	2.53464e-08
ENSDARG00000057687	sbk3	203.353	-1.13583	0.335557	-3.38491	0.000712023	0.00355786
ENSDARG00000019949	serpinh1b	12185.9	-1.74116	0.291243	-5.97837	2.25381e-09	5.93114e-08
ENSDARG00000038855	chmp5a	601.006	-1.05608	0.167153	-6.31801	2.64945e-10	8.56164e-09
ENSDARG00000070435	vapb	14321.5	-2.47291	0.270368	-9.14646	5.88291e-20	1.10321e-17
ENSDARG00000070432	ino80	3317.45	-1.8135	0.501657	-3.61501	0.000300339	0.00172608
ENSDARG00000038859	rgs20	9082.86	-2.59836	0.19451	-13.3585	1.05621e-40	1.93497e-37
ENSDARG00000086626	im:7147486	3096.09	-1.56559	0.487359	-3.21239	0.00131636	0.00594434
ENSDARG00000102045	FP326652.1	139.378	-1.15837	0.400977	-2.88888	0.00386617	0.0145177
ENSDARG00000005186	sp4	5969.39	-1.60925	0.226657	-7.09995	1.24807e-12	6.43375e-11
ENSDARG00000039899	zbtb7a	137.724	-1.64281	0.686698	-2.39233	0.0167416	0.0474834
ENSDARG00000105117	sdad1	7807.67	-1.14066	0.324853	-3.51132	0.000445885	0.00240634
ENSDARG00000069763	etv5a	4066.16	-1.05098	0.3202	-3.28224	0.00102984	0.00483194
ENSDARG00000062519	abcc13	223.32	-1.12432	0.195947	-5.73788	9.58669e-09	2.15393e-07
ENSDARG00000087592	BX469925.1	495.605	-1.363	0.278805	-4.88871	1.01498e-06	1.31948e-05
ENSDARG00000076296	triqk	1447.84	-1.08973	0.20613	-5.28658	1.24621e-07	2.08719e-06
ENSDARG00000076297	nfatc3a	1732.24	-1.41688	0.258298	-5.48544	4.12446e-08	7.82072e-07
ENSDARG00000004274	zgc:112496	425.102	-1.09028	0.231374	-4.7122	2.45058e-06	2.83454e-05
ENSDARG00000076126	actc1a	2226.3	-9.94878	0.506748	-19.6326	8.14269e-86	1.93926e-81
ENSDARG00000031795	abcf1	50267.4	-2.22346	0.369353	-6.01986	1.74564e-09	4.68176e-08
ENSDARG00000035088	si:ch211-254c8.3	12.3841	-1.47343	0.607811	-2.42416	0.015344	0.044264
ENSDARG00000098334	exosc3	2010.57	-1.09364	0.308793	-3.54166	0.000397615	0.00218546
ENSDARG00000088741	BX322530.1	5125.16	-1.82875	0.48084	-3.80325	0.000142812	0.000920742
ENSDARG00000095123	CU694808.1	9.0389	-2.59162	0.776337	-3.33827	0.000843031	0.00410334
ENSDARG00000095126	si:dkey-82i20.2	79.1352	-1.62709	0.403273	-4.0347	5.46712e-05	0.00040537
ENSDARG00000083738	SCARNA13	20.5151	-2.02745	0.530282	-3.82334	0.000131656	0.000856234
ENSDARG00000014218	mecp2	466.58	-2.13554	0.674704	-3.16516	0.00155	0.0067983
ENSDARG00000000568	ell	3323.48	-1.7562	0.257327	-6.82475	8.80759e-12	3.89168e-10
ENSDARG00000093207	CR786562.1	165.637	-2.15398	0.251223	-8.574	9.99516e-18	1.37598e-15
ENSDARG00000017542	fgf1a	266.156	-1.2509	0.349161	-3.5826	0.000340198	0.00191676
ENSDARG00000081800	MIR199B	12.0189	-1.5224	0.6371	-2.38957	0.016868	0.047768
ENSDARG00000058208	slc25a26	1509.94	-1.24494	0.226248	-5.50255	3.74328e-08	7.19531e-07
ENSDARG00000117804	AL627126.1	539.549	-3.43157	0.953068	-3.60055	0.000317541	0.00180663
ENSDARG00000078473	nucks1a	18379.7	-1.10837	0.363213	-3.05157	0.00227645	0.00935243
ENSDARG00000094310	si:ch211-255g12.6	26990.3	-1.95973	0.253809	-7.72128	1.15166e-14	8.90516e-13
ENSDARG00000102059	si:ch211-117l17.6	332.222	-1.99328	0.499596	-3.98978	6.61355e-05	0.00047706
ENSDARG00000102051	mtbl	3376.27	-2.65287	0.335356	-7.9106	2.56142e-15	2.27622e-13
ENSDARG00000057767	nudt4a	1061.46	-1.27795	0.36143	-3.53582	0.000406515	0.00222565
ENSDARG00000060036	aimp1a	6217.75	-1.53552	0.207355	-7.40528	1.30877e-13	8.24591e-12
ENSDARG00000103099	EARS2	547.878	-1.51396	0.273123	-5.54316	2.97054e-08	5.85648e-07
ENSDARG00000037425	s100a10a	4173.01	-1.10371	0.367678	-3.00184	0.00268353	0.0107251
ENSDARG00000015126	gorasp2	4085.22	-1.22653	0.252935	-4.8492	1.23958e-06	1.57142e-05
ENSDARG00000076622	atp13a3	269.037	-1.29956	0.265912	-4.88716	1.02301e-06	1.32846e-05
ENSDARG00000040778	ralba	1602.75	-1.93922	0.422869	-4.58587	4.52097e-06	4.82283e-05
ENSDARG00000104478	cap2	1386.49	-1.21403	0.149274	-8.13293	4.19053e-16	4.32042e-14
ENSDARG00000063076	atrip	640.229	-1.0377	0.198846	-5.21861	1.80269e-07	2.88527e-06
ENSDARG00000033450	nkap	17742	-2.29008	0.279994	-8.17905	2.8608e-16	3.06905e-14
ENSDARG00000062302	znf652	1186.6	-1.74625	0.692114	-2.52307	0.0116336	0.0354439
[truncated: 2,526 more rows]

## Sheet: Moderately MB enriched (wild ty
gene_id	gene_name	baseMean	log2FoldChange	lfcSE	stat	pvalue	padj
[truncated: 1,455 more rows]

[truncated: 6 more sheets: Moderately HS enriched (wild ty, MB vs. HS (chchd4a mutant), Highly MB enriched (chchd4a mut, Highly HS enriched (chchd4a mut, Moderately MB enriched (chchd4a, Moderately HS enriched (chchd4a]
