# Supplementary material for: Profiling subcellular localization of nuclear-encoded mitochondrial gene products in zebrafish
Source: Life Sci Alliance. 2022 Oct 25;6(1):e202201514. doi: 10.26508/lsa.202201514 (PMC9595208; doi:10.26508/lsa.202201514)
Supplement: Supplementary file 4 [file LSA-2022-01514_TableS4.xlsx]

## Sheet: chchd4a mutant vs. wild type (w
gene_id	gene_name	baseMean	log2FoldChange	lfcSE	stat	pvalue	padj
ENSDARG00000015208	rbb4l	1154.26	0.196676	0.0908647	2.16449	0.0304265	0.200901
ENSDARG00000015201	pcmt	1524.9	0.0662584	0.0932236	0.710748	0.477241	0.822278
ENSDARG00000015206	hnrnpua	1903.74	-0.17178	0.093732	-1.83267	0.0668519	0.323619
ENSDARG00000077143	znf526	260.541	-0.122182	0.149383	-0.817913	0.413407	0.779214
ENSDARG00000077145	adcy3a	585.005	-0.0344752	0.129031	-0.267185	0.789326	0.948866
ENSDARG00000041220	ftr53	61.0591	0.00714327	0.265451	0.02691	0.978532	0.995953
ENSDARG00000059349	homer2	685.768	0.179441	0.107616	1.66741	0.0954322	0.397607
ENSDARG00000059348	rxfp3.3b	76.1846	0.0230444	0.253721	0.0908259	0.927631	0.984716
ENSDARG00000059347	calml4b	6.43999	0.0321009	0.868857	0.0369461	0.970528	NA
ENSDARG00000059342	avil	49.7568	0.833221	0.304521	2.73617	0.00621587	NA
ENSDARG00000016951	neurog3	2.30126	0.897198	1.35235	0.663436	0.507051	NA
ENSDARG00000059340	dlgap2a	184.714	0.201413	0.18939	1.06348	0.287563	0.672344
ENSDARG00000043213	adam17a	1334.55	-0.0286089	0.0902598	-0.316961	0.751273	0.93677
ENSDARG00000043210	nfic	20.0553	-0.092463	0.464875	-0.198899	0.842342	NA
ENSDARG00000043211	ripk4	528.028	-0.0316509	0.119718	-0.26438	0.791487	0.949117
ENSDARG00000081450	CT027743.1	1.643	-1.96238	1.7031	-1.15224	0.249221	NA
ENSDARG00000097868	BX294160.1	4.80604	-0.457269	0.927762	-0.492874	0.622102	NA
ENSDARG00000097869	si:dkey-1m11.6	52.3784	-0.096041	0.301428	-0.31862	0.750015	0.936446
ENSDARG00000097863	si:dkeyp-84f3.9	536.71	-0.251626	0.122035	-2.06192	0.0392154	0.234968
ENSDARG00000030512	tsnaxip1	134.162	-0.148829	0.226018	-0.658481	0.510229	0.839935
ENSDARG00000030514	acsl1a	1158.99	-0.0202709	0.0978683	-0.207124	0.835913	0.963253
ENSDARG00000034423	sncga	646.477	-0.387097	0.36611	-1.05732	0.290364	0.67483
ENSDARG00000034420	irx6a	155.685	-0.359724	0.187541	-1.91811	0.0550969	0.287647
ENSDARG00000034427	jpt2	1840.81	0.084376	0.086687	0.97334	0.330384	0.712778
ENSDARG00000071052	si:dkey-150i13.2	31.8977	0.213376	0.390101	0.546976	0.584395	NA
ENSDARG00000034424	atp1b2b	1286.87	-0.44295	0.0872036	-5.0795	3.78432e-07	2.19588e-05
ENSDARG00000114893	znf1038	42.3604	0.329852	0.325131	1.01452	0.310335	NA
ENSDARG00000074498	chd9	3194.12	0.0514611	0.0925865	0.555817	0.578336	0.873949
ENSDARG00000051936	ergic2	457.817	0.12142	0.124241	0.977291	0.328425	0.710763
ENSDARG00000074490	casc4	846.224	-0.0382408	0.103283	-0.370254	0.711193	0.924682
ENSDARG00000093440	tnfaip6	107.273	-0.310021	0.212715	-1.45744	0.144994	0.494745
ENSDARG00000074720	si:ch211-51h9.7	75.442	0.237075	0.244624	0.969136	0.332477	0.715224
ENSDARG00000074721	rassf9	22.2399	-0.0407812	0.438259	-0.0930528	0.925862	NA
ENSDARG00000074723	myo10l1	313.138	0.236824	0.186786	1.26789	0.204836	0.584176
ENSDARG00000074726	nrde2	210.285	-0.0401062	0.158691	-0.252732	0.800475	0.951308
ENSDARG00000074728	mfsd9	28.5306	0.574808	0.403344	1.42511	0.154126	NA
ENSDARG00000063344	fam162a	403.725	0.218788	0.127604	1.71459	0.0864205	0.373948
ENSDARG00000090847	si:ch211-209l18.4	268.935	0.0887567	0.203422	0.436318	0.662606	0.908019
ENSDARG00000090844	CABZ01054965.1	135.468	-0.0348933	0.192832	-0.180952	0.856405	0.967458
ENSDARG00000041108	ctsh	956.564	0.16925	0.147685	1.14602	0.251786	0.638202
ENSDARG00000094741	HTRA2	62.7247	0.590294	0.295566	1.99717	0.045807	0.257883
ENSDARG00000041107	cftr	125.068	0.55889	0.197436	2.83074	0.00464399	0.055038
ENSDARG00000013207	zeb1b	920.385	-0.00508352	0.0965389	-0.0526577	0.958005	0.991937
ENSDARG00000092996	BX005329.2	14.3644	0.434529	0.573383	0.757834	0.44855	NA
ENSDARG00000092995	BX294113.1	8.0081	0.27585	0.709956	0.388545	0.697613	NA
ENSDARG00000092999	tnni4b.1	62.0992	0.816419	0.286899	2.84566	0.00443191	0.0532451
ENSDARG00000092998	si:ch211-202f5.3	551.092	0.0187121	0.111358	0.168035	0.866556	0.970034
ENSDARG00000098669	exd1	7.53534	0.613391	0.740379	0.828482	0.407398	NA
ENSDARG00000098668	BX323031.1	2.46159	-0.169945	1.36244	-0.124736	0.900732	NA
ENSDARG00000098663	fgf19	29.7467	-0.615186	0.440452	-1.39671	0.162499	NA
ENSDARG00000098662	si:ch73-359m17.9	165.133	-0.0260584	0.178403	-0.146065	0.88387	0.973198
ENSDARG00000098661	AL935300.3	28.8828	0.1087	0.39821	0.27297	0.784876	NA
ENSDARG00000098660	CU469526.1	237.128	0.18295	0.147178	1.24305	0.213849	0.595022
ENSDARG00000098667	grin3bb	196.456	0.298566	0.176822	1.68851	0.0913133	0.386567
ENSDARG00000098666	si:dkey-93h22.8	582.027	0.0984662	0.109883	0.896101	0.370199	0.746337
ENSDARG00000098665	CT583690.1	6.0838	0.855455	0.921988	0.927837	0.353492	NA
ENSDARG00000098664	si:dkeyp-53d3.3	31.1467	-0.193626	0.387503	-0.499677	0.617302	NA
ENSDARG00000051880	kcnj11	135.184	0.26108	0.185706	1.40588	0.159761	0.518472
ENSDARG00000075450	mkxa	163.211	-0.0313514	0.182906	-0.171407	0.863903	0.969067
ENSDARG00000075455	soga3b	289.618	-0.16165	0.147605	-1.09515	0.273451	0.659451
ENSDARG00000075454	hdc	153.399	0.0753117	0.208832	0.360633	0.718374	0.926488
ENSDARG00000051886	ankrd11	1569.12	-0.108459	0.135481	-0.80055	0.423392	0.786383
ENSDARG00000075456	pik3ca	455.401	-0.0511421	0.135434	-0.377617	0.705715	0.923792
ENSDARG00000051888	ist1	1591.46	0.115052	0.0909065	1.26561	0.205652	0.585189
ENSDARG00000051889	dhodh	255.119	0.326957	0.152727	2.1408	0.0322902	0.209474
ENSDARG00000057114	hpf1	387.927	0.080996	0.121759	0.665217	0.505912	0.8373
ENSDARG00000015985	abcc9	506.655	0.284649	0.133742	2.12833	0.0333093	0.212642
ENSDARG00000089032	si:ch211-154o6.2	259.509	0.0665404	0.149387	0.445422	0.656015	0.905938
ENSDARG00000089033	rrnad1	97.2532	-0.0556574	0.216651	-0.256899	0.797257	0.950791
ENSDARG00000015989	zdhhc16b	182.097	-0.025303	0.185755	-0.136217	0.89165	0.975241
ENSDARG00000089039	zgc:173585	2.49048	-0.136626	1.26005	-0.108429	0.913655	NA
ENSDARG00000111959	si:dkeyp-44b5.4	13.9982	-0.296663	3.73837	-0.0793562	0.936749	NA
ENSDARG00000111953	AL929435.2	14.1754	-0.466115	0.561677	-0.829862	0.406617	NA
ENSDARG00000099048	znf1070	57.2603	-0.446687	0.309004	-1.44557	0.148297	0.498839
ENSDARG00000099049	rragcb	116.807	-0.064555	0.202462	-0.31885	0.74984	0.936414
ENSDARG00000099042	cfap157	34.2377	0.182356	0.347517	0.524739	0.599765	NA
ENSDARG00000099045	cacnb2a	790.919	-0.159606	0.103915	-1.53593	0.124555	0.459534
ENSDARG00000099046	si:ch211-227p7.5	20.93	0.344899	0.536273	0.643142	0.520132	NA
ENSDARG00000100056	CABZ01088109.1	1248.35	-0.0699183	0.0928493	-0.75303	0.451432	0.804728
ENSDARG00000054378	pcbp3	1199.17	-0.118748	0.126013	-0.942345	0.346016	0.726452
ENSDARG00000078728	znf1068	14.0173	-0.252023	0.551838	-0.456697	0.647889	NA
ENSDARG00000078729	ackr4a	18.1786	-0.177071	0.486853	-0.363706	0.716078	NA
ENSDARG00000091712	si:dkey-238d18.5	41.3097	0.394745	0.346667	1.13869	0.254834	NA
ENSDARG00000030805	znhit2	107.064	-0.0223913	0.215134	-0.104081	0.917105	0.981882
ENSDARG00000091718	BX649490.1	3.28934	-0.529387	1.11989	-0.472714	0.636417	NA
ENSDARG00000078722	clip1a	570.323	0.0048106	0.114975	0.0418403	0.966626	0.993831
ENSDARG00000044326	BX950188.1	61.7124	0.0972032	0.305303	0.318383	0.750195	0.936548
ENSDARG00000040765	drd6b	3.42572	-0.356263	1.10996	-0.320971	0.748232	NA
ENSDARG00000040764	id1	4398.24	-0.117127	0.0844164	-1.38749	0.165294	0.527606
ENSDARG00000093717	BX901930.3	1.15418	-3.63153	2.13491	-1.70103	0.0889382	NA
ENSDARG00000093714	artnb	3.93845	0.050503	1.03243	0.0489167	0.960986	NA
ENSDARG00000045015	cyp27b1	99.6474	-0.379686	0.281385	-1.34935	0.177225	0.544813
ENSDARG00000093713	si:dkey-256i11.2	14.6224	0.311494	0.533227	0.584169	0.559107	NA
ENSDARG00000093710	CR854927.1	1.47114	-0.880936	2.00773	-0.438772	0.660826	NA
ENSDARG00000045302	smpx	650.553	0.125806	0.106324	1.18324	0.236716	0.621206
ENSDARG00000045301	st8sia3	39.4284	0.732367	0.3564	2.0549	0.0398888	NA
ENSDARG00000045306	slc51a	813.984	0.628802	0.114839	5.47549	4.36291e-08	3.00865e-06
ENSDARG00000045304	mtfr1	234.675	0.00892336	0.150189	0.0594143	0.952622	0.991411
ENSDARG00000045305	pde7a	915.739	-0.0677834	0.0982397	-0.68998	0.490207	0.829355
ENSDARG00000058285	cpt1b	606.457	0.156597	0.109135	1.43489	0.151318	0.504377
ENSDARG00000058284	CT990561.1	87.6472	0.121072	0.250118	0.484061	0.628343	0.89683
ENSDARG00000058287	gpalpp1	394.705	-0.0960425	0.129546	-0.741379	0.458464	0.810274
ENSDARG00000013973	pex3	397.923	0.178958	0.13025	1.37396	0.169455	0.533919
ENSDARG00000112213	BX005321.1	37.5213	-0.139441	0.3596	-0.387768	0.698188	NA
ENSDARG00000112211	CR376780.1	1.70793	-0.545948	1.73088	-0.315417	0.752445	NA
ENSDARG00000112217	SHISAL2A	9.91384	-0.32565	0.671163	-0.485202	0.627533	NA
ENSDARG00000112214	CABZ01014721.1	1.51619	-0.955736	1.68844	-0.566048	0.571361	NA
ENSDARG00000011196	dnajc11a	923.456	0.477831	0.0995376	4.80051	1.58263e-06	7.36494e-05
ENSDARG00000011190	fgfr1b	202.545	-0.0832629	0.168691	-0.493584	0.6216	0.893711
ENSDARG00000096297	CR954285.2	8.3586	0.229261	0.744672	0.307868	0.758183	NA
ENSDARG00000011222	ccdc28b	124.272	-0.153281	0.196965	-0.778218	0.436441	0.795387
ENSDARG00000019438	rnf13	1016.32	-0.128375	0.108827	-1.17962	0.238152	0.622356
ENSDARG00000067795	ifngr2	744.156	-0.18399	0.107571	-1.71041	0.08719	0.376238
ENSDARG00000067794	cabz01076234.2	140.875	0.179786	0.19572	0.918586	0.358312	0.737447
ENSDARG00000067797	spi1a	126.169	-0.0866078	0.195029	-0.444076	0.656988	0.906313
ENSDARG00000067796	clpxb	587.227	0.299543	0.124743	2.40129	0.0163374	0.132033
ENSDARG00000061829	unc13a	994.465	0.0456037	0.141988	0.321181	0.748073	0.935762
ENSDARG00000041689	usf1	634.845	-0.24415	0.130633	-1.86897	0.0616269	0.30709
ENSDARG00000058133	foxd2	365.205	-0.0940492	0.127068	-0.74015	0.459209	0.8111
ENSDARG00000015930	rwdd1	1169.48	0.20129	0.100323	2.00643	0.04481	0.255432
ENSDARG00000041685	si:dkey-105h12.2	1657.65	-0.275731	0.160826	-1.71446	0.0864435	0.373948
ENSDARG00000055554	wnt1	25.4001	0.254538	0.404144	0.62982	0.528812	NA
ENSDARG00000055552	dvl1b	257.311	-0.239696	0.16134	-1.48566	0.137368	0.48175
ENSDARG00000055550	casp21	19.1838	0.491851	0.482515	1.01935	0.308038	NA
ENSDARG00000055559	chrna6	547.298	-0.150789	0.110461	-1.36509	0.172226	0.538591
ENSDARG00000096874	tmem176l.3b	833.195	0.00517342	0.114662	0.0451189	0.964013	0.992755
ENSDARG00000096876	CR847984.1	39.942	-0.16788	0.332163	-0.505415	0.613267	NA
ENSDARG00000096877	CR759918.1	252.123	0.117666	0.151285	0.777778	0.4367	0.795387
ENSDARG00000096870	uts2r5	4.53373	0.140135	0.95461	0.146799	0.883291	NA
ENSDARG00000096872	CU467963.1	0.85515	3.23765	2.36737	1.36762	0.171433	NA
ENSDARG00000096873	CR626887.1	3.4732	-0.922481	1.16263	-0.793441	0.427521	NA
ENSDARG00000096878	BX323807.1	4.13762	-0.529684	1.00468	-0.527215	0.598044	NA
ENSDARG00000096879	CU462980.1	186.553	-0.118234	0.166797	-0.708845	0.47842	0.822744
ENSDARG00000053240	kif6	23.4927	0.352238	0.417375	0.843937	0.398705	NA
ENSDARG00000053241	sts	261.06	0.0407214	0.175606	0.231891	0.816622	0.956021
ENSDARG00000053246	depdc7b	0.83525	-0.529417	2.26938	-0.233287	0.815539	NA
ENSDARG00000113626	znf976	15.3704	-0.276874	0.575728	-0.480911	0.63058	NA
ENSDARG00000041974	brk1	2026.52	0.0478219	0.0839758	0.569472	0.569036	0.868366
ENSDARG00000041976	il17a/f3	1.52545	-0.265341	1.67237	-0.158661	0.873936	NA
ENSDARG00000071051	cbx6a	1005.95	-0.0355223	0.0918467	-0.386756	0.698937	0.920926
ENSDARG00000091783	si:dkeyp-71f10.5	57.2762	-0.536493	0.34854	-1.53926	0.123741	0.457851
ENSDARG00000061791	nyx	440.78	-0.0961178	0.132922	-0.723114	0.46961	0.817828
ENSDARG00000061797	zgc:154006	96.467	-0.231474	0.257639	-0.898444	0.368949	0.746153
ENSDARG00000061796	rasgrp4	399.692	0.00345891	0.121136	0.0285539	0.97722	0.99578
ENSDARG00000061794	jam3b	1427.11	-0.0882929	0.0893427	-0.98825	0.32303	0.706396
ENSDARG00000061798	arhgap27l	680.373	-0.356703	0.107473	-3.31901	0.000903375	0.015969
ENSDARG00000095002	si:rp71-17i16.4	312.855	-0.0701146	0.131423	-0.533504	0.593685	0.882293
ENSDARG00000098037	CU927934.3	13.7478	0.670397	0.56585	1.18476	0.236112	NA
ENSDARG00000107441	TANC2	833.928	0.0435321	0.118677	0.366812	0.713759	0.925556
ENSDARG00000107442	SLC35D3	37.2457	-0.196161	0.343151	-0.571648	0.567561	NA
ENSDARG00000107444	hrh2a	18.5372	0.055846	0.477104	0.117052	0.906819	NA
ENSDARG00000054734	or116-1	6.41393	-0.778375	0.824752	-0.943769	0.345288	NA
ENSDARG00000024101	adra1d	188.956	0.0099133	0.164681	0.0601971	0.951999	0.991115
ENSDARG00000024109	naa40	1026.9	0.047124	0.0987457	0.477226	0.633201	0.898248
ENSDARG00000061654	wwc3	383.491	0.0435441	0.131789	0.330409	0.741091	0.933338
ENSDARG00000056395	onecut3a	46.2315	0.396538	0.324186	1.22318	0.221261	NA
ENSDARG00000056394	TOM1L2	832.879	0.0133866	0.108418	0.123472	0.901733	0.97797
ENSDARG00000056396	dusp22a	168.854	0.161925	0.183984	0.880103	0.378804	0.752456
ENSDARG00000023771	gabrb3	1252.89	-0.278564	0.103651	-2.68753	0.00719832	0.0751951
ENSDARG00000052674	csnk1a1	3635.06	-0.0526879	0.0758964	-0.694209	0.487551	0.828232
ENSDARG00000052673	sept7b	1602.4	0.0498365	0.0832781	0.598434	0.54955	0.858288
ENSDARG00000021688	mxa	48.5538	0.308318	1.24911	0.246829	0.805041	NA
ENSDARG00000057049	kcnk18	38.5934	-0.278382	0.379701	-0.733161	0.46346	NA
ENSDARG00000021681	asrgl1	223.789	0.185169	0.15971	1.15941	0.24629	0.630484
ENSDARG00000057042	tm2d1	248.309	-0.130493	0.149855	-0.870798	0.383864	0.756715
ENSDARG00000022795	golt1ba	146.248	0.211199	0.181999	1.16044	0.245871	0.629937
ENSDARG00000117638	FO704909.2	1.61793	0.596618	1.67219	0.356789	0.72125	NA
ENSDARG00000117639	FP102809.1	11.5982	0.264212	0.641636	0.411778	0.680502	NA
ENSDARG00000117636	FP236157.7	72.8568	0.0875073	0.797174	0.109772	0.91259	0.980715
ENSDARG00000117637	CABZ01005379.1	99.6433	0.0433037	0.215259	0.201171	0.840565	0.965063
ENSDARG00000117634	CABZ01043956.1	1.19042	-1.29276	1.9131	-0.675738	0.499207	NA
ENSDARG00000117635	CR855865.1	144.731	-0.021643	0.232534	-0.0930745	0.925844	0.984206
ENSDARG00000060469	pik3r4	820.323	0.0816111	0.100176	0.814678	0.415257	0.780769
ENSDARG00000020482	nono	1902.73	-0.0666569	0.088294	-0.754943	0.450283	0.804329
ENSDARG00000020488	arhgap17a	186.594	0.122989	0.18854	0.652325	0.514192	0.841832
ENSDARG00000071727	si:dkey-37o8.1	4.62522	-0.166816	0.935333	-0.178349	0.858449	NA
ENSDARG00000071725	znf1167	52.6481	-0.218499	0.297067	-0.735522	0.462022	0.814116
ENSDARG00000071724	ankha	256.813	-0.258219	0.145803	-1.77101	0.0765585	0.349103
ENSDARG00000022424	slc26a5	676.518	0.249217	0.118321	2.10628	0.0351801	0.220473
ENSDARG00000103379	pax6a	1997.9	-0.35238	0.0862461	-4.08575	4.39356e-05	0.00131124
ENSDARG00000103370	lrrc8da	231.131	-0.314365	0.156481	-2.00897	0.04454	0.254711
ENSDARG00000103371	si:dkey-190j3.6	122.759	0.144979	0.322366	0.449734	0.652902	0.905707
ENSDARG00000103375	si:ch211-161m3.4	346.565	0.0455882	0.138433	0.329315	0.741917	0.933424
ENSDARG00000020158	spag6	51.5176	-0.0467922	0.288387	-0.162255	0.871105	0.970856
ENSDARG00000028306	prph	589.347	0.552747	0.13538	4.08293	4.44707e-05	0.00132469
ENSDARG00000106473	CABZ01076968.1	121.357	0.203728	0.248272	0.820585	0.411883	0.777889
ENSDARG00000101847	BX088718.2	7.01343	-0.666827	0.774528	-0.860946	0.389268	NA
ENSDARG00000101844	mibp2	10879.2	0.2697	0.0854204	3.15732	0.00159226	0.0244302
ENSDARG00000101845	FP016142.5	99.6136	0.265454	0.211485	1.25519	0.20941	0.589515
ENSDARG00000101842	znf1085	35.4208	-0.61959	0.408398	-1.51712	0.129236	NA
ENSDARG00000101843	znf1106	67.1724	-0.157841	0.273286	-0.577567	0.563557	0.86606
ENSDARG00000101848	dydc2	26.454	0.381213	0.417417	0.913266	0.361103	NA
ENSDARG00000101849	adipor2	1936.84	0.0236843	0.109975	0.215361	0.829486	0.960647
ENSDARG00000004291	hecw1b	468.956	-0.121264	0.150137	-0.807687	0.419271	0.782894
ENSDARG00000004297	irf2bpl	2147.28	0.00789108	0.0924132	0.0853891	0.931952	0.985055
ENSDARG00000100137	il17ra2	1.98402	0.896459	2.02185	0.443386	0.657487	NA
ENSDARG00000100136	dcp1a	434.335	-0.00159549	0.121872	-0.0130916	0.989555	0.99715
ENSDARG00000100131	cdh29	2383.19	-0.114779	0.162835	-0.704876	0.480888	0.824517
ENSDARG00000100133	cnmd	934.208	0.0710527	0.10423	0.681693	0.495433	0.831878
ENSDARG00000100132	CU929402.1	24.1635	0.543182	0.410736	1.32246	0.186015	NA
ENSDARG00000087645	znf1064	9.33384	0.0520244	0.685131	0.0759335	0.939472	NA
ENSDARG00000087647	sept7a	1941.36	-0.0367474	0.0973667	-0.377413	0.705867	0.923792
ENSDARG00000087646	runx1	30.2633	0.0837602	0.40917	0.204708	0.837801	NA
ENSDARG00000087641	cdh26.2	285.143	0.0651584	0.158128	0.41206	0.680296	0.914236
ENSDARG00000087640	nsfl1c	1036.64	0.292714	0.108541	2.69681	0.00700079	0.0738547
ENSDARG00000036619	mgat3b	236.068	0.115152	0.179922	0.640011	0.522166	0.845834
ENSDARG00000018281	cfap161	14.0636	0.333868	0.555106	0.601449	0.547541	NA
ENSDARG00000036613	tab1	607.385	0.219177	0.107974	2.0299	0.0423666	0.247163
ENSDARG00000018283	cyba	249.783	0.118859	0.152157	0.781164	0.434706	0.79431
ENSDARG00000036616	gpr182	113.873	0.134927	0.236552	0.570389	0.568414	0.868194
ENSDARG00000033227	lect2l	359.791	-2.17201	0.387266	-5.60857	2.04003e-08	1.47714e-06
ENSDARG00000076189	ccdc88b	74.2182	-0.647112	0.251624	-2.57174	0.0101189	0.0963574
ENSDARG00000076182	stat1b	241.896	0.615446	0.995538	0.618204	0.536441	0.852457
ENSDARG00000076183	frrs1a	10.3035	0.725051	0.651182	1.11344	0.26552	NA
ENSDARG00000076186	lrrc3cb	1.78925	-0.189415	1.53846	-0.12312	0.902012	NA
ENSDARG00000038508	chrnb3b	100.984	-0.143514	0.238316	-0.602203	0.547039	0.857337
ENSDARG00000086112	si:ch211-266i6.3	238.875	0.369116	0.155254	2.37749	0.0174307	0.138285
ENSDARG00000038505	polr2h	239.31	0.360403	0.165366	2.17943	0.0293	0.195951
ENSDARG00000038500	cep41	52.8931	-0.321476	0.32511	-0.988824	0.322749	0.706153
ENSDARG00000086117	umod	4.03749	-0.214386	1.01461	-0.211299	0.832654	NA
ENSDARG00000086114	CR792417.1	21.8757	-0.145267	0.472518	-0.307431	0.758516	NA
ENSDARG00000028071	bmp1a	1046.54	-0.0979511	0.106135	-0.922892	0.356063	0.735946
ENSDARG00000054096	rbm41	122.464	-0.194761	0.211952	-0.918889	0.358153	0.737379
ENSDARG00000019881	bsg	10323.8	0.0889832	0.0869149	1.0238	0.305931	0.691329
ENSDARG00000056801	sufu	703.411	0.0745376	0.106046	0.702878	0.482132	0.825345
ENSDARG00000056803	ap1s1	896.567	0.291318	0.10831	2.68966	0.00715248	0.0748902
ENSDARG00000056805	plch2b	115.069	-0.0179	0.209462	-0.0854568	0.931898	0.985055
ENSDARG00000056804	si:dkey-40g16.6	6.98925	0.302061	0.788869	0.382904	0.701791	NA
ENSDARG00000056806	pde5aa	72.6385	-0.311851	0.293002	-1.06433	0.287179	0.672326
ENSDARG00000024488	top2a	1617.08	-0.0491459	0.0933845	-0.526274	0.598698	0.885326
ENSDARG00000026417	ccr12b.2	7.81405	-0.938258	0.752318	-1.24716	0.21234	NA
ENSDARG00000102407	cep97	232.609	0.104797	0.153662	0.681995	0.495242	0.831706
ENSDARG00000102406	si:ch211-165e15.1	528.959	-0.286412	0.178885	-1.6011	0.109355	0.42783
ENSDARG00000102403	cry2	1292.31	-0.0785371	0.0913469	-0.859767	0.389918	0.76174
ENSDARG00000102402	fut11	131.858	0.126245	0.192677	0.655213	0.51233	0.841143
ENSDARG00000102401	zgc:173517	26.0048	0.154631	0.422372	0.366101	0.714289	NA
ENSDARG00000003749	polb	389.507	-0.234254	0.131791	-1.77746	0.0754919	0.346468
ENSDARG00000068874	si:ch211-250m6.7	10.4837	0.177138	0.620268	0.285583	0.775197	NA
ENSDARG00000101260	GPATCH2	697.802	-0.177173	0.12176	-1.4551	0.145641	0.494828
ENSDARG00000068876	zgc:153031	391.565	0.172324	0.135289	1.27375	0.202753	0.580714
ENSDARG00000068870	fance	116.619	0.255808	0.32473	0.787755	0.43084	0.791857
ENSDARG00000101264	trim35-12	215.951	-0.250643	0.158798	-1.57838	0.114479	0.439472
ENSDARG00000030759	melk	174.394	0.00851317	0.169727	0.0501579	0.959997	0.992185
ENSDARG00000030758	guca1c	1029.9	-0.353246	0.111323	-3.17317	0.00150782	0.0233439
ENSDARG00000030750	gabrr3b	125.159	-0.303565	0.196507	-1.5448	0.122394	0.455193
ENSDARG00000030753	prrg4	502.09	0.0171612	0.118325	0.145034	0.884684	0.973473
ENSDARG00000030756	dnmt1	1835.57	0.0756099	0.0929618	0.813343	0.416021	0.780891
ENSDARG00000031489	ognb	3.77684	0.418907	1.08307	0.386775	0.698922	NA
ENSDARG00000007241	mycb	761.239	0.0252912	0.114998	0.219927	0.825928	0.959117
ENSDARG00000006065	znf385b	174.103	0.0312727	0.178518	0.17518	0.860938	0.968151
ENSDARG00000007245	rundc3aa	70.0726	-0.336433	0.25102	-1.34026	0.18016	0.548462
ENSDARG00000007244	acp2	705.722	-0.404814	0.112307	-3.60454	0.000312709	0.00672808
ENSDARG00000007247	ric8a	905.118	-0.425581	0.113736	-3.74183	0.000182682	0.00429612
ENSDARG00000037259	ndufb6	1123.1	0.299562	0.105219	2.84704	0.00441279	0.0531511
ENSDARG00000037256	si:ch211-145b13.5	108.381	0.0495447	0.219611	0.225602	0.821511	0.957267
ENSDARG00000104728	BX950205.1	0.984205	0.0668531	1.98775	0.0336325	0.97317	NA
ENSDARG00000029944	parpbp	93.3628	-0.343965	0.236217	-1.45614	0.145355	0.494823
ENSDARG00000030289	jag1a	136.59	0.0357964	0.190088	0.188315	0.85063	0.966803
ENSDARG00000104727	ino80da	36.1862	0.325102	0.393781	0.825591	0.409036	NA
ENSDARG00000104721	si:dkey-203a12.9	20.4661	0.46575	0.489587	0.951311	0.341446	NA
ENSDARG00000104722	myl2a	473.702	0.0253072	0.145263	0.174216	0.861695	0.968269
ENSDARG00000063553	rlf	758.816	-0.0948995	0.106482	-0.891229	0.372807	0.748205
ENSDARG00000034503	per2	2340.44	0.0550286	0.0975297	0.564224	0.572602	0.87011
ENSDARG00000034504	lmo1	869.491	-0.139288	0.106514	-1.30769	0.190978	0.564741
ENSDARG00000106749	si:dkey-7i4.13	5.55127	0.412838	0.91785	0.449788	0.652863	NA
ENSDARG00000074126	ttc39a	186.443	0.179108	0.185366	0.96624	0.333924	0.715844
ENSDARG00000039365	cuedc2	298.81	-0.367788	0.147671	-2.49059	0.012753	0.112401
ENSDARG00000074125	znf1161	92.622	-0.276645	0.225954	-1.22434	0.220824	0.603722
ENSDARG00000039363	dnajb12a	539.511	0.0657385	0.127473	0.515706	0.60606	0.88806
ENSDARG00000074120	usp2b	325.051	-0.0528426	0.149383	-0.353738	0.723535	0.927627
ENSDARG00000074121	dnmbp	904.346	-0.181099	0.116115	-1.55965	0.118843	0.447468
ENSDARG00000074129	edem3	727.312	0.0151236	0.101728	0.148667	0.881816	0.972833
ENSDARG00000075444	cgref1	564.041	0.31074	0.185743	1.67296	0.0943349	0.394655
ENSDARG00000070801	opa1	2233.55	0.173906	0.083071	2.09346	0.0363082	0.224658
ENSDARG00000070800	zgc:109744	140.2	0.0733761	0.195155	0.375989	0.706925	0.924399
ENSDARG00000070809	znf516	905.606	-0.290998	0.108108	-2.69172	0.00710845	0.0746367
ENSDARG00000103833	spink2.2	1.83887	-0.809895	1.65288	-0.48999	0.624141	NA
ENSDARG00000069003	pcyox1l	822.248	-0.0147148	0.111915	-0.131482	0.895394	0.975241
ENSDARG00000069006	tle3b	1262.63	-0.106559	0.0903766	-1.17905	0.238377	0.622522
ENSDARG00000006598	sgk2b	232.492	0.998581	0.186167	5.36391	8.14408e-08	5.37966e-06
ENSDARG00000088727	zmp:0000000937	7.43848	0.644253	0.780084	0.825876	0.408874	NA
ENSDARG00000069009	si:ch211-147a11.3	156.48	-0.297317	0.178302	-1.66749	0.0954171	0.397607
ENSDARG00000010862	amt	911.207	0.16784	0.106587	1.57468	0.115329	0.44094
ENSDARG00000031150	gba3	19.477	0.774193	0.510913	1.51531	0.129693	NA
ENSDARG00000004576	plk4	206.613	0.0857361	0.16184	0.529757	0.59628	0.884004
ENSDARG00000004574	gtf3c2	113.608	0.100079	0.206662	0.484268	0.628196	0.896824
ENSDARG00000098462	CU570782.1	4.95376	-0.338628	0.911733	-0.371412	0.710331	NA
ENSDARG00000098465	si:ch73-366l1.5	3617.45	0.284471	0.118035	2.41005	0.0159502	0.130047
ENSDARG00000098466	ube2a	1442.46	0.0329225	0.101271	0.325092	0.745111	0.934479
ENSDARG00000075297	trnt1	449.729	0.0994909	0.122613	0.81142	0.417125	0.78143
ENSDARG00000075296	fam83c	51.6721	0.261886	0.29554	0.886129	0.375548	0.750538
ENSDARG00000075295	tulp1a	780.245	-0.2662	0.120954	-2.20083	0.027748	0.188901
ENSDARG00000075292	myo15aa	285.781	-0.113909	0.195748	-0.581919	0.560621	0.864919
ENSDARG00000042151	skia	1235.9	-0.148167	0.0973152	-1.52254	0.127873	0.46561
ENSDARG00000061268	ago2	153.964	-0.205371	0.22583	-0.909403	0.363137	0.741461
ENSDARG00000075299	prxl2c	70.2792	-0.205177	0.283632	-0.723389	0.469441	0.817828
ENSDARG00000042159	RFESD	50.9075	-0.00861513	0.294291	-0.0292742	0.976646	0.995778
ENSDARG00000006621	pspc1	729.479	-0.11514	0.104794	-1.09873	0.271887	0.658163
ENSDARG00000006624	ppp2r2ab	721.238	0.0809946	0.10911	0.742318	0.457894	0.81008
ENSDARG00000092609	aup1	876.104	0.154015	0.102368	1.50453	0.132446	0.474187
ENSDARG00000092608	si:dkey-262g12.12	215.924	-0.0825871	0.163134	-0.506252	0.612679	0.890542
ENSDARG00000092605	znf1003	81.2998	-0.149035	0.236817	-0.629327	0.529135	0.848798
ENSDARG00000092604	si:ch211-15j1.4	49.8319	-0.720333	0.496178	-1.45176	0.146568	NA
ENSDARG00000092602	BX546499.1	30.4705	0.239594	0.388887	0.616101	0.537828	NA
ENSDARG00000092600	si:dkey-256e7.5	21.3633	0.0898374	0.463352	0.193886	0.846265	NA
ENSDARG00000089232	prr14	910.296	-0.132518	0.0968129	-1.36881	0.17106	0.536908
ENSDARG00000089233	csgalnact1b	27.5223	0.539643	0.39782	1.3565	0.17494	NA
ENSDARG00000089230	si:ch211-253b8.2	437.824	-0.137072	0.116749	-1.17407	0.240367	0.624072
ENSDARG00000089236	mettl15	82.6502	0.308103	0.236204	1.30439	0.1921	0.565338
ENSDARG00000089237	vsig10l	32.5436	-0.384995	0.362179	-1.063	0.287784	NA
ENSDARG00000089235	tspearb	39.4916	-0.371957	0.365323	-1.01816	0.308602	NA
ENSDARG00000035679	si:rp71-45k5.4	930.782	0.0907214	0.103457	0.876897	0.380543	0.754273
ENSDARG00000035678	zgc:91910	932.846	0.145773	0.0954192	1.52771	0.126585	0.462648
ENSDARG00000061260	si:dkey-202e22.2	154.215	-0.51583	0.179462	-2.87431	0.00404906	0.0498546
ENSDARG00000035677	bmp8a	30.9423	-0.412973	0.37021	-1.11551	0.264631	NA
ENSDARG00000035676	ptp4a2b	1904.55	0.247336	0.0861965	2.86945	0.00411193	0.0503323
ENSDARG00000070119	ctc1	387.481	0.136575	0.146731	0.930787	0.351964	0.731998
ENSDARG00000070110	opn5	33.6148	-0.145085	0.352311	-0.41181	0.680479	NA
ENSDARG00000070116	nit1	106.69	-0.0310853	0.218697	-0.142138	0.886971	0.973832
ENSDARG00000088189	si:ch211-135n15.3	1.95342	-1.5239	1.48196	-1.0283	0.303808	NA
ENSDARG00000088181	mpped1	392.739	-0.438009	0.130837	-3.34775	0.000814696	0.014635
ENSDARG00000088187	CR381544.1	117.832	0.167079	0.198016	0.843769	0.398798	0.767824
ENSDARG00000009023	ankrd28b	867.529	0.101973	0.104667	0.974257	0.329929	0.712543
ENSDARG00000009021	chrna1	826.645	0.240259	0.104396	2.30141	0.0213683	0.158627
ENSDARG00000009020	cnr1	180.381	0.0816089	0.186928	0.43658	0.662416	0.908019
ENSDARG00000009026	ank2a	1455.41	0.139089	0.117015	1.18864	0.23458	0.618845
ENSDARG00000102184	mib1	1604.26	-0.0404887	0.0879082	-0.46058	0.6451	0.903024
ENSDARG00000102185	PCDH8	277.14	-0.0702997	0.153492	-0.458002	0.646951	0.904262
ENSDARG00000102188	CU694264.1	7.63077	0.687449	0.735697	0.934419	0.350088	NA
ENSDARG00000087985	znf365	51.8111	0.261433	0.343321	0.761483	0.446369	0.801692
ENSDARG00000000503	stx1b	11284.4	-0.0608685	0.0904128	-0.673229	0.500802	0.834344
ENSDARG00000087983	igsf5a	146.76	-0.070093	0.20356	-0.344336	0.730594	0.930152
ENSDARG00000087981	slc6a11b	1488.19	0.373734	0.129584	2.8841	0.0039253	0.0486316
ENSDARG00000093557	BX842699.1	12.8545	0.0119096	0.583902	0.0203965	0.983727	NA
ENSDARG00000093550	BX005438.1	51.2412	-0.0899972	0.330747	-0.272103	0.785543	0.947555
ENSDARG00000069910	gtf2f2a	694.608	-0.112967	0.117935	-0.957873	0.338127	0.718881
ENSDARG00000069912	hmga2	469.501	0.0589695	0.133897	0.440411	0.65964	0.907404
ENSDARG00000069917	ska3	141.732	0.135648	0.186006	0.72927	0.465836	0.815548
ENSDARG00000101096	cebp1	39.6896	0.122375	0.364093	0.336109	0.736789	NA
ENSDARG00000044415	tlr5a	28.6132	-0.177863	0.406735	-0.437294	0.661898	NA
ENSDARG00000044414	csmd1a	17.6392	0.228144	0.53335	0.427757	0.668828	NA
ENSDARG00000044417	disp1	284.206	-0.154286	0.14565	-1.05929	0.289467	0.674359
ENSDARG00000055133	cenpf	501.213	-0.112839	0.161614	-0.698203	0.48505	0.826704
ENSDARG00000013203	si:ch211-1f22.1	24.222	0.363603	0.411543	0.883511	0.37696	NA
ENSDARG00000004161	ik	1577.23	-0.103851	0.096473	-1.07648	0.281714	0.667196
ENSDARG00000004167	zgc:110366	96.3605	0.143594	0.259227	0.553932	0.579625	0.874721
ENSDARG00000112117	BX649411.3	1.64797	-0.527255	1.52866	-0.344913	0.73016	NA
ENSDARG00000087327	cbx8a	367.878	-0.336969	0.158569	-2.12506	0.0335815	0.213366
ENSDARG00000087324	crygm2d1	4361.29	0.17869	0.139218	1.28352	0.199309	0.575591
ENSDARG00000058734	prdx1	864.115	1.07178	0.112874	9.49533	2.19522e-21	6.35805e-19
ENSDARG00000015506	pibf1	980.076	0.0151596	0.110522	0.137163	0.890902	0.97517
ENSDARG00000058731	slc2a6	116.172	-0.40987	0.223017	-1.83785	0.066085	0.321307
ENSDARG00000058730	rdh10a	1077.2	-0.0629792	0.0971384	-0.648345	0.516762	0.842617
ENSDARG00000058733	ihha	109.256	0.331574	0.230254	1.44004	0.149857	0.502188
ENSDARG00000058732	scgn	80.5924	-0.0214007	0.235394	-0.0909143	0.927561	0.984716
ENSDARG00000058738	si:ch211-117c9.2	14.5868	-0.0472602	0.590452	-0.0800407	0.936205	NA
ENSDARG00000074915	etaa1	59.6937	0.154365	0.27278	0.565893	0.571467	0.869631
ENSDARG00000074914	CU929346.1	10.3459	-0.224745	0.682336	-0.329376	0.741872	NA
ENSDARG00000074910	crtc2	385.283	0.0773966	0.12669	0.610911	0.541259	0.855173
ENSDARG00000074919	BFSP1	68.7365	-0.285593	0.975516	-0.292761	0.769705	0.94296
ENSDARG00000076586	csf2rb	70.5716	0.146416	0.266081	0.550268	0.582136	0.875482
ENSDARG00000016858	smad7	386.449	-0.0658278	0.129519	-0.508248	0.611279	0.890019
ENSDARG00000059060	lgalsla	285.243	-0.0472186	0.149686	-0.315451	0.75242	0.936835
ENSDARG00000016856	pon2	415.046	-0.211903	0.147409	-1.43752	0.150571	0.503326
ENSDARG00000101916	si:dkeyp-44d3.5	23.98	0.120439	0.427853	0.281496	0.77833	NA
ENSDARG00000059064	rassf3	197.546	0.123647	0.176341	0.701182	0.483189	0.825721
ENSDARG00000016855	sf3b5	418.826	0.139819	0.134095	1.04269	0.297094	0.682583
ENSDARG00000033140	desi1a	1323.3	-0.191921	0.116597	-1.64602	0.0997599	0.407835
ENSDARG00000101917	pmfbp1	78.1215	0.183432	0.293145	0.625739	0.531486	0.849962
ENSDARG00000033144	psme2	272.627	0.089919	0.237644	0.378377	0.70515	0.923598
ENSDARG00000042970	gng8	135.056	-0.580075	0.195382	-2.96892	0.00298844	0.0397038
ENSDARG00000042972	zgc:136605	2.78978	-0.818738	1.20388	-0.68008	0.496453	NA
ENSDARG00000042975	auh	691.872	0.502623	0.111445	4.51005	6.48125e-06	0.000256336
ENSDARG00000042977	nfil3	449.566	0.0684719	0.146021	0.468918	0.639128	0.900007
ENSDARG00000042978	cyp2p6	678.067	-0.248957	0.148669	-1.67457	0.0940184	0.393816
ENSDARG00000115468	CR361551.3	2.13751	-0.650107	1.42443	-0.456397	0.648104	NA
ENSDARG00000070399	alg2	162.961	0.286901	0.183391	1.56442	0.117718	0.445371
ENSDARG00000115463	tomt	3.30758	-0.260857	1.10436	-0.236206	0.813273	NA
ENSDARG00000078108	dok1a	70.8826	-0.118449	0.262414	-0.451381	0.651715	0.905444
ENSDARG00000078109	usp12a	589.407	-0.153663	0.113569	-1.35304	0.176043	0.543202
ENSDARG00000077339	ptrh2	124.732	0.361685	0.20287	1.78284	0.0746118	0.344525
ENSDARG00000078105	depdc5	785.294	0.0539454	0.109695	0.491777	0.622877	0.89383
ENSDARG00000078106	ocrl	883.544	-0.116487	0.102465	-1.13685	0.2556	0.642504
ENSDARG00000056672	abcb8	422.967	0.306122	0.121712	2.51513	0.011899	0.10749
ENSDARG00000078101	nlrc9	5.64399	-0.818869	0.86512	-0.946538	0.343874	NA
ENSDARG00000078102	psda	276.025	-0.0458808	0.146224	-0.31377	0.753695	0.937032
ENSDARG00000000086	itsn1	1205.73	0.00777421	0.120519	0.0645063	0.948567	0.989512
ENSDARG00000025535	clint1a	1304.07	0.132507	0.0924997	1.43251	0.151998	0.505381
ENSDARG00000017811	si:ch211-210c8.6	299.201	-0.0198839	0.139326	-0.142715	0.886515	0.973832
ENSDARG00000017813	pigs	299.472	0.28492	0.150367	1.89482	0.0581156	0.29642
ENSDARG00000014680	znf710a	304.875	-0.273582	0.136795	-1.99995	0.0455056	0.256888
ENSDARG00000021443	zfp36l1b	1932.39	-0.0286919	0.109058	-0.263089	0.792482	0.949305
ENSDARG00000021442	cdh11	1591.36	-0.0833897	0.0843663	-0.988424	0.322945	0.706292
ENSDARG00000090145	tmem240b	210.997	-0.107946	0.163944	-0.658434	0.510259	0.839935
ENSDARG00000090142	si:dkey-94l16.4	219.907	-0.0484117	0.179002	-0.270453	0.786811	0.94818
ENSDARG00000090140	tmem196b	47.3986	0.105864	0.299318	0.353683	0.723577	NA
ENSDARG00000014685	esco2	336.333	0.147239	0.14144	1.041	0.297876	0.683713
ENSDARG00000075459	ptpn20	276.725	-0.247718	0.139444	-1.77647	0.075655	0.346625
ENSDARG00000012368	ttc21b	348.081	0.0702859	0.130737	0.537611	0.590845	0.881134
ENSDARG00000012369	rdh10b	189.094	-0.0146099	0.168924	-0.0864878	0.931079	0.985055
ENSDARG00000012366	fbp2	964.781	-0.00566211	0.158355	-0.0357558	0.971477	0.994803
ENSDARG00000012367	trim46a	316.091	-0.0969661	0.144456	-0.671249	0.502062	0.834745
ENSDARG00000079766	tap1	69.8878	0.25254	0.261246	0.966672	0.333708	0.715844
ENSDARG00000079765	si:ch211-112f3.4	66.658	-0.467928	0.273817	-1.70891	0.0874683	0.376987
ENSDARG00000079762	si:dkey-253d23.4	342.497	-0.334116	0.205206	-1.6282	0.103482	0.415012
ENSDARG00000079760	zgc:112998	76.7462	0.0335623	0.251391	0.133507	0.893793	0.975241
ENSDARG00000020311	cnih1	1151.77	0.0959981	0.0900571	1.06597	0.286438	0.671445
ENSDARG00000079769	si:ch73-296e2.3	9.15401	-0.547973	0.706586	-0.775523	0.438031	NA
ENSDARG00000095464	gstt2	162.824	-0.0901254	0.18306	-0.492328	0.622487	0.89383
ENSDARG00000095462	cela1.2	58.8531	-2.12451	0.347051	-6.12162	9.26273e-10	8.80708e-08
ENSDARG00000095463	si:ch73-90k17.1	2.04803	2.44609	1.8727	1.30618	0.19149	NA
ENSDARG00000095460	BX000705.2	23.8952	0.0493871	0.414339	0.119195	0.905121	NA
ENSDARG00000095461	pimr171	3.66489	0.312407	1.07124	0.291633	0.770568	NA
ENSDARG00000113348	FO904868.2	28.6831	-0.174343	0.402699	-0.432938	0.66506	NA
ENSDARG00000099630	BX510915.1	39.35	0.0211267	0.333313	0.0633839	0.949461	NA
ENSDARG00000012944	myhz2	55887.6	0.233397	0.0924149	2.52553	0.0115524	0.105209
ENSDARG00000012945	tnfsf13b	24.9927	0.291159	0.445435	0.653652	0.513336	NA
ENSDARG00000012946	syap1	1011.49	-0.104234	0.104105	-1.00124	0.316712	0.700698
ENSDARG00000012949	scml2	701.276	-0.32464	0.110913	-2.92698	0.00342273	0.0437747
ENSDARG00000045408	tagln	1364.54	-0.137584	0.120974	-1.1373	0.255411	0.642315
ENSDARG00000045401	mllt10	2108.45	0.0299719	0.0802828	0.373329	0.708903	0.924682
ENSDARG00000045402	commd3	258.995	-0.0180029	0.169472	-0.106229	0.915401	0.98123
ENSDARG00000113045	CABZ01063543.1	27.2877	0.444726	0.399925	1.11202	0.266128	NA
ENSDARG00000113044	pimr58	55.5026	1.09827	1.53077	0.717464	0.473088	0.819886
ENSDARG00000018049	sf3b2	1700.6	0.0717361	0.0962612	0.745223	0.456137	0.808743
ENSDARG00000018048	zgc:171704	7.21042	-0.0466083	0.849803	-0.0548461	0.956261	NA
ENSDARG00000018047	brms1lb	283.162	0.118311	0.143154	0.82646	0.408543	0.775404
ENSDARG00000041314	ndufb9	2440.57	0.189644	0.0854522	2.2193	0.0264665	0.183588
ENSDARG00000053835	plekhh1	170.851	0.43269	0.197042	2.19593	0.0280968	0.19075
ENSDARG00000053833	mtnr1ba	5.98067	0.209293	0.807136	0.259304	0.795401	NA
ENSDARG00000013014	or101-1	29.1415	-0.185732	0.379529	-0.489374	0.624577	NA
ENSDARG00000053831	vtnb	1047.11	0.117121	0.130598	0.896802	0.369824	0.746153
ENSDARG00000013016	pole4	329.408	0.020923	0.143493	0.145812	0.88407	0.973207
ENSDARG00000078688	frs3	190.34	0.188655	0.176548	1.06858	0.285261	0.670488
ENSDARG00000015482	zgc:113518	186.309	-0.245377	0.177987	-1.37862	0.168011	0.532135
ENSDARG00000078683	zmp:0000000524	583.446	0.306873	0.115958	2.64642	0.00813481	0.0824696
ENSDARG00000078686	arl8a	2248.14	-0.0444379	0.0809	-0.549293	0.582804	0.875862
ENSDARG00000078685	rufy1	162.011	0.0345005	0.176215	0.195786	0.844778	0.965726
ENSDARG00000023157	cbln10	213.647	-0.502059	0.193285	-2.5975	0.00939039	0.0914555
ENSDARG00000116177	znf1127	30.7815	-0.224312	0.37341	-0.600713	0.548031	NA
ENSDARG00000023152	wdr73	110.335	-0.24827	0.229453	-1.08201	0.279249	0.664505
ENSDARG00000023151	ucp1	16765.2	-0.915285	0.149252	-6.1325	8.65106e-10	8.30943e-08
ENSDARG00000116179	CT583728.25	10.7035	-6.84595	3.91085	-1.7505	0.0800314	NA
ENSDARG00000044752	p2rx4a	134.715	0.167122	0.210873	0.792525	0.428055	0.789977
ENSDARG00000044753	idh3b	1977.7	0.449956	0.100356	4.48358	7.34005e-06	0.000286095
ENSDARG00000044751	ddt	1391.59	-0.277263	0.141423	-1.96052	0.0499348	0.271383
ENSDARG00000078979	arhgef40	57.062	0.157757	0.28486	0.553806	0.579712	0.874721
ENSDARG00000044754	gnrh2	41.0727	0.348295	0.37604	0.92622	0.354332	NA
ENSDARG00000044755	si:dkeyp-87d8.8	65.6328	-0.314696	0.264567	-1.18948	0.234252	0.618517
ENSDARG00000078974	COA4	126.143	0.449574	0.200723	2.23977	0.0251057	0.177218
ENSDARG00000078970	il7r	19.7862	-0.288846	0.462382	-0.624692	0.532174	NA
ENSDARG00000078973	uckl1b	623.577	0.127138	0.111485	1.14041	0.254114	0.64068
ENSDARG00000021948	tnc	3645.6	-0.208104	0.099077	-2.10043	0.0356912	0.222418
ENSDARG00000040041	mcm4	2074.56	0.355656	0.0991288	3.58782	0.00033346	0.00706951
ENSDARG00000040046	snai2	611.732	-0.330627	0.128232	-2.57834	0.00992762	0.0947756
ENSDARG00000040045	cldn1	957.406	-0.359621	0.140518	-2.55925	0.0104898	0.0985494
ENSDARG00000040048	GALNTL6	561.809	-0.115588	0.111823	-1.03367	0.301289	0.687149
ENSDARG00000021945	ddx23	1363.95	-0.0781281	0.0876547	-0.891316	0.37276	0.748205
ENSDARG00000056926	drd2a	83.6723	-0.144276	0.238953	-0.603782	0.545989	0.857319
ENSDARG00000056924	sap130a	752.716	-0.0822197	0.104224	-0.788878	0.430183	0.791269
ENSDARG00000056922	ltbp1	619.837	-0.282915	0.126631	-2.23416	0.0254723	0.178794
ENSDARG00000018958	nrarpb	254.295	-0.288355	0.142449	-2.02428	0.0429418	0.248669
ENSDARG00000056920	tmem88a	65.4661	0.0390293	0.25477	0.153194	0.878245	0.972604
ENSDARG00000056921	ankk1	98.6529	-0.116136	0.232186	-0.500185	0.616945	0.891796
ENSDARG00000018956	tmem39b	386.258	-0.16658	0.129743	-1.28392	0.199171	0.575357
ENSDARG00000018953	gclm	314.334	0.60015	0.140973	4.25721	2.06997e-05	0.000698375
ENSDARG00000056929	kdm6bb	1980.12	-0.0392259	0.123032	-0.318827	0.749857	0.936414
ENSDARG00000052016	cabp2a	354.998	-0.31955	0.12776	-2.50118	0.0123782	0.110581
ENSDARG00000058076	snf8	270.759	0.109066	0.140945	0.773817	0.439039	0.796737
ENSDARG00000052010	ciao2b	343.819	0.181126	0.134006	1.35163	0.176495	0.543966
ENSDARG00000052011	rrad	338.207	-0.0346422	0.135979	-0.254762	0.798907	0.951296
ENSDARG00000055295	cyb561d1	37.0761	-0.216974	0.349898	-0.620107	0.535188	NA
ENSDARG00000055294	atoh1a	68.3379	0.0667834	0.25301	0.263956	0.791814	0.949193
ENSDARG00000058079	txndc17	403.329	-0.023179	0.137205	-0.168936	0.865847	0.969651
ENSDARG00000055291	rab18a	973.354	-0.193256	0.0930978	-2.07584	0.037909	0.230081
ENSDARG00000055290	mpeg1.1	170.444	-0.657973	0.205976	-3.19441	0.00140115	0.0221106
ENSDARG00000055292	atg9b	1000.48	-0.0147619	0.097778	-0.150974	0.879996	0.972765
ENSDARG00000097284	si:ch211-261d7.3	685.168	-0.0128727	0.112917	-0.114001	0.909237	0.98027
ENSDARG00000097286	FP102892.1	0.837944	1.95261	2.45053	0.796808	0.425562	NA
ENSDARG00000097281	zgc:174574	316.618	-0.0698646	0.136912	-0.51029	0.609848	0.889315
ENSDARG00000039162	rhebl1	1361.39	0.240102	0.100135	2.39779	0.0164945	0.132903
ENSDARG00000097288	BX323076.2	11.3625	0.442308	0.653419	0.676914	0.498461	NA
ENSDARG00000097289	BX629344.1	68.2105	0.879161	0.272203	3.2298	0.00123878	0.0201916
ENSDARG00000096489	BX248324.1	83.7169	-0.338743	0.285824	-1.18515	0.23596	0.621097
ENSDARG00000096481	si:dkey-16p19.8	0.856636	1.94681	2.25786	0.862239	0.388556	NA
ENSDARG00000096484	si:ch211-181p13.2	26.4455	1.18648	0.471357	2.51716	0.0118304	NA
ENSDARG00000022203	gtf2ird1	910.288	-0.110833	0.0952688	-1.16337	0.24468	0.62909
ENSDARG00000019601	col12a1b	1592.84	-0.508463	0.128128	-3.96838	7.23616e-05	0.00201996
ENSDARG00000061610	ufsp1	70.0804	0.0865092	0.250044	0.345976	0.729361	0.929144
ENSDARG00000061611	si:dkey-85k7.11	1.86561	3.26122	1.76528	1.84743	0.0646855	NA
ENSDARG00000097759	CR628327.1	3.01555	-0.620618	1.14643	-0.541349	0.588267	NA
ENSDARG00000097757	BX511010.1	1.99933	1.64845	1.51754	1.08626	0.277362	NA
ENSDARG00000097754	CR749763.5	5.79276	0.124392	0.828511	0.150139	0.880655	NA
ENSDARG00000097755	CR626882.3	1.1683	1.40029	1.9013	0.736492	0.461431	NA
ENSDARG00000097752	si:rp71-77l1.2	6.52792	0.410617	0.794397	0.516892	0.605232	NA
ENSDARG00000097750	CR854827.3	65.9853	0.257578	0.271275	0.949512	0.342361	0.722849
ENSDARG00000011999	ybey	105.478	0.764805	0.220195	3.4733	0.000514096	0.0100565
ENSDARG00000055746	si:ch211-238g23.1	2.80484	0.606419	1.42468	0.425653	0.67036	NA
ENSDARG00000055743	ankrd54	444.128	0.00485952	0.12232	0.039728	0.96831	0.994587
ENSDARG00000055740	march9	330.293	-0.104191	0.135066	-0.771409	0.440465	0.797632
ENSDARG00000093125	RANBP2	1127.99	0.407882	0.112527	3.62475	0.000289244	0.00628787
ENSDARG00000106215	CU929146.2	2.15901	-0.612451	1.44341	-0.424308	0.671341	NA
ENSDARG00000106212	LO017965.1	34.1462	-0.331366	0.361542	-0.916534	0.359387	NA
ENSDARG00000113699	BX571719.4	4.82386	-0.0710056	0.919172	-0.0772495	0.938425	NA
ENSDARG00000056214	gnrh3	57.9385	0.172345	0.273839	0.629368	0.529108	0.848798
ENSDARG00000006025	tp53i11b	889.236	-0.271515	0.112079	-2.42253	0.0154131	0.127047
ENSDARG00000056210	hspa1b	47.1239	1.34375	0.341725	3.93225	8.41555e-05	NA
ENSDARG00000056211	ogfod2	65.5231	-0.482529	0.262468	-1.83843	0.0659985	0.321056
ENSDARG00000056213	si:ch73-130a3.4	57.4604	0.135461	0.274574	0.49335	0.621765	0.89383
ENSDARG00000056218	tnika	1099.77	-0.0071659	0.0997767	-0.0718194	0.942746	0.987776
ENSDARG00000006029	lta4h	1114.97	-0.154398	0.157618	-0.979575	0.327296	0.709545
ENSDARG00000114086	DOCK9	858.236	-0.0282618	0.113669	-0.248633	0.803644	0.952134
ENSDARG00000070358	smim12	288.853	0.387928	0.140945	2.75233	0.00591726	0.0654899
ENSDARG00000070351	hoxc11a	90.8472	-0.265797	0.26765	-0.993079	0.320671	0.703855
ENSDARG00000070353	hoxc13a	117.476	-0.570393	0.198807	-2.86908	0.00411672	0.0503582
ENSDARG00000070352	hoxc12a	134.132	0.0197722	0.221293	0.0893486	0.928805	0.984744
ENSDARG00000070357	cx39.4	17.7382	0.534402	0.486556	1.09834	0.272058	NA
ENSDARG00000036383	slc24a6a	984.752	-0.0456924	0.101379	-0.450709	0.6522	0.90548
ENSDARG00000058041	ndufa8	2077.41	0.311796	0.0935002	3.33471	0.000853887	0.0152372
ENSDARG00000007892	pdcd2	106.75	0.103537	0.217776	0.475427	0.634483	0.898655
ENSDARG00000114558	si:dkey-233e3.3	9.34963	0.0872206	0.711686	0.122555	0.90246	NA
ENSDARG00000114554	cdx1a	192.894	0.0347442	0.170546	0.203723	0.83857	0.964379
ENSDARG00000114552	siva1	198.8	0.241338	0.164516	1.46696	0.142388	0.489785
ENSDARG00000021163	thrb	1254.79	-0.215447	0.087317	-2.46742	0.0136092	0.116936
ENSDARG00000070683	dkk3b	170.677	-0.0458406	0.185936	-0.246539	0.805265	0.952376
ENSDARG00000070682	sdf4	1194.53	-0.0212828	0.112739	-0.18878	0.850265	0.966803
ENSDARG00000070681	c1qtnf12	268.969	-0.125733	0.145219	-0.865816	0.386591	0.759052
ENSDARG00000070686	cdipt	743.025	-0.00747594	0.108529	-0.0688843	0.945082	0.98867
ENSDARG00000078725	nos1apa	304.256	0.280386	0.144263	1.94357	0.0519471	0.278303
ENSDARG00000070688	ncalda	1299.59	-0.176858	0.0929691	-1.90233	0.0571282	0.293051
ENSDARG00000113899	zgc:77650	749.322	0.204344	0.100678	2.02968	0.0423893	0.247182
ENSDARG00000060058	cylda	861.967	-0.0378837	0.103443	-0.366229	0.714194	0.925571
ENSDARG00000060054	epc1b	1123.05	-0.166232	0.0997969	-1.66571	0.0957718	0.398385
ENSDARG00000060051	slc47a2.1	228.353	0.626227	0.442174	1.41625	0.156703	0.512153
ENSDARG00000068220	mbl2	115.029	-0.876401	0.26986	-3.24762	0.00116376	0.0194229
ENSDARG00000068221	zmp:0000000729	31.4047	-0.0300766	0.404394	-0.0743745	0.940712	NA
ENSDARG00000068227	tmem150aa	106.524	0.4016	0.211146	1.902	0.0571705	0.293188
ENSDARG00000104108	slco1d1	1871.11	0.288821	0.113996	2.53361	0.0112893	0.103271
ENSDARG00000104104		2.63318	-0.674301	1.39461	-0.483504	0.628738	NA
ENSDARG00000104105	ttf2	153.243	0.686002	0.188674	3.63591	0.000276996	0.0060566
ENSDARG00000104106	CABZ01087953.1	65.2976	-0.57187	0.286435	-1.99651	0.0458787	0.258055
ENSDARG00000104107	nkx2.4b	40.0362	0.208291	0.329565	0.632017	0.527376	NA
ENSDARG00000104100	bmpr1ba	174.851	0.0480717	0.17297	0.27792	0.781074	0.946519
ENSDARG00000104101	RIMBP2	740.188	0.103775	0.139176	0.74564	0.455885	0.808517
ENSDARG00000104103	rps6kc1	737.97	-0.140071	0.102825	-1.36223	0.173125	0.539612
ENSDARG00000063509	lrrc58b	452.134	0.298055	0.132023	2.2576	0.0239708	0.171851
ENSDARG00000052827	top3a	183.32	-0.060966	0.172241	-0.353958	0.72337	0.927542
ENSDARG00000052826	runx3	277.394	-0.237575	0.147301	-1.61285	0.106776	0.421428
ENSDARG00000071088	adgrg7.1	1.48108	-0.958413	1.72851	-0.554474	0.579255	NA
ENSDARG00000071086	gpr155b	277.899	-0.0408935	0.159488	-0.256405	0.797638	0.950822
ENSDARG00000071087	slc35b4	645.327	0.439998	0.133707	3.29076	0.000999171	0.0172414
ENSDARG00000007856	rtn4rl1a	62.2686	-0.297175	0.321432	-0.924533	0.355209	0.735063
ENSDARG00000071085	adgrg7.2	1.65302	-1.14436	1.64393	-0.696116	0.486356	NA
ENSDARG00000071082	p4ha1b	205.877	0.146307	0.164455	0.889645	0.373656	0.748585
ENSDARG00000071083	si:dkeyp-34c12.1	143.832	0.140099	0.185866	0.753762	0.450992	0.804728
ENSDARG00000037473	cd79a	2.94221	0.381709	1.28147	0.297867	0.765804	NA
ENSDARG00000071551	xrcc6	476.519	-0.00986331	0.115686	-0.0852591	0.932055	0.985055
ENSDARG00000071553	zgc:171500	14.0981	-0.976731	0.621651	-1.57119	0.116139	NA
ENSDARG00000071554	CU929149.1	0.828305	-1.87593	2.27877	-0.823223	0.410381	NA
ENSDARG00000071555	zgc:153675	247.918	-0.0256442	0.165259	-0.155176	0.876683	0.972491
ENSDARG00000071558	fblim1	448.033	-0.0953131	0.123304	-0.77299	0.439528	0.796975
ENSDARG00000103659	bco1l	390.05	0.239117	0.199536	1.19836	0.230775	0.61503
ENSDARG00000103658	hivep1	1598.19	-0.154959	0.0976079	-1.58757	0.112384	0.433866
ENSDARG00000103651	map3k12	365.155	0.179153	0.163874	1.09324	0.274289	0.66016
ENSDARG00000103650	si:ch73-329n5.1	115.766	0.212427	0.212777	0.998358	0.318106	0.702029
ENSDARG00000103653	CU179757.1	1.6827	-1.96358	1.69499	-1.15846	0.246676	NA
ENSDARG00000076685	ccn4b	40.378	-0.299886	0.338255	-0.886569	0.375311	NA
ENSDARG00000076687	si:rp71-84d9.1	9.45541	0.083505	0.651917	0.128092	0.898077	NA
ENSDARG00000012140	ccnl1b	1112.57	-0.00641354	0.108541	-0.0590888	0.952881	0.991485
ENSDARG00000076689	gramd1a	1797.42	0.0835664	0.0837632	0.997651	0.318449	0.702251
ENSDARG00000027649	cpsf3	980.983	0.125686	0.104991	1.19711	0.231265	0.615465
ENSDARG00000086831	zmp:0000001228	240.338	0.0497463	0.150832	0.329814	0.741541	0.933421
ENSDARG00000086838	itga2.3	13.4323	-0.113161	0.599122	-0.188878	0.850189	NA
ENSDARG00000013979	ndfip1	3109.71	-0.193506	0.083993	-2.30383	0.0212321	0.157841
ENSDARG00000013976	anxa13	1786.18	-0.0270544	0.0893144	-0.302912	0.761957	0.940163
ENSDARG00000069661	si:dkey-121j17.6	100.084	-0.082209	0.211565	-0.388575	0.697591	0.920311
ENSDARG00000069660	chrnb1	473.047	0.111631	0.115991	0.962409	0.335844	0.716801
ENSDARG00000069669	adra2c	125.629	-0.259631	0.194375	-1.33572	0.18164	0.550919
ENSDARG00000045308	pola1	809.802	0.0198456	0.109487	0.18126	0.856164	0.967458
ENSDARG00000018566	flnca	515.353	0.564027	0.140066	4.02685	5.65289e-05	0.00163553
ENSDARG00000033382	grifin	326.589	-0.00541665	0.152594	-0.0354972	0.971683	0.994803
ENSDARG00000018562	cope	1593.37	0.160693	0.0925707	1.73589	0.0825832	0.364368
ENSDARG00000033380	gyg2	45.8387	0.53007	0.306998	1.72663	0.084235	NA
ENSDARG00000018569	tnfrsf1a	606.877	0.10744	0.109681	0.979573	0.327297	0.709545
ENSDARG00000058280	si:dkey-208b23.5	29.8737	-0.330214	0.389471	-0.847853	0.39652	NA
ENSDARG00000004318	cbwd	345.166	0.320612	0.128557	2.49393	0.0126336	0.111872
ENSDARG00000004311	ldlrap1a	195.277	-0.0309597	0.172408	-0.179573	0.857488	0.967531
ENSDARG00000105762	or132-2	3.61833	-0.712476	1.17205	-0.60789	0.54326	NA
ENSDARG00000105760	CABZ01072523.1	70.125	0.125184	0.261523	0.478672	0.632172	0.897772
ENSDARG00000105768	or133-4	7.58887	-0.0669947	0.764032	-0.0876857	0.930126	NA
ENSDARG00000100302	si:dkey-237g15.2	49.3241	0.124476	0.311443	0.399676	0.689395	NA
ENSDARG00000100303	CU638714.1	34.5703	-0.500905	0.440508	-1.13711	0.255493	NA
ENSDARG00000100301	CABZ01065328.2	15.2804	0.49591	0.574539	0.863145	0.388058	NA
ENSDARG00000062363	phex	633.51	-0.176923	0.10646	-1.66187	0.0965387	0.400229
ENSDARG00000062362	tpcn1	310.972	0.0884138	0.137179	0.644512	0.519244	0.843959
ENSDARG00000062361	paxbp1	1334.48	-0.0659015	0.0955768	-0.689514	0.4905	0.829355
ENSDARG00000100308		178.091	-0.265797	0.169025	-1.57253	0.115827	0.442037
ENSDARG00000069598	chrm5b	7.65631	-0.101404	0.741271	-0.136797	0.891191	NA
ENSDARG00000101655	sstr5	212.701	-0.211238	0.170955	-1.23564	0.216594	0.59859
ENSDARG00000101654	si:ch211-188c18.1	11.101	0.253042	0.60085	0.42114	0.673653	NA
ENSDARG00000101653	zgc:110171	14.7853	-0.0561977	0.635111	-0.0884848	0.929491	NA
ENSDARG00000006812	wdr26b	1406.72	-0.0869171	0.0905236	-0.96016	0.336975	0.717463
ENSDARG00000006811	sult1st6	1098.62	0.421732	0.112659	3.74344	0.000181519	0.00427693
ENSDARG00000005518	slc5a9	127.19	0.372152	0.253533	1.46787	0.142141	0.489409
ENSDARG00000006818	urod	221.197	0.328324	0.18123	1.81165	0.0700407	0.332264
ENSDARG00000086309	erlec1	634.226	0.148031	0.115582	1.28075	0.200283	0.577063
ENSDARG00000031836	vps37c	867.256	0.0646191	0.0988173	0.653925	0.51316	0.841456
ENSDARG00000086302	proser1	793.132	-0.119301	0.107655	-1.10818	0.267785	0.653634
ENSDARG00000086301	si:dkey-27j5.6	3.00531	-0.299806	1.26952	-0.236158	0.81331	NA
ENSDARG00000038716	casq1a	2660.47	0.197459	0.129369	1.52632	0.12693	0.463366
ENSDARG00000086305	si:ch211-63b16.4	34.7419	-0.000119312	0.37281	-0.000320035	0.999745	NA
ENSDARG00000039970	cnr2	15.4213	-0.1143	0.567073	-0.201561	0.84026	NA
ENSDARG00000030129	si:ch211-87m7.2	78.1316	0.115513	0.246075	0.469423	0.638767	0.89991
ENSDARG00000094524	si:ch211-1f22.11	1.0255	1.06837	2.13362	0.500731	0.61656	NA
ENSDARG00000024694	myo1b	2779.57	0.0396375	0.107436	0.36894	0.712173	0.92471
ENSDARG00000044655	st14b	449.636	-0.00431029	0.117607	-0.0366499	0.970764	0.994699
ENSDARG00000043133	cldnf	240.932	-0.122856	0.157524	-0.779921	0.435437	0.794903
ENSDARG00000077644	zgc:172079	9.7001	0.628924	0.722329	0.870689	0.383924	NA
ENSDARG00000077645	gpr78b	14.7058	-0.431922	0.539928	-0.799962	0.423733	NA
ENSDARG00000077643	lypd6b	71.7165	-0.465763	0.248066	-1.87758	0.0604391	0.30358
ENSDARG00000077641	thbs3a	196.575	-0.193019	0.168155	-1.14786	0.251024	0.637748
ENSDARG00000080685	CR392029.1	2.65159	0.786191	1.23119	0.638561	0.523108	NA
ENSDARG00000043130	notch2	1591.39	-0.118869	0.095526	-1.24437	0.213365	0.594555
ENSDARG00000077648	si:ch211-42i9.8	241.999	0.0413567	0.16377	0.25253	0.800632	0.951308
ENSDARG00000005544	btbd3a	78.8964	-0.0686785	0.276964	-0.247969	0.804158	0.952224
ENSDARG00000005547	rint1	232.389	-0.0694484	0.156535	-0.443661	0.657288	0.906535
ENSDARG00000005540	xpo7	1359.55	0.0498754	0.0942625	0.529112	0.596728	0.884262
ENSDARG00000005541	wif1	486.844	-0.0494348	0.122369	-0.403981	0.686227	0.916523
ENSDARG00000104682	tpm2	9670.84	0.188546	0.10294	1.83161	0.0670095	0.323799
ENSDARG00000104681	si:dkeyp-87d1.1	8.06844	0.973146	0.774914	1.25581	0.209184	NA
ENSDARG00000104687	slc16a9b	353.37	0.303425	0.140199	2.16424	0.0304457	0.200901
ENSDARG00000104686	hsf5	3.1637	-0.425222	1.22675	-0.346626	0.728872	NA
ENSDARG00000104685	grk1b	1584.29	-0.542709	0.0982093	-5.52605	3.27526e-08	2.31805e-06
ENSDARG00000104684	trdc	6.93676	-1.12782	0.78842	-1.43048	0.152579	NA
ENSDARG00000102234	si:ch211-71n6.4	81.5842	0.179691	0.240752	0.746373	0.455442	0.808157
ENSDARG00000102230	si:ch211-8c17.3	1.78504	-1.34816	1.53207	-0.879962	0.37888	NA
ENSDARG00000102239	CR559945.1	61.1864	-0.267876	0.289658	-0.924799	0.35507	0.73497
ENSDARG00000039443	zgc:110353	40.0231	0.398711	0.335347	1.18895	0.234458	NA
ENSDARG00000089689	tex26	2.69659	-1.56909	1.31183	-1.1961	0.231657	NA
ENSDARG00000002006	rxrbb	651.905	-0.196456	0.112585	-1.74496	0.0809926	0.361319
ENSDARG00000089681	btf3l4	1120.6	0.103961	0.105671	0.983822	0.325203	0.708105
ENSDARG00000017385	b9d2	82.8352	-0.101142	0.250704	-0.40343	0.686632	0.916738
ENSDARG00000017386	sobpb	218.158	0.374435	0.164687	2.27362	0.0229891	0.16633
ENSDARG00000017388	gstt1b	704.168	-0.279087	0.119613	-2.33324	0.0196357	0.150636
ENSDARG00000104979	CR388055.1	6.45445	0.135136	0.863539	0.156492	0.875646	NA
ENSDARG00000094139	BX511265.2	1.75614	0.847261	1.75058	0.483989	0.628394	NA
ENSDARG00000094138	CT027756.3	1.47889	2.89539	2.06693	1.40082	0.161268	NA
ENSDARG00000104974	slain1b	74.1703	-0.109751	0.245099	-0.447782	0.654311	0.905707
ENSDARG00000094135	BX936305.1	11.7646	-0.140977	0.679204	-0.207562	0.835571	NA
ENSDARG00000104976	si:ch1073-67j19.2	30.8745	-0.285413	0.396588	-0.719671	0.471727	NA
ENSDARG00000094133	wu:fc21g02	2552.99	-0.0496943	0.0982463	-0.505813	0.612988	0.890715
ENSDARG00000094132	igf1	36.9511	-0.0183478	0.346494	-0.0529525	0.95777	NA
ENSDARG00000094131	ftr19	19.7466	-0.954976	0.473202	-2.01811	0.0435794	NA
ENSDARG00000079148	nckap5l	541.602	-0.212713	0.144925	-1.46774	0.142175	0.489409
ENSDARG00000043168	cela1.5	149.654	-1.0357	0.218472	-4.74064	2.13047e-06	9.48183e-05
ENSDARG00000067613	dnajc25	83.4783	0.291271	0.239678	1.21526	0.224267	0.608312
ENSDARG00000095665	si:ch211-191a16.2	239.932	-0.307704	0.156491	-1.96628	0.0492665	0.269297
ENSDARG00000095667	znf1175	20.5554	0.174421	0.449968	0.387629	0.698291	NA
ENSDARG00000091563	snw1	1365.38	-0.122933	0.0881774	-1.39415	0.163271	0.52433
ENSDARG00000095661	BX005024.2	1.93279	-0.402893	1.51515	-0.26591	0.790309	NA
ENSDARG00000091561	si:dkey-156k2.4	39.9156	0.209194	0.370126	0.565198	0.571939	NA
ENSDARG00000091560	slc6a19a.2	1650.7	-0.285938	0.329271	-0.868396	0.385178	0.757645
ENSDARG00000075648	sema5bb	110.92	-0.0127223	0.238508	-0.053341	0.95746	0.991834
ENSDARG00000075641	steap3	15.2485	0.144928	0.672947	0.215364	0.829484	NA
ENSDARG00000075643	ifi35	146.982	0.0985401	0.295089	0.333934	0.738429	0.932473
ENSDARG00000034718	tfpia	805.166	-0.103804	0.120446	-0.861828	0.388782	0.76107
ENSDARG00000034714	esyt1a	201.667	-0.0097594	0.169693	-0.057512	0.954137	0.991587
ENSDARG00000034717	def6c	95.2904	-0.0276304	0.215097	-0.128455	0.897789	0.976247
ENSDARG00000009782	myh11a	1487.36	-0.0730256	0.111972	-0.652175	0.514288	0.841832
ENSDARG00000009783	slc49a4	857.523	-0.148503	0.0993022	-1.49547	0.134792	0.477506
ENSDARG00000042698	si:dkey-15j16.6	6.25333	-1.46372	0.88103	-1.66138	0.0966381	NA
ENSDARG00000042690	s1pr1	1667.72	-0.073963	0.0912582	-0.810481	0.417664	0.781881
ENSDARG00000045641	usp3	265.215	-0.0277898	0.14416	-0.19277	0.847139	0.966496
ENSDARG00000045644	ca12	20.2052	0.264943	0.524447	0.505187	0.613428	NA
ENSDARG00000016260	fxr2	1971.35	0.241638	0.113567	2.12772	0.0333604	0.212679
ENSDARG00000016263	zdhhc5a	817.749	0.0365961	0.10971	0.33357	0.738704	0.932531
ENSDARG00000092039	si:dkey-70p6.1	389.805	-0.122058	0.140422	-0.869226	0.384724	0.757467
ENSDARG00000092035	si:ch211-156j16.1	1789.2	0.294178	0.0932683	3.1541	0.00160991	0.0246609
ENSDARG00000092036	CR925731.1	1.82961	0.832698	1.53769	0.541526	0.588145	NA
ENSDARG00000092033	si:dkey-239h2.3	282.628	-0.375938	0.226585	-1.65915	0.0970862	0.40127
ENSDARG00000009250	etfb	2728.24	0.210526	0.0928419	2.26758	0.0233551	0.168267
ENSDARG00000009252	napepld	198.008	0.131692	0.162374	0.81104	0.417343	0.781547
ENSDARG00000009253	rtraf	704.699	0.104544	0.108807	0.960816	0.336645	0.717318
ENSDARG00000098161	cntn4	304.744	-0.0557278	0.144613	-0.385359	0.699972	0.921257
ENSDARG00000098162	zgc:77748	626.639	0.135863	0.159288	0.852942	0.393691	0.76426
ENSDARG00000098164	aipl2	139.293	-0.288105	0.198279	-1.45303	0.146216	0.495976
ENSDARG00000098167	si:dkey-176f19.4	9.70706	-0.983905	0.835603	-1.17748	0.239004	NA
ENSDARG00000008785	dldh	4617.5	0.118674	0.086043	1.37924	0.167822	0.532067
ENSDARG00000008784	prpf4ba	823.205	-0.0362883	0.105575	-0.34372	0.731057	0.93049
ENSDARG00000042345	si:dkeyp-55f12.3	206.087	0.303788	0.157377	1.93032	0.0535669	0.283273
ENSDARG00000042344	trmt6	124.698	0.204238	0.197238	1.03549	0.300439	0.686167
ENSDARG00000042341	tmem251	307.953	-0.215537	0.168976	-1.27555	0.202115	0.579512
ENSDARG00000008788	camk1gb	2287.93	-0.243919	0.0823545	-2.96182	0.00305827	0.0403733
ENSDARG00000115939	FO681393.2	18.1358	0.000709732	0.513405	0.0013824	0.998897	NA
ENSDARG00000068141	tnfsf11	38.8194	0.147974	0.361364	0.409487	0.682183	NA
ENSDARG00000068140	si:dkey-24l11.2	563.117	0.257576	0.13192	1.95252	0.0508768	0.275074
ENSDARG00000068143	slc39a6	582.845	0.19505	0.109734	1.77748	0.0754898	0.346468
ENSDARG00000044596	pgap2	124.983	0.108482	0.197544	0.549154	0.5829	0.875862
ENSDARG00000044597	ncbp3	435.761	-0.0941932	0.120981	-0.778579	0.436228	0.795315
ENSDARG00000068149	tprg1l	110.672	-0.161953	0.232121	-0.697708	0.48536	0.827087
ENSDARG00000068148	arrdc1a	330.647	-0.158755	0.146481	-1.08379	0.278457	0.664078
ENSDARG00000087822	agap3	357.755	0.141356	0.16867	0.838063	0.401995	0.769787
ENSDARG00000099416	ly6m3	7.18157	-0.879895	0.790441	-1.11317	0.265635	NA
ENSDARG00000099415	CR759907.1	14.3996	0.590292	0.558672	1.0566	0.290694	NA
ENSDARG00000099414	BX914205.1	1.52199	-1.77534	1.87607	-0.946309	0.343991	NA
ENSDARG00000099412	bcan	4306.29	0.238345	0.438337	0.543748	0.586615	0.87801
ENSDARG00000099411	zgc:158343	364.502	0.0458492	0.151836	0.301966	0.762678	0.940287
ENSDARG00000099410	si:dkeyp-79b7.3	7.70494	-0.095673	0.729287	-0.131187	0.895627	NA
ENSDARG00000008127	pcdh15b	309.021	0.0164333	0.151789	0.108264	0.913786	0.980715
ENSDARG00000113474	CABZ01067151.1	138.945	-0.269494	0.193313	-1.39408	0.163293	0.52433
ENSDARG00000096290	AL929243.1	149.451	-0.0702828	0.178989	-0.392665	0.694567	0.919207
ENSDARG00000002787	tle3a	1266.32	-0.00339385	0.102553	-0.0330935	0.9736	0.995113
ENSDARG00000017602	ccng2	1434.24	-0.252744	0.107538	-2.35028	0.0187592	0.145274
ENSDARG00000017605	rpp40	154.328	0.716475	0.188518	3.80057	0.000144363	0.00356665
ENSDARG00000017606	sys1	249.577	0.055235	0.147439	0.374628	0.707937	0.924583
ENSDARG00000093075	BX897740.1	6.23707	0.192867	0.813258	0.237153	0.812538	NA
ENSDARG00000093074	si:ch211-139g16.8	14.3621	-0.339508	0.555643	-0.611018	0.541187	NA
ENSDARG00000093073	CR925713.1	4.46417	-0.501514	1.05932	-0.473429	0.635907	NA
ENSDARG00000093070	thumpd2	116.14	0.0507553	0.197074	0.257545	0.796758	0.950737
ENSDARG00000043907	fgf11b	721.376	-0.16702	0.109319	-1.52783	0.126556	0.462648
ENSDARG00000043904	pnrc1	84.8827	0.0109679	0.245223	0.044726	0.964326	0.992895
ENSDARG00000043905	rnf14	396.316	0.115091	0.122248	0.941451	0.346474	0.727008
ENSDARG00000043902	gabrr1	326.017	-0.296954	0.145596	-2.03958	0.0413921	0.243533
ENSDARG00000093079	proca	102.321	-0.778077	0.268384	-2.89912	0.00374212	0.0469974
ENSDARG00000043901	ugt5g2	4.73599	-0.0349771	1.0309	-0.0339286	0.972934	NA
ENSDARG00000058508	cfap70	358.624	0.0132047	0.148688	0.0888081	0.929234	0.984843
ENSDARG00000058502	olah	99.5979	-0.137556	0.255099	-0.539226	0.589731	0.880345
ENSDARG00000058503	flt3	13.8646	0.0966087	0.590378	0.163639	0.870016	NA
ENSDARG00000058504	ap1s2	976.683	-0.285579	0.10616	-2.69008	0.00714358	0.0748387
ENSDARG00000074892	pde6d	419.845	-0.296646	0.125429	-2.36505	0.0180278	0.141595
ENSDARG00000074897	hes2.1	19.8157	-0.265456	0.513359	-0.517097	0.605088	NA
ENSDARG00000074894	myorg	1078.03	-0.0944228	0.101876	-0.92684	0.35401	0.733985
ENSDARG00000074895	tysnd1	77.0982	0.120486	0.250683	0.480628	0.630781	0.897312
ENSDARG00000096645	si:ch211-131k2.2	36.4258	-0.0253849	0.362809	-0.0699676	0.944219	NA
ENSDARG00000074899	taok2a	1536.6	-0.0596647	0.0885241	-0.673994	0.500315	0.833903
ENSDARG00000096643	BX908780.4	1.53563	1.80103	1.81029	0.994881	0.319794	NA
ENSDARG00000002872	zgc:113210	266.138	-0.202913	0.149728	-1.35521	0.17535	0.542324
ENSDARG00000062477	kiaa1549la	2347.54	-0.0530289	0.0878755	-0.603455	0.546206	0.857337
ENSDARG00000059459	si:ch211-283h6.4	54.3759	0.24685	0.288211	0.856488	0.391728	0.763028
ENSDARG00000059455	dqx1	239.724	-0.0752676	0.170427	-0.441641	0.658749	0.907404
ENSDARG00000040455	unc50	362.359	-0.077647	0.125639	-0.618019	0.536563	0.852457
ENSDARG00000061458	phf14	342.901	-0.0385674	0.129406	-0.298034	0.765677	0.942167
ENSDARG00000061459	si:dkey-253i9.4	1190.91	-0.190367	0.0886634	-2.14708	0.031787	0.20678
ENSDARG00000040453	wdfy2	466.514	-0.162771	0.122774	-1.32577	0.184915	0.556327
ENSDARG00000040452	fam214a	1289.29	-0.201234	0.0944207	-2.13125	0.0330686	0.21204
ENSDARG00000061454	nrxn2a	1475.33	0.0370201	0.0959428	0.385856	0.699603	0.921149
ENSDARG00000061450	tesk2	687.387	-0.265886	0.103956	-2.55767	0.0105375	0.0988299
ENSDARG00000061451	n4bp2	468.378	-0.086943	0.127852	-0.680031	0.496485	0.832605
ENSDARG00000105588	CU464087.1	9.79153	-0.486794	0.690043	-0.705456	0.480527	NA
ENSDARG00000097518	BX537110.1	40.32	-0.139897	0.396767	-0.352593	0.724393	NA
ENSDARG00000097519	AL935300.2	49.6005	0.328802	0.297941	1.10358	0.269775	NA
ENSDARG00000097514	CR854989.1	1.30937	1.5557	1.99478	0.779886	0.435458	NA
ENSDARG00000097515	CR751227.1	1.33854	1.59317	1.82254	0.874147	0.382038	NA
ENSDARG00000097517	BX323016.1	3.03444	-0.392723	1.38878	-0.282782	0.777344	NA
ENSDARG00000097510	si:dkey-245f22.3	10.8048	-0.36344	0.617959	-0.588129	0.556446	NA
ENSDARG00000097512	BX649529.1	103.076	-0.0732503	0.216774	-0.337911	0.73543	0.931835
ENSDARG00000097513	CT573383.1	294.914	0.298661	0.166389	1.79496	0.0726607	0.339516
ENSDARG00000010376	slc5a3a	1.95905	0.546139	1.63188	0.33467	0.737874	NA
ENSDARG00000112708	CABZ01087533.1	6.70344	0.156499	0.797986	0.196117	0.844519	NA
ENSDARG00000094899	si:ch1073-143l10.2	75.0671	0.522336	0.263514	1.9822	0.0474573	0.263549
ENSDARG00000094890	si:ch211-163b2.4	32.2656	-0.595161	0.532876	-1.11688	0.264044	NA
ENSDARG00000094892	cenph	56.9431	0.184239	0.282622	0.651891	0.514471	0.841905
ENSDARG00000022129	rbm4.3	2747.17	0.0735429	0.0826412	0.889906	0.373517	0.748544
ENSDARG00000094896	rbm33b	15.6421	0.665547	0.510777	1.30301	0.192571	NA
ENSDARG00000057323	e2f8	221.23	0.215783	0.164219	1.314	0.188846	0.561985
ENSDARG00000092455	si:ch211-246e12.3	300.109	0.112096	0.148904	0.752804	0.451567	0.80481
ENSDARG00000057321	tut1	179.334	0.227752	0.175321	1.29906	0.193923	0.567864
ENSDARG00000057504	si:dkey-202g17.3	13.266	-2.62898	0.87237	-3.0136	0.00258168	NA
ENSDARG00000117375	BX005399.13	118.762	0.402015	0.199563	2.01448	0.0439596	0.252852
ENSDARG00000011777	cttn	1221.72	0.307341	0.102061	3.01135	0.00260091	0.035456
ENSDARG00000011770	dhrs12	485.292	0.0310209	0.115577	0.2684	0.788391	0.948447
ENSDARG00000022698	lad1	263.513	0.22979	0.165461	1.38879	0.164897	0.526735
ENSDARG00000101619	micos10	941.182	0.412535	0.111788	3.69032	0.000223974	0.00509244
ENSDARG00000022690	chic2	512.569	-0.0783306	0.112617	-0.695548	0.486712	0.827942
ENSDARG00000011488	sirt2	1227.18	-0.118883	0.105366	-1.12829	0.259196	0.645005
ENSDARG00000013414	lin7a	1787.08	-0.179959	0.0944587	-1.90516	0.0567597	0.291876
ENSDARG00000091916	ugt5b4	964.232	-0.520235	0.140767	-3.69571	0.000219275	0.00500979
ENSDARG00000091917	CU571079.1	47.4775	-0.116877	0.305299	-0.382827	0.701848	NA
ENSDARG00000091914	BX530075.1	8.40494	0.0979252	0.831216	0.11781	0.906219	NA
ENSDARG00000091912	si:ch211-15j1.5	34.37	-0.702565	0.373395	-1.88156	0.0598959	NA
ENSDARG00000091911	CR974461.1	1.70485	-0.550276	1.70738	-0.322292	0.747231	NA
ENSDARG00000091918	BX548073.1	60.9154	0.126695	0.312002	0.406072	0.68469	0.915987
ENSDARG00000101616	arfgap1	681.087	0.22763	0.110369	2.06243	0.0391666	0.23475
ENSDARG00000116717	si:dkey-82i20.5	58.3431	0.216265	0.28136	0.768644	0.442105	0.798299
ENSDARG00000094276	BX005156.2	7.39987	-0.689098	0.778326	-0.885359	0.375963	NA
ENSDARG00000094277	mrpl44	490.645	0.345214	0.11801	2.92529	0.00344131	0.0438858
ENSDARG00000116713	si:ch73-265d7.2	416.594	0.194367	0.164851	1.17904	0.238381	0.622522
ENSDARG00000094272	map3k19	38.781	-0.487516	0.33815	-1.44172	0.149382	NA
ENSDARG00000094273	peak3	4.55712	-0.766932	1.11051	-0.690611	0.48981	NA
ENSDARG00000094279	si:dkeyp-20g2.3	4.35522	0.468197	0.964293	0.485533	0.627298	NA
ENSDARG00000088589	ponzr3	89.5034	-0.347061	0.245245	-1.41516	0.157023	0.512823
ENSDARG00000025478	gipr	122.672	0.0387583	0.212935	0.182019	0.855568	0.967458
ENSDARG00000115164	CABZ01059407.1	2.97697	0.0371016	1.15489	0.0321257	0.974372	NA
ENSDARG00000078318	tmod1	69.7747	0.481808	0.254986	1.88955	0.0588184	0.29887
ENSDARG00000078315	C5H12orf49	477.26	-0.0253522	0.117287	-0.216155	0.828867	0.960436
ENSDARG00000078317	si:dkey-175m17.7	169.978	0.164548	0.202709	0.811747	0.416937	0.781409
ENSDARG00000078311	dcaf6	597.896	0.0499306	0.114152	0.437406	0.661817	0.907772
ENSDARG00000078310	cecr2	711.372	-0.096802	0.12053	-0.803137	0.421895	0.785058
ENSDARG00000078313	MYO9B	778.73	-0.084867	0.11038	-0.76886	0.441977	0.798299
ENSDARG00000016213	zmp:0000001048	45.3927	-0.153874	0.314749	-0.488877	0.624929	NA
ENSDARG00000091006	cobl	1317.77	-0.0614677	0.116492	-0.527654	0.597739	0.884781
ENSDARG00000091001	mycbp	260.608	0.146792	0.146088	1.00482	0.314982	0.699353
ENSDARG00000091003	il34	85.5063	0.117551	0.238858	0.492136	0.622623	0.89383
ENSDARG00000091009	si:ch211-28p3.4	103.825	-0.0321553	0.234458	-0.137147	0.890914	0.97517
ENSDARG00000042489	thap12a	391.514	0.0209629	0.121224	0.172928	0.862708	0.968474
ENSDARG00000079043	si:dkeyp-75b4.10	3.30104	0.293525	1.17462	0.249889	0.802674	NA
ENSDARG00000079046	rabl6a	169.206	0.115209	0.171483	0.671839	0.501686	0.834419
ENSDARG00000014806	hacd2	1519.35	0.0152459	0.0915727	0.16649	0.867772	0.970144
ENSDARG00000079049	cercam	213.572	-0.138912	0.15659	-0.887108	0.375021	0.74994
ENSDARG00000089181	adad1	130.406	-0.248405	0.191797	-1.29515	0.19527	0.570122
ENSDARG00000053248	inab	713.005	-0.0847733	0.109299	-0.775609	0.43798	0.796309
ENSDARG00000053979	chmp2a	1275.99	-0.161426	0.118029	-1.36768	0.171411	0.537622
ENSDARG00000095639	BX248515.2	0.999066	0.0750439	2.27299	0.0330155	0.973662	NA
ENSDARG00000053973	fetub	23002.8	-0.752707	0.12798	-5.88142	4.06752e-09	3.38828e-07
ENSDARG00000018361	sult1st3	600.504	-0.220649	0.333152	-0.662309	0.507773	0.838497
ENSDARG00000117144	CT573337.1	7.28599	0.969443	0.784279	1.2361	0.216423	NA
ENSDARG00000117145	notum1b	379.75	-0.264411	0.12899	-2.04985	0.0403788	0.239839
ENSDARG00000095635	drll.3	11.3889	1.10585	0.612082	1.80671	0.0708078	NA
ENSDARG00000098204	CU984600.2	183.492	0.760415	0.847475	0.897271	0.369574	0.746153
ENSDARG00000062165	tub	982.466	-0.0327109	0.0968948	-0.337592	0.735671	0.931863
ENSDARG00000062164	atrn	960.012	0.0310111	0.117001	0.26505	0.790971	0.949117
ENSDARG00000022905	znf1163	38.0379	-0.0560073	0.373592	-0.149916	0.880831	NA
ENSDARG00000022904	skilb	340.252	0.0296216	0.135754	0.218201	0.827272	0.959757
ENSDARG00000062168	tmem168b	88.8564	0.586118	0.269302	2.17643	0.029523	0.196969
ENSDARG00000088937	si:dkey-259j3.5	51.5651	-0.124882	0.311189	-0.401307	0.688194	0.9173
ENSDARG00000109648	si:ch211-147m6.1	233.866	-0.552796	0.199071	-2.77688	0.00548834	0.0619816
ENSDARG00000109649	BX571720.2	2.66679	1.1702	1.2821	0.912722	0.361389	NA
ENSDARG00000109643	TMEM235	244.088	0.188248	0.157893	1.19225	0.233163	0.616941
ENSDARG00000109646	si:ch211-153a8.4	319.04	0.24339	0.13248	1.83718	0.0661839	0.32146
ENSDARG00000101411	wbp11	480.55	0.289513	0.126536	2.28798	0.0221384	0.162286
ENSDARG00000101413	dusp7	1068.65	0.0791602	0.104054	0.760763	0.446799	0.802074
ENSDARG00000101412	FP102969.1	28.9954	-0.329183	0.402519	-0.817808	0.413467	NA
ENSDARG00000101419	drp2	46.5822	0.534653	0.345107	1.54924	0.121325	NA
ENSDARG00000038153	lgals2b	13261.2	-0.0185548	0.12182	-0.152313	0.87894	0.972765
ENSDARG00000038151	zgc:92360	913.848	-0.130569	0.11496	-1.13577	0.256052	0.642653
ENSDARG00000038156	dusp11	423.141	0.0894148	0.118079	0.757246	0.448902	0.803291
ENSDARG00000103929	ildr1a	638.831	-0.0505409	0.111336	-0.45395	0.649865	0.905187
ENSDARG00000103927	CR450824.2	11.4248	0.0901063	0.593416	0.151843	0.87931	NA
ENSDARG00000103926	inpp5e	288.625	-0.146206	0.1407	-1.03913	0.298746	0.684457
ENSDARG00000038159	tcf7l1a	460.671	-0.0484692	0.128516	-0.377146	0.706065	0.923897
ENSDARG00000103924	zgc:154055	141.264	0.0994837	0.202302	0.491758	0.622891	0.89383
ENSDARG00000103923	tfap4	249.545	0.0284974	0.175198	0.162659	0.870787	0.970856
ENSDARG00000103922	bod1	378.778	-0.133314	0.141801	-0.940151	0.34714	0.727839
ENSDARG00000019103	kdm4ab	762.961	-0.215685	0.101904	-2.11656	0.0342973	0.216599
ENSDARG00000099355	BX890548.1	1230.79	-0.0275218	0.105689	-0.260402	0.794553	0.950137
ENSDARG00000099351	igfbp1a	998.914	0.86066	0.160712	5.35528	8.5424e-08	5.60346e-06
ENSDARG00000099352	si:rp71-62i8.1	136.043	-0.0666394	0.238427	-0.279496	0.779864	0.946241
ENSDARG00000099353	slc25a13	42.0267	0.0660829	0.327353	0.201871	0.840018	NA
ENSDARG00000042660	fam32a	951.463	-0.178648	0.122453	-1.45892	0.144588	0.494013
ENSDARG00000099358	hccsb	646.848	0.304395	0.119216	2.55331	0.0106703	0.0994775
ENSDARG00000099359	CR855320.1	202.4	-0.0141142	0.158157	-0.0892418	0.92889	0.984755
ENSDARG00000023053	niban1b	57.0734	-0.217855	0.275318	-0.791284	0.428778	0.790537
ENSDARG00000023058	foxo3a	4175.88	-0.243708	0.0819361	-2.97436	0.00293596	0.0392784
ENSDARG00000096365	si:ch211-195m9.3	102.588	0.150721	0.214577	0.702411	0.482423	0.825345
ENSDARG00000096367	fnbp1b	28.8625	0.469242	0.399339	1.17505	0.239976	NA
ENSDARG00000096363	BX927298.1	16.1204	0.402053	0.745519	0.539293	0.589685	NA
ENSDARG00000096368	neu3.5	14.5637	-0.0738689	0.542131	-0.136257	0.891618	NA
ENSDARG00000096369	CT573133.2	23.3155	-0.290088	0.447224	-0.648642	0.51657	NA
ENSDARG00000007807	cyth3a	438.328	-0.359756	0.137861	-2.60955	0.00906612	0.0889879
ENSDARG00000052207	c3a.3	2232.93	-0.389865	0.11787	-3.30758	0.00094105	0.0164343
ENSDARG00000026109	slc48a1b	418.599	0.00109842	0.125059	0.00878322	0.992992	0.998561
ENSDARG00000055463	lrit3a	330.825	-0.372129	0.136142	-2.73338	0.0062688	0.0683361
ENSDARG00000055467	si:dkeyp-3f10.14	15.1508	-0.377129	0.538741	-0.700019	0.483915	NA
ENSDARG00000102335	ano1	203.482	-0.205765	0.159712	-1.28835	0.197624	0.573447
ENSDARG00000102334	SH3RF3	23.616	0.382156	0.472069	0.809534	0.418208	NA
ENSDARG00000102336	SLC5A7	13.5595	0.156442	0.578971	0.270207	0.787001	NA
ENSDARG00000102333	fcf1	561.837	0.212487	0.111503	1.90567	0.0566935	0.291615
ENSDARG00000003251	zbtb22b	194.74	0.0703659	0.202833	0.346915	0.728655	0.929129
ENSDARG00000102339	si:dkey-5n7.2	1.34843	-0.00958352	1.76725	-0.00542285	0.995673	NA
ENSDARG00000102338	ptar1	182.741	-0.0453219	0.175106	-0.258825	0.79577	0.950521
ENSDARG00000003259	loxa	121.02	0.223664	0.196399	1.13882	0.254777	0.641636
ENSDARG00000036888	zgc:153935	465.341	-0.0640567	0.118756	-0.539396	0.589614	0.880329
ENSDARG00000077602	CR394546.1	4.58187	-1.24682	1.00391	-1.24197	0.214248	NA
ENSDARG00000095949	si:dkey-22i16.9	105.572	0.101613	0.317791	0.319748	0.749159	0.936414
ENSDARG00000098879	si:dkey-4j21.2	21.4782	-1.52457	1.31458	-1.15974	0.246154	NA
ENSDARG00000053155	alg3	228.859	0.277348	0.160867	1.72409	0.084692	0.369397
ENSDARG00000053152	pcmtd1	794.603	-0.362025	0.112286	-3.22412	0.00126363	0.0204725
ENSDARG00000056923	dbr1	384.247	0.0925766	0.124433	0.743988	0.456884	0.809457
ENSDARG00000053158	prss56	13.7575	0.155741	0.548228	0.284081	0.776349	NA
ENSDARG00000053159	zgc:110626	308.074	-0.16165	0.138732	-1.1652	0.243937	0.627764
ENSDARG00000028661	cntfr	946.184	-0.0692032	0.0987674	-0.700669	0.48351	0.825803
ENSDARG00000026811	extl3	511.712	-0.0315658	0.140958	-0.223937	0.822806	0.957741
ENSDARG00000060152	fam155b	153.125	-0.0575565	0.186167	-0.309166	0.757195	0.938508
ENSDARG00000060153	h6pd	994.11	0.330187	0.135391	2.43876	0.0147376	0.123038
ENSDARG00000060150	psmd11a	871.682	0.327105	0.102463	3.19242	0.00141086	0.0222266
ENSDARG00000005948	ankmy2a	273.176	-0.0184718	0.143627	-0.12861	0.897666	0.976227
ENSDARG00000005941	clul1	1601.3	-0.0481329	0.0864088	-0.557038	0.577502	0.873135
ENSDARG00000005942	vmn2r1	43.8161	-0.301012	0.325355	-0.92518	0.354872	NA
ENSDARG00000005943	htra4	232.73	-0.272875	0.161923	-1.68521	0.0919482	0.388505
ENSDARG00000005945	sart1	1575.43	-0.11147	0.0875896	-1.27264	0.203147	0.5814
ENSDARG00000084856	CR854953.1	13.5369	-0.255296	0.569991	-0.447895	0.654229	NA
ENSDARG00000102808	calr3b	1883.71	0.685194	0.0912831	7.50625	6.08437e-14	1.03193e-11
ENSDARG00000058874	zgc:113227	67.6251	-0.0314036	0.263576	-0.119145	0.905161	0.979086
ENSDARG00000102803	CABZ01087091.1	14.6836	-0.0477734	0.541075	-0.0882935	0.929643	NA
ENSDARG00000102802	brdt	1408.11	-0.13966	0.0920882	-1.51659	0.12937	0.468118
ENSDARG00000102807	si:dkey-151p11.2	2.94257	-0.579458	1.18793	-0.487789	0.625699	NA
ENSDARG00000102805	cyp2aa12	717.919	-0.336289	0.1316	-2.5554	0.0106067	0.0990975
ENSDARG00000068387	slc6a18	241.589	-0.525321	0.151974	-3.45666	0.000546919	0.0106257
ENSDARG00000068382	pglyrp5	19.0963	-0.554804	0.483515	-1.14744	0.2512	NA
ENSDARG00000068380	foxg1c	14.3209	-0.0233324	0.533239	-0.0437561	0.965099	NA
ENSDARG00000038900	acadm	4168.59	0.0017794	0.0955784	0.0186172	0.985146	0.996398
ENSDARG00000038901	tmem256	194.79	0.332302	0.169691	1.95828	0.0501973	0.27226
ENSDARG00000038905	hectd3	1040.97	0.163195	0.104607	1.56007	0.118744	0.447362
ENSDARG00000070526	zc2hc1c	19.9363	0.238023	0.449366	0.529685	0.59633	NA
ENSDARG00000038909	msl2a	489.561	-0.190307	0.11773	-1.61648	0.105991	0.420082
ENSDARG00000070522	cacna1ia	76.1405	1.01429	0.264034	3.84153	0.000122271	0.00312755
ENSDARG00000052782	glrba	340.468	-0.24626	0.149888	-1.64296	0.10039	0.408904
ENSDARG00000052783	cdc42ep3	477.242	0.242251	0.121439	1.99485	0.0460597	0.25889
ENSDARG00000052787	zdhhc12b	160.936	-0.192728	0.177598	-1.08519	0.277839	0.663983
ENSDARG00000052789	azin1a	540.826	-0.0142968	0.120886	-0.118267	0.905856	0.979186
ENSDARG00000024522	prf1.6	8.98834	0.442583	0.736807	0.600677	0.548055	NA
ENSDARG00000063719	usp8	1340.82	0.160505	0.0922948	1.73905	0.082026	0.363205
ENSDARG00000063718	vps72a	487.562	-0.0496394	0.116966	-0.424391	0.67128	0.911278
ENSDARG00000063711	trim3a	1042.62	-0.124624	0.0942857	-1.32177	0.186245	0.55841
ENSDARG00000063713	syngap1a	808.348	0.118744	0.150379	0.789632	0.429743	0.790867
ENSDARG00000100409	camlg	485.463	0.141488	0.125725	1.12538	0.260429	0.645782
ENSDARG00000100405	BX957252.3	9.96093	-0.0469855	0.639665	-0.0734534	0.941445	NA
ENSDARG00000100407	si:ch211-166e11.5	501.542	-0.125197	0.116137	-1.07802	0.281027	0.666684
ENSDARG00000100406	zgc:112265	5248.48	-1.17534	0.123015	-9.55444	1.24254e-21	3.71301e-19
ENSDARG00000100400	FO704610.1	558.009	-0.167048	0.121834	-1.37111	0.17034	0.535274
ENSDARG00000100402	fgd1	278.089	0.265301	0.150176	1.7666	0.0772947	0.351223
ENSDARG00000104315	fhl3b	168.788	-0.011933	0.18701	-0.0638095	0.949122	0.989758
ENSDARG00000104314	nrg1	252.347	-0.00877542	0.165658	-0.0529731	0.957753	0.991856
ENSDARG00000104311	scmh1	541.366	0.0816231	0.113398	0.719793	0.471653	0.819201
ENSDARG00000104312	CT573342.2	123.388	0.150769	0.199429	0.756005	0.449646	0.803847
ENSDARG00000087779	pum3	972.992	0.260835	0.101847	2.56104	0.0104361	0.0983331
ENSDARG00000043299	nmu	47.1387	-0.082916	0.336774	-0.246207	0.805522	NA
ENSDARG00000082187	dre-mir-21-1	0.817312	-0.548354	2.47192	-0.221833	0.824444	NA
ENSDARG00000032990	plxnb3	310.398	0.000694397	0.160846	0.00431714	0.996555	0.999316
ENSDARG00000032997	rnf185	655.416	-0.0203672	0.104468	-0.19496	0.845424	0.965741
ENSDARG00000062442	msrb1b	67.0321	0.450455	0.354932	1.26913	0.204395	0.583462
ENSDARG00000069411	cx34.5	2.25691	-1.82501	1.62521	-1.12294	0.261463	NA
ENSDARG00000030591	lrrc42	91.9915	0.214192	0.220029	0.973471	0.330319	0.712778
ENSDARG00000062446	neurl2	115.175	0.496913	0.205344	2.41991	0.0155244	0.127735
ENSDARG00000069415	col17a1a	11435.5	-0.267965	0.116292	-2.30424	0.0212094	0.157759
ENSDARG00000062445	pias1b	202.943	-0.138212	0.174908	-0.790199	0.429412	0.790867
ENSDARG00000062448	skor1b	284.485	0.0101312	0.144489	0.0701177	0.9441	0.988345
ENSDARG00000030598	nampta	449.537	0.0430721	0.118602	0.363165	0.716482	0.926236
ENSDARG00000078773	tmem70	230.844	0.479543	0.161095	2.97677	0.00291301	0.0391181
ENSDARG00000033647	smarcb1a	817.419	-0.0693496	0.0988567	-0.701516	0.482981	0.825699
ENSDARG00000101752	plekhg5b	263.236	0.0757171	0.161132	0.469907	0.638422	0.899755
ENSDARG00000101753	CABZ01085195.1	1.98929	-1.5495	1.49199	-1.03855	0.299016	NA
ENSDARG00000101750	si:ch211-196p9.1	383.45	-0.181745	0.138583	-1.31145	0.189706	0.563135
ENSDARG00000101756	im:7141269	34.8523	-0.0398399	0.361649	-0.110162	0.912281	NA
ENSDARG00000101757	si:dkey-27n6.4	186.004	0.00537432	0.164905	0.0325903	0.974001	0.995292
ENSDARG00000101755	prkar1ab	282.37	-0.0270484	0.142595	-0.189686	0.849555	0.966674
ENSDARG00000101759	homer1b	945.44	0.0309895	0.103177	0.300352	0.763908	0.941042
ENSDARG00000105042	cldn10l2	2.81036	-0.1522	1.26786	-0.120045	0.904448	NA
ENSDARG00000105043	si:dkey-152b24.6	19.8909	0.580335	0.548784	1.05749	0.290286	NA
ENSDARG00000105040	dipk1c	416.826	0.00346512	0.130148	0.0266244	0.978759	0.995953
ENSDARG00000105041	CABZ01024659.1	9.71463	0.435888	0.664966	0.655505	0.512143	NA
ENSDARG00000105046	ccnf	350.672	-0.0086407	0.160967	-0.0536801	0.95719	0.991834
ENSDARG00000105047	BX927369.1	24.0342	-1.08149	0.43038	-2.51287	0.0119754	NA
ENSDARG00000105045	bmpr1ab	547.887	-0.114982	0.116216	-0.989381	0.322477	0.705842
ENSDARG00000105048	LO018231.1	11.6522	-0.747679	0.609111	-1.22749	0.219637	NA
ENSDARG00000042527	unga	130.614	0.255663	0.191621	1.33421	0.182135	0.551432
ENSDARG00000042526	sebox	56.2154	-0.230807	0.279564	-0.825599	0.409032	0.775861
ENSDARG00000042525	ebf2	274.954	-0.509223	0.139398	-3.65302	0.000259169	0.00571996
ENSDARG00000042522	katnbl1	318.664	-0.0793187	0.138694	-0.571897	0.567392	0.868194
ENSDARG00000042521	si:dkey-251i10.1	65.1976	-0.181811	0.268563	-0.676977	0.49842	0.833105
ENSDARG00000042520	UTP14C	483.036	0.344438	0.116857	2.94752	0.00320329	0.0415039
ENSDARG00000042529	gnat2	20000.3	-0.690599	0.0830396	-8.31651	9.05948e-17	1.98318e-14
ENSDARG00000059923	slc25a47a	868.598	0.073906	0.110638	0.667998	0.504135	0.836418
ENSDARG00000059925	usp24	984.261	0.127573	0.0944086	1.35129	0.176603	0.544033
ENSDARG00000100636	rbm12	607.983	-0.170619	0.109147	-1.5632	0.118005	0.445942
ENSDARG00000100635	chia.1	3747.96	-0.818026	0.448259	-1.82489	0.0680169	0.326468
ENSDARG00000100632	BX649328.1	0.964028	-3.3775	2.50041	-1.35078	0.176766	NA
ENSDARG00000035771		856.702	-0.140495	0.10274	-1.36749	0.171471	0.537662
ENSDARG00000000861	scrib	2542.64	0.128845	0.0863555	1.49203	0.135691	0.479273
ENSDARG00000000906	skap2	132.08	-0.143267	0.211023	-0.678916	0.497191	0.832848
ENSDARG00000094074	si:dkey-81h8.1	22.1239	0.31722	0.434449	0.730167	0.465288	NA
ENSDARG00000094075	BX936317.1	18.2816	0.051258	0.476341	0.107608	0.914307	NA
ENSDARG00000074414	sema4ba	188.19	0.104801	0.183849	0.570039	0.568651	0.868194
ENSDARG00000074415	zgc:171482	139.895	-0.317235	0.212375	-1.49375	0.135241	0.47849
ENSDARG00000074410	brip1	166.542	0.139878	0.174969	0.799444	0.424033	0.787108
ENSDARG00000074419	hcn4l	82.6011	-0.0673793	0.245146	-0.274854	0.783429	0.947108
ENSDARG00000031647	stat2	695.641	-0.250021	0.159913	-1.56348	0.11794	0.445939
ENSDARG00000031649	cort	322.508	-0.0310566	0.147227	-0.210944	0.832931	0.961714
ENSDARG00000077855	znrf2a	252.896	0.13734	0.154127	0.891079	0.372887	0.748205
ENSDARG00000077853	ttll2	28.3272	-0.166118	0.389035	-0.427	0.669379	NA
ENSDARG00000077852	samd11	736.558	-0.110818	0.114538	-0.967519	0.333285	0.715604
ENSDARG00000077850	lgals3a	1933.77	0.0986497	0.0986619	0.999876	0.317371	0.701142
ENSDARG00000077859	ndufaf4	135.217	0.405427	0.188136	2.15496	0.0311649	0.204002
ENSDARG00000077858	asip1	56.7025	-0.0959087	0.276796	-0.346496	0.72897	0.929144
ENSDARG00000089529	desi1b	178.971	-0.0416127	0.165617	-0.251259	0.801614	0.951422
ENSDARG00000075540	FAM107A	64.3397	-0.216043	0.278008	-0.777112	0.437093	0.795659
ENSDARG00000091249	CR381686.1	26.8565	-0.0757336	0.431308	-0.175591	0.860616	NA
ENSDARG00000091243	znf975	20.5262	-0.463408	0.468	-0.990187	0.322083	NA
ENSDARG00000091241	glt1d1	41.4556	-0.0281082	0.317195	-0.088615	0.929388	NA
ENSDARG00000091247	fars2	120.097	0.265932	0.215614	1.23337	0.217438	0.59944
ENSDARG00000051809	btr12	164.939	-0.215632	0.185671	-1.16137	0.245493	0.629825
ENSDARG00000051800	fnbp4	2920.4	-0.0923258	0.0790986	-1.16722	0.24312	0.626553
ENSDARG00000051805	CU469568.1	83.8777	-0.534467	0.24466	-2.18453	0.0289236	0.194391
ENSDARG00000092918	crhr2	100.574	0.14349	0.264989	0.541494	0.588167	0.879362
ENSDARG00000043734	trmu	136.776	0.448407	0.218298	2.0541	0.0399661	0.237801
ENSDARG00000043736	si:ch211-282j17.8	2.1975	-2.47107	1.71706	-1.43913	0.150114	NA
ENSDARG00000092912	BX323586.2	1.00251	2.25552	2.1327	1.05759	0.290243	NA
ENSDARG00000043732	cops4	1247.39	0.0334195	0.098213	0.340276	0.733649	0.931318
ENSDARG00000002219	si:dkey-103j14.5	362.25	0.0702668	0.183268	0.383411	0.701415	0.922255
ENSDARG00000032206	cthl	68.9641	0.373248	0.283998	1.31426	0.188757	0.561916
ENSDARG00000015901	ptbp2b	1475.77	-0.151221	0.0917649	-1.64792	0.0993698	0.406947
ENSDARG00000002217	scocb	1535.77	-0.0662281	0.0844268	-0.784443	0.43278	0.793351
ENSDARG00000015902	stat6	465.116	-0.216277	0.139714	-1.548	0.121622	0.453937
ENSDARG00000015905	lztr1	763.437	-0.0346386	0.0993691	-0.348585	0.727401	0.929059
ENSDARG00000002210	stk25a	326.84	-0.0512048	0.136985	-0.373799	0.708554	0.924666
ENSDARG00000002213	invs	106.267	0.582008	0.250671	2.3218	0.0202437	0.153673
ENSDARG00000015906	mxtx2	1.00981	0.0619625	1.97572	0.031362	0.974981	NA
ENSDARG00000095038	CR388189.5	3.70525	-0.33862	1.33291	-0.254046	0.79946	NA
ENSDARG00000095034	C24H8orf34	320.248	0.0382152	0.131391	0.290851	0.771165	0.943498
ENSDARG00000095030	si:ch73-120g24.4	95.6178	-0.327072	0.248841	-1.31438	0.188718	0.561916
ENSDARG00000091792	akap12a	266.41	-0.0805033	0.143912	-0.559394	0.575893	0.872577
ENSDARG00000095032	ftr33	8.72648	0.101874	0.692124	0.14719	0.882982	NA
ENSDARG00000040274	scamp5b	1033.57	-0.233556	0.104879	-2.22692	0.0259529	0.181093
ENSDARG00000040277	fbxo32	310.082	-0.403147	0.192755	-2.0915	0.0364835	0.225417
ENSDARG00000040278	klhl38b	233.599	0.0585635	0.235703	0.248463	0.803776	0.952181
ENSDARG00000088699	pdzd8	366.372	0.0820987	0.127238	0.645239	0.518773	0.843869
ENSDARG00000088693	dcst2	11.8276	-0.494725	0.60698	-0.815059	0.415039	NA
ENSDARG00000088690	ddias	94.4005	-0.135432	0.238867	-0.566975	0.570731	0.869231
ENSDARG00000112295	CT583728.15	3.85264	0.920326	1.30465	0.70542	0.480549	NA
ENSDARG00000112294	thsd1	49.6329	0.0340728	0.317622	0.107275	0.914571	NA
ENSDARG00000042063	si:ch211-145c1.1	67.8069	-0.106482	0.260287	-0.409095	0.68247	0.915329
ENSDARG00000042065	eef2a.2	49.6407	-0.273868	0.301085	-0.909604	0.363031	NA
ENSDARG00000088347	sp1	326.591	0.154408	0.130798	1.18051	0.237799	0.622072
ENSDARG00000088346	miip	69.2949	-0.1318	0.25602	-0.514803	0.60669	0.888307
ENSDARG00000098290	unc80	642.308	0.370668	0.166889	2.22105	0.0263479	0.183103
ENSDARG00000088343	prrt4	120.879	-0.133713	0.196504	-0.680456	0.496216	0.83245
ENSDARG00000088342	tmem145	218.91	0.0409447	0.157093	0.260639	0.794371	0.950137
ENSDARG00000079455	nlgn4xa	876.215	-0.0624079	0.097857	-0.637746	0.523639	0.846707
ENSDARG00000079457	faap100	64.969	0.447335	0.276331	1.61883	0.105483	0.419051
ENSDARG00000079456	si:ch211-149a19.3	385.572	-0.110077	0.159058	-0.692054	0.488903	0.828899
ENSDARG00000079453	atp8b4	133.285	0.142516	0.195301	0.729728	0.465557	0.815495
ENSDARG00000079452	rbm46	6.27896	-0.289124	0.843736	-0.342671	0.731846	NA
ENSDARG00000044381	siah2l	560.51	-0.113599	0.117329	-0.968201	0.332944	0.715379
ENSDARG00000044380	rbmx2	162.986	0.0589493	0.182039	0.323828	0.746068	0.934843
ENSDARG00000011113	chrna10a	64.203	-0.171422	0.281895	-0.608106	0.543117	0.856061
ENSDARG00000044387	cldn2	188.038	0.303156	0.178319	1.70007	0.0891172	0.381282
ENSDARG00000093797	BX005254.1	3.03512	1.84788	1.28598	1.43694	0.150735	NA
ENSDARG00000093794	si:rp71-79p20.2	10.9537	-0.558797	0.818476	-0.682728	0.494779	NA
ENSDARG00000045383	gpr22b	270.564	0.112981	0.142609	0.792244	0.428218	0.790002
ENSDARG00000093798	slx4	6.37336	0.156646	0.859559	0.18224	0.855394	NA
ENSDARG00000093799	setbp1	457.274	0.0841577	0.138931	0.605753	0.544679	0.856846
ENSDARG00000058207	abi2a	338.459	0.0355815	0.13443	0.264685	0.791252	0.949117
ENSDARG00000016763	znf292a	1094.85	-0.0992265	0.106656	-0.930344	0.352193	0.732176
ENSDARG00000092269	si:dkeyp-41f9.4	115.452	-0.272249	0.205704	-1.3235	0.18567	0.557484
ENSDARG00000016765	scamp3	816.599	-0.0109726	0.102205	-0.107359	0.914504	0.980737
ENSDARG00000058203	smc1al	2580.79	-0.155271	0.0793627	-1.95647	0.0504093	0.273016
ENSDARG00000058202	pex16	211.697	-0.0233892	0.155399	-0.150511	0.880362	0.972765
ENSDARG00000016769	sgtb	432.434	-0.246347	0.133874	-1.84014	0.0657477	0.320167
ENSDARG00000092267	CR788230.1	33.4754	0.145169	0.365643	0.397023	0.69135	NA
ENSDARG00000092266	si:ch73-27e22.2	9.25375	0.556518	0.676246	0.822953	0.410535	NA
ENSDARG00000092260	si:ch73-290k24.6	238.711	0.0450179	0.187098	0.240612	0.809856	0.953553
ENSDARG00000115741	LO017974.1	14.963	0.478126	0.536945	0.890456	0.373221	NA
ENSDARG00000041600	wdr83	148.812	0.0914601	0.179461	0.509637	0.610306	0.889565
ENSDARG00000041607	eif4ebp3l	1973.43	-0.147572	0.130879	-1.12754	0.259513	0.645133
ENSDARG00000008735	atp6ap2	3042.97	-0.0527879	0.0912448	-0.57853	0.562906	0.86606
ENSDARG00000041609	adarb1a	861.831	-0.047547	0.0997072	-0.476867	0.633457	0.898272
ENSDARG00000044039	stx11a	52.0523	-0.394248	0.307456	-1.28229	0.199741	0.576341
ENSDARG00000044038	zbtb2a	50.6577	0.0597518	0.294797	0.202688	0.839379	0.964722
ENSDARG00000100307	adamts5	93.2081	-0.0211545	0.220505	-0.0959366	0.923571	0.983586
ENSDARG00000096562	wu:fj29h11	300.519	0.257706	0.158776	1.62307	0.104574	0.417627
ENSDARG00000014690	rps4x	35556.5	0.143994	0.0761225	1.89162	0.0585422	0.297869
ENSDARG00000096566	zgc:165656	59.0968	-0.0377559	0.303161	-0.124541	0.900887	0.977651
ENSDARG00000096567	si:ch211-155o21.4	34.568	-0.604284	0.548899	-1.1009	0.27094	NA
ENSDARG00000096564	CU915827.1	46.0891	-0.0285125	0.432179	-0.0659738	0.947399	NA
ENSDARG00000044034	tmem86a	216.502	-0.026607	0.195332	-0.136214	0.891652	0.975241
ENSDARG00000019342	chrnd	378.273	0.346641	0.126689	2.73616	0.00621606	0.0679184
ENSDARG00000019341	gpc1a	230.571	-0.121736	0.165327	-0.736331	0.461529	0.813629
ENSDARG00000099628	CR855307.1	67.3522	-0.217541	0.271629	-0.800873	0.423205	0.786331
ENSDARG00000019345	mark3a	1230.16	0.00805644	0.0894051	0.0901117	0.928198	0.984716
ENSDARG00000099624	chmp1b	1520.4	-0.00430717	0.0949868	-0.045345	0.963832	0.992696
ENSDARG00000099626	BX908721.1	4.61571	-1.5293	1.07252	-1.4259	0.153898	NA
ENSDARG00000099621	si:ch211-69b22.5	86.813	0.227159	0.22868	0.993347	0.320541	0.703703
ENSDARG00000055659	gpr161	73.3948	-0.126499	0.250782	-0.504418	0.613968	0.891245
ENSDARG00000097175	CR383662.6	37.5062	0.234928	0.36524	0.643214	0.520085	NA
ENSDARG00000025920	tiam1b	463.242	-0.110653	0.136523	-0.81051	0.417647	0.781881
ENSDARG00000111249	CR394528.1	54.3695	-0.226452	0.283682	-0.798261	0.424719	0.787449
ENSDARG00000111240	dhrs13a.2	559.217	-0.0892178	0.197748	-0.45117	0.651867	0.905444
ENSDARG00000111246	BX324132.3	20.4531	0.0685666	0.444529	0.154246	0.877416	NA
ENSDARG00000059558	tecta	125.676	-0.250518	0.235834	-1.06226	0.288116	0.673045
ENSDARG00000055656	pdzd3b	184.306	-0.256165	0.205295	-1.24779	0.212109	0.592542
ENSDARG00000059553	sympk	836.591	0.0595676	0.10651	0.559267	0.57598	0.872581
ENSDARG00000059556	recql5	510.128	0.439018	0.134939	3.25346	0.00114008	0.0191293
ENSDARG00000059557	xylt2	63.7931	0.0474321	0.268273	0.176805	0.859662	0.967788
ENSDARG00000093130	CR788254.2	49.7821	-0.365072	0.343316	-1.06337	0.287615	NA
ENSDARG00000093131	si:ch211-57f7.7	5.44782	-0.600806	0.899243	-0.668124	0.504055	NA
ENSDARG00000093137	BX294189.1	4.13884	-2.0001	1.23761	-1.6161	0.106073	NA
ENSDARG00000093135	si:dkey-117n7.2	72.6662	0.274625	0.266874	1.02904	0.303459	0.688718
ENSDARG00000023445	atp2b3b	3523.52	0.0896536	0.0836955	1.07119	0.284085	0.669601
ENSDARG00000015128	rpl27	19212.6	0.107076	0.0851084	1.25812	0.20835	0.588196
ENSDARG00000023443	tjp2b	1254.18	0.0584326	0.0881598	0.662803	0.507457	0.838497
ENSDARG00000015123	dnase1l4.1	572.155	-0.297008	0.12994	-2.28573	0.0222703	0.163073
ENSDARG00000023448	galnt14	353.999	-0.0351748	0.140385	-0.250559	0.802155	0.951481
ENSDARG00000056065	mov10b.2	3.67906	0.590332	1.05822	0.557855	0.576943	NA
ENSDARG00000056062	adgre14	12.1249	0.338834	0.596387	0.568144	0.569937	NA
ENSDARG00000110596	CABZ01079179.1	316.571	1.21364	0.397761	3.05117	0.00227949	0.0320251
ENSDARG00000112579	cmss1	197.608	0.616937	0.17304	3.56529	0.000363452	0.00748616
ENSDARG00000112575	CU467905.1	108.397	-0.488745	0.254234	-1.92243	0.0545522	0.286152
ENSDARG00000112572	CR293507.1	60.1045	-0.472661	0.284873	-1.6592	0.0970759	0.40127
ENSDARG00000061177	mov10b.1	198.529	0.127024	0.21088	0.602352	0.54694	0.857337
ENSDARG00000061174	znf740b	342.103	-0.0344911	0.139193	-0.247794	0.804294	0.952304
ENSDARG00000061173	st14a	1362.27	-0.247405	0.106166	-2.33036	0.019787	0.151612
ENSDARG00000110627	zgc:171310	1.04219	-3.47455	2.44996	-1.41821	0.15613	NA
ENSDARG00000057334	cmasa	856.223	-0.0514623	0.103585	-0.496811	0.619322	0.892494
ENSDARG00000021352	gria1a	904.622	0.0837912	0.1104	0.758977	0.447866	0.802926
ENSDARG00000021351	nefma	1544.21	0.26254	0.0968053	2.71204	0.00668701	0.071366
ENSDARG00000022718	casp8ap2	540.116	0.0559241	0.115648	0.483572	0.62869	0.896931
ENSDARG00000045811	lrtm2b	131.307	-0.311788	0.18715	-1.66598	0.0957169	0.398385
ENSDARG00000045814	samm50	863.294	0.627273	0.10392	6.03613	1.57855e-09	1.42874e-07
ENSDARG00000045815	mcm10	77.7159	0.399896	0.242901	1.64634	0.0996945	0.407835
ENSDARG00000022712	stat3	668.627	0.160569	0.118551	1.35443	0.1756	0.542565
ENSDARG00000029124	adamts15a	122.846	-0.135873	0.197471	-0.688066	0.491411	0.829788
ENSDARG00000083699	CT027646.4	2.63906	-0.661704	1.26578	-0.522762	0.60114	NA
ENSDARG00000020948	gmcl1	574.645	-0.227952	0.108891	-2.0934	0.0363133	0.224658
ENSDARG00000020405	napab	826.397	0.05918	0.100133	0.591013	0.554512	0.860755
ENSDARG00000055868	rsl1d1	2235.86	-0.143831	0.106604	-1.34921	0.177269	0.54486
ENSDARG00000098129	si:dkeyp-97a10.2	74.9802	0.114742	0.271679	0.422342	0.672775	0.911762
ENSDARG00000011926	tpgs2	89.6483	-0.0253478	0.229656	-0.110373	0.912114	0.980609
ENSDARG00000011925	spns1	1265.01	0.252766	0.0937275	2.69682	0.00700058	0.0738547
ENSDARG00000011921	txnl1	1114.6	0.343348	0.0990667	3.46582	0.000528608	0.0103018
ENSDARG00000011929	plp1b	626.611	-0.0102981	0.121397	-0.0848299	0.932397	0.985055
ENSDARG00000079876	CU855878.1	98.2801	-0.0456663	0.219143	-0.208386	0.834928	0.962662
ENSDARG00000018757	klf5l	355.677	-0.02413	0.153347	-0.157356	0.874965	0.971919
ENSDARG00000053544	hspa4l	1478.54	-0.230965	0.0925655	-2.49515	0.0125903	0.111691
ENSDARG00000053542	kctd12.2	312.673	-0.0684474	0.158954	-0.43061	0.666752	0.909481
ENSDARG00000018750	npr1b	322.475	0.0185625	0.196985	0.0942331	0.924924	0.984153
ENSDARG00000079317	dlc1	399.926	0.00692488	0.132657	0.0522013	0.958368	0.991966
ENSDARG00000095956	CU467655.1	59.1258	-0.12939	0.269447	-0.480207	0.63108	0.897312
ENSDARG00000095955	BX927257.1	8.48603	0.21194	0.68308	0.310271	0.756355	NA
ENSDARG00000095952	CR352226.4	0.827953	1.92309	2.27656	0.844735	0.398259	NA
ENSDARG00000095953	si:ch211-57m13.6	4.42812	-1.17534	1.17066	-1.004	0.315378	NA
ENSDARG00000095950	BX465868.1	10.0974	-0.76849	0.657922	-1.16806	0.242784	NA
ENSDARG00000095951	BX890562.3	2.63901	0.825725	1.3354	0.618337	0.536353	NA
ENSDARG00000073771	tbc1d12b	313.48	0.0555444	0.146286	0.379697	0.704171	0.922884
ENSDARG00000063153	bcl11ab	427.98	-0.125189	0.151387	-0.826945	0.408268	0.775374
ENSDARG00000026762	fam126a	567.845	-0.0499718	0.107554	-0.464622	0.642202	0.901482
ENSDARG00000063150	nrxn2b	1031.79	0.118324	0.114749	1.03116	0.302466	0.68804
ENSDARG00000026767	nol11	681.338	0.266678	0.109112	2.44408	0.0145222	0.121888
ENSDARG00000026766	bcl2l10	716.163	0.0235104	0.115576	0.20342	0.838807	0.964379
ENSDARG00000063155	dcaf12	579.469	-0.111501	0.110751	-1.00677	0.314047	0.698537
ENSDARG00000026764	ahsg1	443.153	-4.0676	0.211524	-19.23	2.07738e-82	1.95544e-78
ENSDARG00000076270	adamts13	306.157	0.00850102	0.195973	0.0433785	0.9654	0.993267
ENSDARG00000063159	si:dkey-32e23.4	197.738	-0.0971239	0.200774	-0.483747	0.628565	0.896931
ENSDARG00000063158	CABZ01081780.1	204.763	0.247213	0.202647	1.21992	0.222496	0.606357
ENSDARG00000076277	CR385050.1	10.5682	-0.675458	0.651263	-1.03715	0.299665	NA
ENSDARG00000059015	lim2.2	20.3349	0.1064	0.463156	0.229729	0.818303	NA
ENSDARG00000100642	plppr1	536.783	-0.064979	0.116536	-0.557586	0.577127	0.872951
ENSDARG00000067814	zmp:0000001127	1.71106	0.621623	1.70503	0.364581	0.715424	NA
ENSDARG00000100640	BX321870.2	1.649	2.07557	1.80096	1.15248	0.249122	NA
ENSDARG00000100647	si:dkey-211i20.4	4.00436	1.9818	1.16053	1.70766	0.0876988	NA
ENSDARG00000100646	BX005454.1	41.6122	-0.0493953	0.320251	-0.15424	0.877421	NA
ENSDARG00000028389	rab44	63.1403	-0.0995714	0.279749	-0.355931	0.721892	0.927053
ENSDARG00000056888	dnah5l	245.913	0.0388302	0.151787	0.25582	0.79809	0.95112
ENSDARG00000056885	per1a	1680.79	-0.148572	0.095274	-1.55942	0.118897	0.447519
ENSDARG00000056886	tbccd1	150.435	0.0401995	0.186345	0.215726	0.829201	0.960531
ENSDARG00000003877	pbrm1	746.062	0.111205	0.10555	1.05357	0.29208	0.676929
ENSDARG00000003872	ccdc102a	624.653	-0.0279194	0.109266	-0.255518	0.798323	0.951204
ENSDARG00000026499	ppm1e	262.385	-0.0124184	0.182752	-0.0679524	0.945824	0.988836
ENSDARG00000004771	ankrd10b	423.247	0.015168	0.126477	0.119927	0.904541	0.979048
ENSDARG00000019808	evpla	1465.24	-0.273858	0.0989295	-2.76821	0.00563643	0.0632746
ENSDARG00000054010	scaf1	1992.38	-0.0523655	0.0858381	-0.61005	0.541829	0.855239
ENSDARG00000062280	hace1	398.039	0.184022	0.129138	1.425	0.154158	0.508885
ENSDARG00000037122	TENM2	1425.97	0.0938117	0.109955	0.853182	0.393558	0.76426
ENSDARG00000037121	mat2ab	1221.99	0.930025	0.121075	7.68141	1.57345e-14	2.84825e-12
ENSDARG00000062289	edaradd	60.4928	-0.104646	0.277441	-0.377184	0.706037	0.923897
ENSDARG00000005335	slc22a4	83.9549	0.340451	0.266925	1.27545	0.202149	0.579512
ENSDARG00000005332	lipib	83.3421	-0.876927	0.243733	-3.5979	0.0003208	0.00687856
ENSDARG00000102486	si:ch73-359m17.11	4.82404	-0.0481741	0.968135	-0.0497596	0.960314	NA
ENSDARG00000102483	numa1	483.745	0.0133347	0.125788	0.106009	0.915575	0.981361
ENSDARG00000102482	zgc:165573	422.572	0.296201	0.127172	2.32914	0.0198518	0.151861
ENSDARG00000102480	BX005417.2	116.675	-0.321599	0.200569	-1.60344	0.108838	0.426287
ENSDARG00000101593	zgc:163077	158.418	-0.117293	0.184082	-0.637179	0.524008	0.846707
ENSDARG00000009212	ppiaa	27974.7	0.104724	0.0886758	1.18097	0.237614	0.622
ENSDARG00000101597	si:dkeyp-57d7.4	508.163	-0.690356	0.120244	-5.74128	9.39631e-09	7.15094e-07
ENSDARG00000101598	si:ch211-215p11.1	208.481	-0.366053	0.187698	-1.95022	0.0511494	0.275598
ENSDARG00000110964	BX957352.1	9.49935	0.376132	0.676648	0.555876	0.578296	NA
ENSDARG00000009218	mars2	140.136	0.20663	0.183861	1.12384	0.261082	0.646378
ENSDARG00000059835	zfyve27	604.318	-0.0140058	0.117472	-0.119227	0.905096	0.979086
ENSDARG00000027172	phactr2	229.95	-0.0579016	0.149125	-0.388275	0.697813	0.92054
ENSDARG00000054903	mta3	657.052	-0.0174641	0.125543	-0.139108	0.889365	0.974833
ENSDARG00000054906	ier5l	1518.34	-0.216208	0.0900985	-2.39969	0.0164091	0.132455
ENSDARG00000054907	cox7a2l	1303.29	0.326469	0.101307	3.22257	0.00127047	0.0204952
ENSDARG00000039677	dsc2l	991.287	-0.111194	0.149035	-0.746093	0.455611	0.808344
ENSDARG00000116086	si:dkey-193i10.4	83.3626	0.14917	0.243425	0.612798	0.54001	0.854161
ENSDARG00000055054	bcl9l	840.237	0.0641021	0.1102	0.581688	0.560777	0.864919
ENSDARG00000055053	itih1	67.2986	-0.0716553	0.264531	-0.270877	0.786486	0.948033
ENSDARG00000055052	map2	1496.27	-0.0515971	0.100139	-0.515257	0.606373	0.888234
ENSDARG00000096418	ighv14-1	25.6627	0.177266	0.411943	0.430317	0.666965	NA
ENSDARG00000004060	bhlhe40	6097.03	-0.0722974	0.0866945	-0.833934	0.404318	0.77163
ENSDARG00000105455	si:dkey-10h3.7	2.44289	-0.189363	1.40175	-0.13509	0.892541	NA
ENSDARG00000105454	AL928854.1	108.747	0.248823	0.251331	0.990022	0.322163	0.705566
ENSDARG00000105456	FO834831.1	43.1283	-0.0497575	0.367641	-0.135343	0.892341	NA
ENSDARG00000105450	si:ch211-63p21.1	2082.89	-0.0209253	0.147318	-0.142042	0.887047	0.973832
ENSDARG00000105453	kcnk17	20.2248	0.17739	0.468855	0.378347	0.705173	NA
ENSDARG00000105452	plxna1a	594.976	0.166431	0.159138	1.04583	0.295642	0.681076
ENSDARG00000105458	si:dkeyp-81f3.4	6.87932	0.213089	0.839134	0.253939	0.799543	NA
ENSDARG00000045493	slc35e3	170.86	0.518493	0.175466	2.95495	0.00312719	0.0408584
ENSDARG00000045490	ndufb2	1832.4	0.305475	0.0951198	3.21148	0.00132053	0.0211398
ENSDARG00000004680	dnajb6a	939.215	-0.190091	0.0943779	-2.01414	0.0439945	0.252898
ENSDARG00000075217	tdrd12	12.5736	-0.0458278	0.575245	-0.0796667	0.936502	NA
ENSDARG00000075215	vezt	239.026	-0.0243802	0.15639	-0.155893	0.876117	0.972339
ENSDARG00000075212	march11	14.1733	0.499192	0.559383	0.892398	0.37218	NA
ENSDARG00000075211	chd7	3265.57	-0.0108861	0.087701	-0.124127	0.901215	0.977781
ENSDARG00000056504	frg1	363.121	-0.254329	0.146742	-1.73317	0.0830652	0.365541
ENSDARG00000006514	her6	652.027	-0.120857	0.108566	-1.11321	0.265617	0.651871
ENSDARG00000003599	rpl3	57588.9	0.0709943	0.0886671	0.800684	0.423314	0.786331
ENSDARG00000056501	si:ch211-208g24.8	0.826094	0.708697	2.44084	0.29035	0.771549	NA
ENSDARG00000056502	si:ch73-334d15.4	38.4482	-0.0662346	0.342825	-0.193202	0.846801	NA
ENSDARG00000056509	pdik1l	195.185	0.0851261	0.170809	0.49837	0.618223	0.891852
ENSDARG00000012796	hnmt	148.268	0.439666	0.199496	2.20389	0.0275321	0.18791
ENSDARG00000003592	surf1	358.946	0.382227	0.135012	2.83107	0.0046393	0.055038
ENSDARG00000052435	spred2a	775.902	-0.0541313	0.100404	-0.539134	0.589795	0.880345
ENSDARG00000039093	got1	6722.71	0.168097	0.077507	2.1688	0.0300981	0.199236
ENSDARG00000052437	mia	211.883	0.0162788	0.189035	0.0861154	0.931375	0.985055
ENSDARG00000039095	nkx2.3	115.176	0.0072411	0.206686	0.0350344	0.972052	0.994803
ENSDARG00000063905	mt-co1	302584	0.299995	0.0777236	3.85977	0.000113495	0.00294711
ENSDARG00000039096	si:dkey-24p1.1	6.48367	-1.49529	0.837237	-1.78598	0.0741023	NA
ENSDARG00000063908	mt-co2	132169	-0.256069	0.0942649	-2.71649	0.00659785	0.0706147
ENSDARG00000039098	ca8	287.813	0.0229567	0.147113	0.156048	0.875995	0.972318
ENSDARG00000052438	actr2a	1573.19	0.186729	0.0902498	2.06902	0.0385442	0.2325
ENSDARG00000003046	sorbs2a	356.858	0.0289716	0.154554	0.187453	0.851306	0.966978
ENSDARG00000003041	CABZ01111496.1	67.6256	0.747762	0.280617	2.6647	0.00770562	0.0794883
ENSDARG00000102100	mrc1a	220.064	-0.109832	0.158546	-0.692744	0.48847	0.8286
ENSDARG00000102101	si:ch73-174h16.5	17.4439	0.40075	0.48336	0.829091	0.407053	NA
ENSDARG00000102106	tgm1l1	1155.79	0.131876	0.0909605	1.44982	0.14711	0.497306
ENSDARG00000098881	si:dkey-238i5.3	15.4258	1.05984	0.560968	1.88931	0.0588508	NA
ENSDARG00000102104	CU855889.1	3.48403	1.72001	1.13184	1.51966	0.128596	NA
ENSDARG00000102105	dad1	1191.34	0.147592	0.117782	1.25309	0.210172	0.590433
ENSDARG00000032326	mecr	291.765	0.176876	0.144947	1.22027	0.222361	0.606164
ENSDARG00000032327	usp36	1962	-0.103944	0.0911633	-1.1402	0.254204	0.640819
ENSDARG00000032324	epb41l5	778.494	0.0380774	0.10114	0.376481	0.706559	0.924215
ENSDARG00000098880	pclob	4373.02	0.102848	0.130599	0.787509	0.430984	0.791967
ENSDARG00000037946	prl	11.8101	-0.591129	0.64276	-0.919672	0.357744	NA
ENSDARG00000037941	syt5a	1068.35	-0.538811	0.0998263	-5.39748	6.75816e-08	4.56018e-06
ENSDARG00000037943	cpt1cb	220.295	0.0979414	0.168416	0.581546	0.560873	0.864919
ENSDARG00000035899	lingo1b	594.164	-0.119422	0.114892	-1.03943	0.298604	0.684457
ENSDARG00000000588	grasp	157.636	0.195984	0.174464	1.12335	0.261287	0.646547
ENSDARG00000035895	fndc5b	109.226	0.22087	0.241132	0.91597	0.359683	0.738589
ENSDARG00000035891	acana	366.807	0.078914	0.151146	0.522106	0.601597	0.886169
ENSDARG00000035890	fuca1.1	1308.82	-0.0819243	0.115743	-0.707814	0.479061	0.822744
ENSDARG00000116227	CR848784.5	19.5573	0.364057	0.515822	0.705782	0.480324	NA
ENSDARG00000029242	fbxo3	500.643	-0.105708	0.125119	-0.844862	0.398188	0.767377
ENSDARG00000029248	fubp1	5417.65	0.00577098	0.074374	0.077594	0.938151	0.986518
ENSDARG00000088100	KCNIP4	62.8324	-0.047872	0.268916	-0.178018	0.858709	0.967588
ENSDARG00000031698	mylk2	70.4879	0.367546	0.273116	1.34575	0.178383	0.546487
ENSDARG00000060349	wasf1	330.572	-0.02185	0.156848	-0.139307	0.889208	0.974742
ENSDARG00000060348	map3k3	229.126	0.105123	0.159721	0.658169	0.51043	0.840012
ENSDARG00000060340	si:dkey-157l19.2	62.9249	-0.33864	0.277147	-1.22188	0.221753	0.605325
ENSDARG00000060345	apoda.1	278.821	0.0122146	0.142926	0.0854612	0.931895	0.985055
ENSDARG00000071241	trim35-39	88.0733	-0.192289	0.230317	-0.83489	0.40378	0.771183
ENSDARG00000069998	si:ch211-145b13.6	103.301	0.0713005	0.21257	0.335421	0.737308	0.932312
ENSDARG00000008370	csnk1da	3897.2	-0.186806	0.0795719	-2.34764	0.0188927	0.146067
ENSDARG00000008372	spred2b	441.203	0.100171	0.132827	0.754148	0.45076	0.804728
ENSDARG00000069995	dpy19l1l	186.707	0.0158095	0.170362	0.0927993	0.926063	0.984206
ENSDARG00000008377	epn2	1665.39	0.091089	0.0950111	0.958719	0.3377	0.718361
ENSDARG00000100139	si:ch211-113d22.2	655.567	-0.158329	0.112062	-1.41287	0.157693	0.513888
ENSDARG00000004296	ambp	2179.48	-0.0594961	0.119374	-0.498399	0.618203	0.891852
ENSDARG00000004806	grwd1	434.501	0.355131	0.120183	2.95493	0.00312743	0.0408584
ENSDARG00000074996	tbrg1	158.227	0.10169	0.179965	0.565057	0.572035	0.869811
ENSDARG00000074995	eif2b5	820.381	0.351096	0.097913	3.5858	0.00033605	0.00709247
ENSDARG00000010524	si:ch211-282j22.3	275.944	0.0554337	0.169506	0.327032	0.743644	0.934194
ENSDARG00000068640	rsf1b.1	1359.7	-0.235591	0.102714	-2.29366	0.0218098	0.16045
ENSDARG00000068641	taf10	756.751	0.157812	0.117289	1.34549	0.178466	0.546487
ENSDARG00000001354	slc6a22.2	354.123	-0.155831	0.130749	-1.19184	0.233326	0.617082
ENSDARG00000076733	bard1	26.6897	0.219853	0.411928	0.533717	0.593537	NA
ENSDARG00000076735	si:dkey-193c22.2	374.186	-0.20491	0.136966	-1.49607	0.134636	0.477506
ENSDARG00000088817	wdr59	325.789	-0.083713	0.140663	-0.59513	0.551756	0.859279
ENSDARG00000088816	trabd2b	247.203	0.19643	0.161838	1.21375	0.224845	0.608441
ENSDARG00000032816	tm7sf2	339.386	0.235334	0.187928	1.25225	0.210477	0.590524
ENSDARG00000094470	txnrd2.1	8.90364	-0.865686	0.833317	-1.03884	0.298878	NA
ENSDARG00000087869	si:ch211-11k18.4	319.938	0.275597	0.132932	2.07321	0.0381529	0.231251
ENSDARG00000058958	trim35-7	29.4018	-0.245952	0.376513	-0.653235	0.513605	NA
ENSDARG00000077085	zgc:110821	156.219	-0.14788	0.18463	-0.800957	0.423157	0.786331
ENSDARG00000058953	abcc4	1001.73	0.0550507	0.104439	0.527108	0.598118	0.884886
ENSDARG00000015325	u2af1	1246.98	-0.0550757	0.10154	-0.542403	0.587541	0.878697
ENSDARG00000078058	dip2a	534.866	-0.0546892	0.130626	-0.418671	0.675457	0.911944
ENSDARG00000086419	si:ch211-282j17.13	79.1167	0.301114	0.26795	1.12377	0.26111	0.646378
ENSDARG00000086418	si:ch211-236p5.3	30.7201	0.0195199	0.423853	0.0460535	0.963268	NA
ENSDARG00000086412	taar12c	0.990769	-0.928115	2.516	-0.368885	0.712214	NA
ENSDARG00000086411	srsf10b	473.136	0.181254	0.12721	1.42484	0.154203	0.508944
ENSDARG00000086416	med11	217.409	-0.125682	0.175165	-0.717505	0.473062	0.819886
ENSDARG00000111515	CABZ01061498.1	201.469	0.00351518	0.170533	0.0206129	0.983554	0.996279
ENSDARG00000078057	snx8b	410.492	-0.379937	0.125824	-3.01961	0.00253104	0.0347299
ENSDARG00000097943	CR926464.1	8.44874	-0.833701	0.731286	-1.14005	0.254266	NA
ENSDARG00000097940	pimr175	1.75998	0.872148	1.84964	0.471523	0.637267	NA
ENSDARG00000001975	hsd11b2	411.457	0.397209	0.162672	2.44178	0.0146152	0.122396
ENSDARG00000097945	CU137681.4	1.47713	0.340912	1.68182	0.202704	0.839366	NA
ENSDARG00000097944	BX664614.1	73.3198	0.203673	0.250522	0.812994	0.416222	0.780891
ENSDARG00000097948	BX901883.5	1.9851	0.0300075	1.38021	0.0217413	0.982654	NA
ENSDARG00000030417	pkd1a	270.055	0.0611827	0.164059	0.37293	0.7092	0.924682
ENSDARG00000030411	crygn2	6922.71	0.0157185	0.147002	0.106927	0.914847	0.980915
ENSDARG00000034309	cox10	638.104	0.541367	0.109081	4.96297	6.94244e-07	3.60051e-05
ENSDARG00000000002	ccdc80	237.376	-0.143262	0.146938	-0.974979	0.329571	0.712015
ENSDARG00000034307	chrne	693.736	0.263813	0.103003	2.56121	0.0104308	0.0983331
ENSDARG00000040822	fundc1	959.817	-0.11896	0.111094	-1.0708	0.284258	0.669768
ENSDARG00000000001	slc35a5	150.322	-0.0950263	0.179145	-0.530444	0.595804	0.883548
ENSDARG00000014828	l3mbtl1a	317.481	0.0415056	0.132098	0.314204	0.753366	0.937032
ENSDARG00000034300	sema3c	133.605	-0.0234074	0.194293	-0.120474	0.904107	0.979048
ENSDARG00000110024	FQ377903.3	217.534	0.061512	0.160634	0.382933	0.701769	0.922334
ENSDARG00000110020	zgc:56628	102.267	-0.365502	0.226311	-1.61504	0.106302	0.420604
ENSDARG00000069208	stx7l	272.706	0.019651	0.144817	0.135695	0.892062	0.975241
ENSDARG00000016141	slc6a2	371.606	0.250904	0.131554	1.90724	0.0564895	0.290865
ENSDARG00000016143	xiap	753.807	0.0132141	0.125528	0.105268	0.916163	0.981432
ENSDARG00000074607	unm_sa1506	14.9032	0.506857	0.537358	0.943239	0.345559	NA
ENSDARG00000035837	mosmob	162.816	-0.126095	0.190036	-0.66353	0.506991	0.838276
ENSDARG00000074604	phc3	22.4829	-0.17823	0.447741	-0.398066	0.690582	NA
ENSDARG00000079271	dcxr	272.771	0.0848042	0.17208	0.492817	0.622142	0.89383
ENSDARG00000074602	mrvi1	26.0193	-0.677864	0.430415	-1.57491	0.115278	NA
ENSDARG00000074601	cbln2a	85.2327	-0.306339	0.233467	-1.31213	0.189477	0.562721
ENSDARG00000074600	gpr78a	144.411	0.183395	0.182022	1.00754	0.313673	0.697933
ENSDARG00000079278	zgc:174877	227.08	-0.133137	0.157702	-0.844235	0.398538	0.767575
ENSDARG00000038802	cenpl	50.6059	0.0515081	0.286155	0.180001	0.857152	0.967458
ENSDARG00000017891	tcp1	5689.6	0.278835	0.0859368	3.24465	0.00117594	0.0195568
ENSDARG00000045951	kat5b	576.563	-0.260083	0.112404	-2.31381	0.020678	0.155687
ENSDARG00000045957	gpr65	2.92325	-0.152726	1.41637	-0.107829	0.914131	NA
ENSDARG00000045956	kcnk10b	19.6444	-0.528417	0.468009	-1.12907	0.258867	NA
ENSDARG00000045955	prlrb	17.696	0.0685209	0.508752	0.134684	0.892861	NA
ENSDARG00000045959	csf3r	52.9784	-0.570506	0.287342	-1.98546	0.0470932	0.262612
ENSDARG00000045958	egfl6	1323.57	-0.0637104	0.110121	-0.57855	0.562893	0.86606
ENSDARG00000041062	calb2a	2516.33	-0.120114	0.0880039	-1.36488	0.172292	0.53871
ENSDARG00000041060	lgals9l3	343.691	0.154951	0.154766	1.00119	0.316734	0.700698
ENSDARG00000041065	hspb1	430.496	0.285548	0.146409	1.95034	0.0511358	0.275598
ENSDARG00000041068	got2a	3029.43	0.00114863	0.10104	0.011368	0.99093	0.997785
ENSDARG00000077950	tor1	441.645	0.00207418	0.138174	0.0150114	0.988023	0.996633
ENSDARG00000077955	rnf6	593.154	-0.0303408	0.11272	-0.26917	0.787799	0.948355
ENSDARG00000077959	CU207281.2	4.08357	0.161389	1.00367	0.160798	0.872252	NA
ENSDARG00000045485	rassf8b	253.165	0.154021	0.145512	1.05847	0.28984	0.674365
ENSDARG00000045484	dcp1b	262.865	0.0979866	0.141232	0.6938	0.487808	0.8283
ENSDARG00000045487	rps16	14458.5	0.136497	0.0844577	1.61615	0.106061	0.420082
ENSDARG00000075557	apcdd1l	237.387	-0.0285268	0.150374	-0.189705	0.84954	0.966674
ENSDARG00000094559	zgc:174855	2.43376	0.623422	1.40113	0.444943	0.656361	NA
ENSDARG00000094558	si:dkeyp-53e4.1	6.37836	0.269169	0.821381	0.327703	0.743136	NA
ENSDARG00000045483	lrtm2a	424.594	-0.0793355	0.136956	-0.579277	0.562403	0.866006
ENSDARG00000045482	stk38l	456.394	-0.0223579	0.118205	-0.189146	0.849978	0.966727
ENSDARG00000094554	si:ch73-7i4.1	55.8924	0.599834	0.352153	1.70333	0.0885058	0.37972
ENSDARG00000094557	nupr1b	2293.29	-0.244858	0.120472	-2.03249	0.0421045	0.246095
ENSDARG00000094556	si:dkey-24h22.5	1.00833	1.09889	2.12042	0.518244	0.604288	NA
ENSDARG00000094551	BX855614.1	61.4969	-0.31764	0.271384	-1.17044	0.241822	0.625521
ENSDARG00000094550	BX649490.2	56.7062	-0.830444	0.299027	-2.77715	0.00548374	0.0619807
ENSDARG00000041394	dnajb1b	482.948	0.18898	0.138539	1.36409	0.17254	0.53907
ENSDARG00000041397	eif2b2	679.547	0.351264	0.114999	3.0545	0.00225439	0.0317673
ENSDARG00000041391	tmed10	3144.72	0.283146	0.0839585	3.37245	0.000745031	0.0135779
ENSDARG00000085497	RPPH1-2P	1.00671	-0.944533	2.11801	-0.445953	0.655631	NA
ENSDARG00000017230	fbxw11b	1024.06	-0.0657632	0.0961465	-0.683989	0.493982	0.831147
ENSDARG00000017235	eif5a	22753.8	0.207252	0.0781524	2.6519	0.00800405	0.0816274
ENSDARG00000111856	BX649490.4	44.7247	-0.180919	0.374815	-0.482689	0.629317	NA
ENSDARG00000078603	myo1hb	88.9251	0.230418	0.231259	0.996363	0.319074	0.70258
ENSDARG00000078602	ptger1c	4.16177	0.917852	1.07806	0.851391	0.394552	NA
ENSDARG00000078600	ldlrad3	333.476	0.0255019	0.153193	0.166469	0.867788	0.970144
ENSDARG00000078606	zgc:194224	79.7233	-0.00376616	0.25218	-0.0149344	0.988085	0.996633
ENSDARG00000099129	phlda1	62.1108	0.131066	0.275736	0.475332	0.63455	0.898655
ENSDARG00000078604	tbc1d10b	1213.71	-0.0292376	0.108054	-0.270584	0.786711	0.94818
ENSDARG00000099124	f3a	161.222	-0.332513	0.172305	-1.92979	0.0536327	0.283347
ENSDARG00000099123	CU459186.2	1.22332	0.415867	2.12784	0.195441	0.845048	NA
ENSDARG00000099122	naa38	267.355	0.0807859	0.147705	0.546942	0.584418	0.876814
ENSDARG00000099121	si:dkey-6d5.1	1.31939	2.7221	1.97717	1.37677	0.168585	NA
ENSDARG00000043502	ccdc124	1153.59	0.133734	0.10387	1.28751	0.197918	0.57376
ENSDARG00000099985	ccn1l2	237.612	-0.02107	0.152762	-0.137927	0.890298	0.975065
ENSDARG00000009544	cldnb	980.51	0.148999	0.154504	0.964368	0.334862	0.715943
ENSDARG00000009549	ubr4	3945.82	0.0776966	0.115271	0.674035	0.500289	0.833903
ENSDARG00000043509	rpl11	18996	0.110987	0.0914299	1.2139	0.224786	0.608441
ENSDARG00000093383	BX640539.1	4.09636	0.455465	1.21716	0.374204	0.708253	NA
ENSDARG00000091459	gabra2a	150.425	0.0901587	0.199695	0.451482	0.651643	0.905444
ENSDARG00000093382	uqcc3	354.594	-0.0918734	0.13558	-0.677631	0.498006	0.833075
ENSDARG00000099981	si:ch1073-228h2.2	34.4917	-0.196527	0.355882	-0.552223	0.580795	NA
ENSDARG00000099980	bpifcl	31.8101	-0.250073	0.366737	-0.681887	0.49531	NA
ENSDARG00000095200	si:ch211-197e7.1	45.7645	0.205546	0.308479	0.666321	0.505206	NA
ENSDARG00000095204	AL935117.1	8.28734	0.0371008	0.695756	0.0533244	0.957473	NA
ENSDARG00000099982	ccl39.7	19.0347	-0.123217	0.468306	-0.263113	0.792463	NA
ENSDARG00000077553	rap2aa	34.8905	0.172825	0.349276	0.49481	0.620735	NA
ENSDARG00000045224	glipr1a	36.2372	-0.468511	0.382885	-1.22363	0.221091	NA
ENSDARG00000008637	mttp	1267.79	0.34169	0.165842	2.06034	0.0393662	0.235647
ENSDARG00000008639	kifap3a	1026.74	-0.100209	0.0999557	-1.00253	0.316085	0.700251
ENSDARG00000045228	stub1	597.65	-0.0831759	0.107763	-0.771842	0.440208	0.797408
ENSDARG00000109215	FQ377603.1	21.8419	0.024465	0.469187	0.0521433	0.958415	NA
ENSDARG00000109211	znf979	13.7345	-0.623353	0.624252	-0.99856	0.318008	NA
ENSDARG00000109210	BX649416.3	44.6668	-0.232854	0.317101	-0.734319	0.462754	NA
ENSDARG00000113431	si:ch211-276i6.1	37.2678	-0.341482	0.370258	-0.922282	0.356382	NA
ENSDARG00000112310	CABZ01084617.1	40.0492	0.379573	0.341101	1.11279	0.2658	NA
ENSDARG00000092084	CR392002.1	0.825714	-1.85276	2.27905	-0.812955	0.416244	NA
ENSDARG00000099782	CR383669.2	1.99585	0.0706752	1.49024	0.0474253	0.962174	NA
ENSDARG00000099787	echdc3	39.6658	0.076075	0.343306	0.221595	0.824629	NA
ENSDARG00000099786	actn4	5196.09	-0.0492205	0.0733526	-0.671013	0.502212	0.83484
ENSDARG00000028533	macf1a	5076.33	-0.0284174	0.0956602	-0.297066	0.766416	0.942209
ENSDARG00000110810	si:dkey-3h2.2	27.4474	-0.113864	0.395892	-0.287613	0.773643	NA
ENSDARG00000096156	si:dkey-21h14.12	2.1655	0.287805	1.36214	0.211289	0.832662	NA
ENSDARG00000096153	si:dkey-21h14.9	5.14579	-0.0665673	0.902334	-0.0737723	0.941192	NA
ENSDARG00000012506	rnpep	173.302	-0.525435	0.182066	-2.88596	0.00390219	0.0484263
ENSDARG00000011301	nae1	615.948	0.187207	0.114068	1.64119	0.100759	0.409694
ENSDARG00000014159	mtdha	2179.58	0.0397664	0.0915532	0.434353	0.664032	0.908429
ENSDARG00000023214	mob2a	327.203	0.0264142	0.141052	0.187265	0.851453	0.966978
ENSDARG00000022280	brd2a	2517.22	-0.077995	0.0880778	-0.885524	0.375874	0.750791
ENSDARG00000099875	CT956056.1	4.50902	-0.0414242	1.01276	-0.0409023	0.967374	NA
ENSDARG00000099874	agap2	642.499	0.0467154	0.119098	0.392243	0.694878	0.919207
ENSDARG00000099877	si:dkeyp-72e1.6	82.3653	-0.092597	0.236309	-0.391848	0.695171	0.91923
ENSDARG00000099876	BX908401.1	116.114	0.0681322	0.215864	0.315626	0.752286	0.936835
ENSDARG00000099871	myo7aa	460.161	-0.0348242	0.136015	-0.256032	0.797926	0.950997
ENSDARG00000099870	tnni4a	130.88	0.274299	0.221218	1.23995	0.214994	0.596356
ENSDARG00000099873	zgc:163083	43.6182	0.950632	0.37558	2.5311	0.0113704	NA
ENSDARG00000101263	BX927317.2	16.643	0.500841	0.504449	0.992846	0.320785	NA
ENSDARG00000055216	tuba1c	11863.2	-0.205001	0.0903021	-2.27018	0.023197	0.167641
ENSDARG00000059743	tmem98	99.5976	0.00160911	0.247112	0.00651165	0.994804	0.998884
ENSDARG00000053326	gna11b	274.948	0.297773	0.18872	1.57786	0.114599	0.439805
ENSDARG00000059747	kcnj19a	69.3786	-0.130663	0.267844	-0.487831	0.625669	0.895436
ENSDARG00000059746	plod1a	367.278	-0.233429	0.129924	-1.79666	0.0723904	0.339232
ENSDARG00000106298	CR751224.1	4.35684	0.948524	0.99555	0.952764	0.34071	NA
ENSDARG00000113546	CU571382.5	27.1337	0.148475	0.391811	0.378946	0.704728	NA
ENSDARG00000113547	LO018202.1	1.67009	-3.04289	1.82757	-1.66499	0.0959148	NA
ENSDARG00000097208	C25H11orf96	542.582	0.0432902	0.150394	0.287844	0.773466	0.944159
ENSDARG00000113541	CT025888.1	1.79495	0.321799	1.53756	0.209292	0.83422	NA
ENSDARG00000097205	ulk2	2730.51	-0.133082	0.10354	-1.28532	0.198681	0.574518
ENSDARG00000097206	BX324206.2	32.1214	0.600333	0.438536	1.36895	0.171015	NA
ENSDARG00000040100	si:dkey-95h12.1	751.38	-0.340962	0.143102	-2.38265	0.0171885	0.136824
ENSDARG00000113548	si:dkeyp-82b4.4	62.6551	-0.211071	0.400742	-0.526701	0.598402	0.885096
ENSDARG00000097203	si:ch211-176l24.4	22.5249	0.921272	0.453551	2.03124	0.0422305	NA
ENSDARG00000041830	tsn	408.578	0.022508	0.123628	0.182062	0.855534	0.967458
ENSDARG00000025889	usp14	826.029	0.217479	0.0990168	2.19638	0.0280646	0.190601
ENSDARG00000063914	mt-nd3	10269.7	0.0144236	0.0914189	0.157775	0.874634	0.971651
ENSDARG00000041835	ccl38a.5	3.01844	-1.06268	1.43377	-0.741182	0.458583	NA
ENSDARG00000021806	zfp36l2	1506.88	0.0112995	0.0910415	0.124114	0.901225	0.977781
ENSDARG00000041839	tsc22d2	853.597	-0.0426553	0.107621	-0.396348	0.691849	0.918659
ENSDARG00000002831	col4a4	128.168	-0.0757789	0.190472	-0.397849	0.690742	0.918096
ENSDARG00000061697	ca14	103.471	0.175424	0.215911	0.812479	0.416517	0.781088
ENSDARG00000061692	yjefn3	285.981	-0.0841624	0.144551	-0.582232	0.560411	0.864919
ENSDARG00000061690	nxpe3	200.938	0.0388202	0.172569	0.224955	0.822014	0.957508
ENSDARG00000061691	qpctla	342.896	0.329564	0.134143	2.45681	0.0140178	0.119357
ENSDARG00000056742	crmp1	903.238	-0.165738	0.116811	-1.41886	0.15594	0.511096
ENSDARG00000056743	cavin4b	1338.79	0.526237	0.111983	4.69927	2.6109e-06	0.000114309
ENSDARG00000056740	tmeff1b	1817.3	-0.205249	0.0881116	-2.32942	0.0198368	0.151808
ENSDARG00000056741	senp3b	412.928	-0.0769435	0.119825	-0.642134	0.520786	0.84474
ENSDARG00000056744	ela2	10582.5	-1.49772	0.261851	-5.71975	1.06679e-08	8.00135e-07
ENSDARG00000061699	sipa1l3	427.639	-0.000138907	0.155359	-0.000894103	0.999287	0.999765
ENSDARG00000012656	atf6	855.103	0.382767	0.100268	3.81744	0.000134844	0.00338477
ENSDARG00000045167	dlgap5	411.922	-0.137958	0.130223	-1.0594	0.289419	0.674332
ENSDARG00000107527	slc18a3b	29.5079	-0.0919751	0.382033	-0.240752	0.809748	NA
ENSDARG00000107526	smkr1	37.4914	-0.00167083	0.343836	-0.00485939	0.996123	NA
ENSDARG00000021252	cct6a	8165.49	0.14308	0.0782599	1.82827	0.0675091	0.325378
ENSDARG00000021250	slc25a48	685.871	-0.454976	0.109712	-4.14699	3.36881e-05	0.00105176
ENSDARG00000021257	eif3d	7199.42	0.177512	0.0842834	2.10613	0.0351933	0.220482
ENSDARG00000021255	arhgap22	58.8044	0.12259	0.282786	0.433507	0.664646	0.908688
ENSDARG00000056294	si:ch211-183d21.3	136.168	0.0337941	0.218236	0.154851	0.876939	0.972491
ENSDARG00000056292	vsx1	1096.49	-0.495819	0.106086	-4.67373	2.95782e-06	0.000128304
ENSDARG00000059410	ccr12b.1	1.48861	-0.295094	1.585	-0.186179	0.852304	NA
ENSDARG00000052535	ubxn10	13.8384	0.428013	0.547213	0.782169	0.434115	NA
ENSDARG00000052537	cptp	353.321	0.0665625	0.155895	0.426971	0.6694	0.910173
ENSDARG00000052536	tia1	1236.23	-0.173669	0.0898617	-1.93263	0.0532822	0.282481
ENSDARG00000098564	CR381534.1	2.95826	-0.240792	1.24703	-0.193092	0.846887	NA
ENSDARG00000054584	FO681288.1	121.52	-0.105577	0.194748	-0.542121	0.587735	0.878918
ENSDARG00000057169	abca4a	936.36	-0.538825	0.106085	-5.07917	3.79083e-07	2.19588e-05
ENSDARG00000054583	mfsd6b	154.386	0.235979	0.197404	1.19541	0.231927	0.616006
ENSDARG00000057167	eif4g2b	5851.95	0.0175424	0.0775684	0.226154	0.821082	0.956976
ENSDARG00000057166	lrmda	42.009	0.0207443	0.324539	0.0639192	0.949035	NA
ENSDARG00000054588	cox6a2	302.471	0.196658	0.175543	1.12028	0.262594	0.648511
ENSDARG00000090267	CU062628.1	2.59765	-0.329203	1.35473	-0.243002	0.808004	NA
ENSDARG00000094965	nfil3-5	795.448	-0.46256	0.109869	-4.21012	2.5523e-05	0.000835644
ENSDARG00000094962	CR377211.2	15.6698	0.359763	0.555289	0.647884	0.51706	NA
ENSDARG00000090268	krtt1c19e	47646.1	0.00515497	0.0884607	0.0582742	0.95353	0.991559
ENSDARG00000061030	vezf1b	155.463	-0.253695	0.196537	-1.29083	0.196764	0.572409
ENSDARG00000061031	dner	366.431	0.339363	0.160335	2.11658	0.0342951	0.216599
ENSDARG00000061039	atp10a	43.702	-0.0639171	0.35584	-0.179623	0.857449	NA
ENSDARG00000017108	kcna1b	87.4537	0.412857	0.240988	1.71319	0.0866784	0.374611
ENSDARG00000117069	CABZ01060373.1	112.201	0.0250951	0.202527	0.12391	0.901387	0.9779
ENSDARG00000071007	pcgf5a	117.591	0.270979	0.238248	1.13738	0.25538	0.642315
ENSDARG00000071004	abhd12	856.736	-0.18051	0.121039	-1.49134	0.135873	0.479514
ENSDARG00000071005	ppp1r3ca	427.123	-0.057388	0.13004	-0.44131	0.658989	0.907404
ENSDARG00000071001	nuggc.1	14.1906	0.0407677	0.546171	0.0746427	0.940499	NA
ENSDARG00000071009	kif20ba	203.024	0.113737	0.17862	0.636755	0.524285	0.846717
ENSDARG00000097179	CR538726.1	5.43804	-0.578566	0.885224	-0.653582	0.513381	NA
ENSDARG00000011683	prtfdc1	266.165	0.0539662	0.162389	0.332326	0.739643	0.932779
ENSDARG00000022509	cox4i2	851.215	-0.110462	0.102189	-1.08095	0.279719	0.66473
ENSDARG00000022503	pkd2l1	85.8929	0.387392	0.25482	1.52026	0.128445	0.466148
ENSDARG00000055989	tmem161b	366.612	0.180757	0.126116	1.43327	0.151782	0.505117
ENSDARG00000055986	gzm3.2	2.80463	0.572834	1.28313	0.446435	0.655283	NA
ENSDARG00000020618	gatd3a	464.173	0.531646	0.118072	4.50273	6.70864e-06	0.000263668
ENSDARG00000020611	C18H19orf47	170.336	0.0998639	0.178632	0.559049	0.576128	0.872581
ENSDARG00000020610	tnnt2a	401.982	0.457581	0.171824	2.66308	0.0077428	0.0797407
ENSDARG00000060633	usp16	609.718	0.214269	0.11122	1.92654	0.0540368	0.284479
ENSDARG00000060631	GARNL3	444.838	0.0889866	0.132222	0.673007	0.500943	0.834419
ENSDARG00000060637	clstn2	945.003	-0.0392087	0.103025	-0.380574	0.70352	0.922884
ENSDARG00000028027	trim63a	1163.49	0.199672	0.17552	1.13761	0.255285	0.642272
ENSDARG00000060639	apba2b	2058.44	-0.00946704	0.0906106	-0.10448	0.916788	0.981634
ENSDARG00000060638	si:ch211-276c2.2	230.546	-0.251333	0.154194	-1.62998	0.103106	0.41414
ENSDARG00000103523	nudt6	45.2637	0.364752	0.314244	1.16073	0.245752	NA
ENSDARG00000103522	si:zfos-943e10.1	663.513	-0.182138	0.121009	-1.50516	0.132284	0.473726
ENSDARG00000018658	aar2	152.155	0.174548	0.227026	0.768848	0.441984	0.798299
ENSDARG00000103520	si:dkey-148a17.5	2.83455	-0.844234	1.19362	-0.707289	0.479387	NA
ENSDARG00000103527	si:dkeyp-35e5.9	22.8923	-0.0346035	0.458248	-0.0755127	0.939807	NA
ENSDARG00000103525	YTHDC2	73.8847	0.285368	0.292995	0.97397	0.330072	0.712595
ENSDARG00000018653	acot7	170.311	0.415958	0.196738	2.11428	0.0344914	0.217372
ENSDARG00000018650	gtpbp3	51.9047	0.574214	0.299711	1.91589	0.055379	0.288081
ENSDARG00000103528	FP243383.1	63.6401	-0.0461672	0.272196	-0.16961	0.865317	0.969497
ENSDARG00000053666	myb	483.333	0.134035	0.123387	1.0863	0.277348	0.663787
ENSDARG00000053665	gabrg2	376.837	0.163058	0.155228	1.05044	0.293517	0.678923
ENSDARG00000101967	sult4a1	1192.78	-0.182	0.0940822	-1.93448	0.0530543	0.281936
ENSDARG00000101961	abhd18	479.226	0.240092	0.11772	2.03952	0.0413983	0.243533
ENSDARG00000101960	si:dkeyp-44d3.3	4.80237	0.760633	0.928112	0.819549	0.412474	NA
ENSDARG00000101963	tmem141	123.742	-0.0514593	0.194565	-0.264484	0.791407	0.949117
ENSDARG00000101969	CABZ01084347.1	16.2425	0.755466	0.523738	1.44245	0.149175	NA
ENSDARG00000004396	b3gnt5b	89.1789	-0.24797	0.254125	-0.975781	0.329173	0.711482
ENSDARG00000105277	cnksr3	110.733	-0.14687	0.201804	-0.727786	0.466745	0.815796
ENSDARG00000105276	grb2a	230.598	-0.0421794	0.148358	-0.284309	0.776173	0.945578
ENSDARG00000105271	BX640522.1	314.419	-0.0268592	0.155877	-0.17231	0.863194	0.968786
ENSDARG00000105273	FP074902.2	183.266	-0.218055	0.193212	-1.12858	0.259076	0.645005
ENSDARG00000105279	si:ch211-108c17.2	205.973	0.125868	0.159673	0.788286	0.43053	0.791519
ENSDARG00000105278	wu:fa19b12	118.253	0.22976	0.209836	1.09495	0.27354	0.659451
ENSDARG00000114783	znf985	11.1553	-1.66835	0.74584	-2.23688	0.0252945	NA
ENSDARG00000031483	col9a1b	515.851	-0.948545	0.462892	-2.04917	0.0404455	0.240046
ENSDARG00000116334	tmem17	69.6293	0.045356	0.248878	0.182242	0.855393	0.967458
ENSDARG00000036158	nudcd1	260.465	0.25666	0.148451	1.72892	0.0838239	0.367549
ENSDARG00000033307	igf2b	848.095	-0.0258189	0.106279	-0.242934	0.808056	0.953393
ENSDARG00000036152	gas2b	128.803	-0.496671	0.191421	-2.59464	0.00946887	0.0917924
ENSDARG00000036155	gla	31.9308	-0.17822	0.363172	-0.490732	0.623616	NA
ENSDARG00000036156	fnbp1a	193.433	-0.0971511	0.197824	-0.491098	0.623357	0.894106
ENSDARG00000036483	c1ql3b	40.2641	-0.176236	0.329134	-0.535452	0.592337	NA
ENSDARG00000036482	hexim1	792.406	-0.0574656	0.102013	-0.563318	0.573218	0.870626
ENSDARG00000036481	tcn2	1424.71	0.341286	0.107878	3.16363	0.00155817	0.0239854
ENSDARG00000026513	hoxb6b	129.728	0.0122089	0.242311	0.0503853	0.959815	0.992185
ENSDARG00000006899	far1	351.251	0.0401451	0.131505	0.305275	0.760157	0.939382
ENSDARG00000006896	lhx6	204.194	-0.0998158	0.166911	-0.598019	0.549827	0.858288
ENSDARG00000036489	zgc:112356	1754.91	-0.161102	0.0885829	-1.81866	0.0689639	0.329271
ENSDARG00000006894	oprk1	40.1882	-0.109044	0.404495	-0.26958	0.787483	NA
ENSDARG00000006892	myo3b	199.43	0.114864	0.161154	0.712763	0.475993	0.821357
ENSDARG00000006891	kcns3a	104.055	0.0688176	0.212351	0.324075	0.745881	0.93476
ENSDARG00000086658	crygm2d21	5341.97	0.0647805	0.14255	0.45444	0.649513	0.905187
ENSDARG00000086650	ttc41	15.4453	0.850488	0.576345	1.47566	0.140036	NA
ENSDARG00000086655	mkrn2os.1	48.4366	0.222535	0.312337	0.712483	0.476166	NA
ENSDARG00000086654	cbln11	55.4665	-1.11665	0.296386	-3.76753	0.000164868	0.00396906
ENSDARG00000062674	btbd10a	1516.15	-0.00339755	0.0926072	-0.0366878	0.970734	0.994699
ENSDARG00000107060	BX663499.2	0.837946	-3.1665	2.57648	-1.229	0.21907	NA
ENSDARG00000107065	CABZ01070704.1	5.03371	0.852957	0.926001	0.921118	0.356989	NA
ENSDARG00000114874	FP236318.4	207.084	-0.0345028	0.176653	-0.195314	0.845147	0.965741
ENSDARG00000114870	CABZ01078594.1	1913.81	0.253749	0.102524	2.47503	0.0133224	0.115526
ENSDARG00000102728	CR762480.2	120.291	0.0945977	0.237002	0.399143	0.689788	0.917966
ENSDARG00000102722	itih3b	1275.53	-3.26493	0.150074	-21.7555	6.12453e-105	1.153e-100
ENSDARG00000102720	zgc:123284	80.3439	0.569163	0.298064	1.90953	0.0561934	0.289766
ENSDARG00000102726	CT737184.1	18.0619	0.135324	0.505469	0.26772	0.788915	NA
ENSDARG00000102727	si:ch73-182e20.4	0.833278	0.614209	2.27089	0.270471	0.786798	NA
ENSDARG00000102724	zgc:153039	89.0886	-0.124593	0.234105	-0.532212	0.594579	0.883051
ENSDARG00000101381	CU019562.2	13.9587	0.460066	0.540624	0.85099	0.394775	NA
ENSDARG00000068939	xaf1	87.7722	0.0420148	0.388184	0.108234	0.91381	0.980715
ENSDARG00000101383	BX088524.1	1.28968	-0.738351	2.2894	-0.322509	0.747067	NA
ENSDARG00000101382	CR388148.1	27.1693	-0.0152204	0.424948	-0.0358171	0.971428	NA
ENSDARG00000101385	f8	112.966	0.337113	0.231162	1.45834	0.144747	0.494288
ENSDARG00000101387	CAMK2N1	1153.65	-0.222298	0.0958764	-2.31859	0.0204173	0.1544
ENSDARG00000101389	zgc:174180	20.7165	0.23463	0.50871	0.461225	0.644637	NA
ENSDARG00000101388	si:ch211-171l17.14	18.085	0.632337	0.517449	1.22203	0.221698	NA
ENSDARG00000068934	cyp1b1	88.1901	-0.0290877	0.229112	-0.126958	0.898973	0.976753
ENSDARG00000068937	si:ch211-218m3.11	12.34	-0.210333	0.619569	-0.339482	0.734246	NA
ENSDARG00000100388	abhd5b	68.7203	-0.0600369	0.264197	-0.227243	0.820235	0.956737
ENSDARG00000100389	nitr11a	1.29736	-0.668324	1.89124	-0.353378	0.723805	NA
ENSDARG00000038467	igsf8	598.296	0.0688684	0.112174	0.613943	0.539253	0.853698
ENSDARG00000038465	stmn3	977.878	-0.0191912	0.0989429	-0.193962	0.846205	0.966197
ENSDARG00000100383	il10ra	37.8985	0.130477	0.341537	0.382029	0.70244	NA
ENSDARG00000030656	sept3	1479.74	-0.307416	0.0929098	-3.30875	0.000937129	0.0163963
ENSDARG00000100381	rock2bl	17.9807	0.302433	0.582627	0.519085	0.603701	NA
ENSDARG00000030650	r3hdml	13.5581	-0.371441	0.576368	-0.644451	0.519283	NA
ENSDARG00000100387	si:dkey-78o7.3	6.13811	0.611246	0.854829	0.715051	0.474578	NA
ENSDARG00000100384	CT990567.1	17.0357	-0.229535	0.551421	-0.416261	0.677219	NA
ENSDARG00000100385	slc25a19	176.182	0.408325	0.172746	2.36373	0.0180918	0.141797
ENSDARG00000024619	foxo6b	348.83	-0.119739	0.137807	-0.868886	0.384909	0.757467
ENSDARG00000005271	zc3h12a	41.7482	0.143523	0.327045	0.438849	0.660771	NA
ENSDARG00000005274	rad52	62.613	0.178481	0.264505	0.674775	0.499819	0.833787
ENSDARG00000104600	CABZ01070527.1	73053.5	-0.0117983	0.0983441	-0.119969	0.904507	0.979048
ENSDARG00000104605	si:ch73-299h12.4	54.5149	0.194035	0.285131	0.680511	0.496181	0.83245
ENSDARG00000104609	crebbpa	1730.55	0.000196693	0.098938	0.00198805	0.998414	0.999728
ENSDARG00000101039	zdhhc15a	20.3609	-0.698076	0.464573	-1.50262	0.132937	NA
ENSDARG00000101032	iqcb1	106.851	-0.00625753	0.207214	-0.0301984	0.975909	0.995695
ENSDARG00000101030	si:ch73-158p21.3	127.872	-0.274732	0.193495	-1.41985	0.155653	0.510775
ENSDARG00000101037	asf1ba	204.115	0.232195	0.163356	1.4214	0.155199	0.510088
ENSDARG00000101036	traf2b	160.757	0.120354	0.191676	0.627904	0.530067	0.849156
ENSDARG00000101035	CU655870.1	21.6991	0.0613139	0.479263	0.127934	0.898201	NA
ENSDARG00000101034	ZC3H12A	70.8182	0.00324685	0.258387	0.0125659	0.989974	0.997338
ENSDARG00000038794	zgc:113531	164.49	0.0733304	0.202998	0.361238	0.717922	0.926488
ENSDARG00000038793	ccdc24	54.417	-0.172222	0.312743	-0.550681	0.581852	0.875384
ENSDARG00000038792	klf17	167.171	-0.252498	0.190198	-1.32755	0.184326	0.555612
ENSDARG00000037350	rpl9	26119	0.104116	0.088876	1.17148	0.241407	0.625305
ENSDARG00000037353	frs2b	388.787	-0.0785222	0.131757	-0.595963	0.5512	0.859017
ENSDARG00000029865	rassf2a	899.962	-0.149291	0.099585	-1.49913	0.13384	0.476127
ENSDARG00000029866	slc6a14	24.3039	-0.186873	0.444559	-0.420355	0.674226	NA
ENSDARG00000037358	polr3e	1181.56	0.327991	0.0928813	3.53129	0.000413538	0.00835329
ENSDARG00000037359	si:ch1073-272o11.3	38.3514	-0.108536	0.353558	-0.306982	0.758857	NA
ENSDARG00000032496	pon1	434.341	0.644777	0.147136	4.38218	1.17495e-05	0.000425378
ENSDARG00000055151	smyd2a	722.342	0.181349	0.107978	1.6795	0.0930549	0.391126
ENSDARG00000055154	slc8a4a	432.397	0.0440788	0.174602	0.252453	0.800691	0.951308
ENSDARG00000055158	prox1a	846.373	-0.0890816	0.105915	-0.84107	0.400309	0.769205
ENSDARG00000055159	cyp27a1.4	74.0356	-0.398086	0.243592	-1.63423	0.10221	0.41239
ENSDARG00000103893	srsf2b	594.315	-0.0116092	0.115182	-0.10079	0.919717	0.982723
ENSDARG00000103892	CABZ01074203.1	17.9992	-0.52105	0.505764	-1.03022	0.302906	NA
ENSDARG00000069326	mus81	136.981	0.146002	0.194675	0.749977	0.453268	0.806871
ENSDARG00000069327	nkx3.3	55.7499	0.330199	0.30443	1.08465	0.278078	0.663983
ENSDARG00000069324	vps53	666.848	0.0103019	0.10927	0.0942794	0.924887	0.984153
ENSDARG00000069323	si:ch73-122g19.1	7.12297	-0.551901	0.792881	-0.696071	0.486385	NA
ENSDARG00000069321	fam169b	15.7881	0.095047	0.550085	0.172786	0.86282	NA
ENSDARG00000071449	fam234a	133.857	0.182681	0.226827	0.805377	0.420602	0.784296
ENSDARG00000069328	si:dkey-12e7.1	212.024	-0.281942	0.153583	-1.83576	0.0663931	0.321978
ENSDARG00000069329	drgx	111.701	0.0739725	0.211779	0.349291	0.726871	0.928867
ENSDARG00000074379	knstrn	118.225	0.0556998	0.20973	0.265578	0.790564	0.949117
ENSDARG00000074378	junba	573.719	0.108583	0.141083	0.76964	0.441513	0.798299
ENSDARG00000074376	mdga1	93.2956	0.172811	0.242545	0.712491	0.476161	0.821357
ENSDARG00000074372	elfn1b	189.256	-0.108907	0.1752	-0.621614	0.534196	0.851403
ENSDARG00000074371	tirap	8.25513	0.627001	0.721294	0.869273	0.384698	NA
ENSDARG00000031216	ssu72	717.217	-0.104455	0.112343	-0.929782	0.352484	0.732238
ENSDARG00000031214	arcn1b	1302.16	0.028323	0.090415	0.313256	0.754086	0.93713
ENSDARG00000004635	epha7	688.178	-0.138638	0.135306	-1.02463	0.305537	0.691329
ENSDARG00000004634	osbp	407.892	0.0621569	0.13402	0.46379	0.642799	0.90182
ENSDARG00000004636	ccdc9	556.85	0.13401	0.113509	1.18061	0.237759	0.622072
ENSDARG00000004633	epn3b	48.2834	-0.290807	0.308295	-0.943275	0.34554	NA
ENSDARG00000004632	egln1b	396.293	0.234787	0.132235	1.77553	0.0758105	0.346915
ENSDARG00000042616	sema3h	129.585	0.0218555	0.193492	0.112953	0.910068	0.980353
ENSDARG00000042613	crp3	1793.98	0.673922	0.0955358	7.05413	1.73681e-12	2.53467e-10
ENSDARG00000036974	ripply3	63.2346	-0.305397	0.280849	-1.08741	0.276857	0.663202
ENSDARG00000001572	prf1.3	3.78957	-0.863812	1.03852	-0.831769	0.40554	NA
ENSDARG00000001578	echs1	1707.37	0.153368	0.0917989	1.67069	0.0947826	0.395912
ENSDARG00000089179	si:dkey-16p6.1	19.1444	-0.0115025	0.537926	-0.0213831	0.98294	NA
ENSDARG00000089172	si:ch1073-391i24.1	129.009	0.0371289	0.197517	0.187978	0.850894	0.96686
ENSDARG00000089177	cyp46a1.3	281.031	-0.156346	0.168027	-0.930477	0.352124	0.732172
ENSDARG00000098256	si:ch73-329n5.6	351.167	-0.414408	0.875663	-0.47325	0.636035	0.899218
ENSDARG00000098257	pcdh15a	293.423	-0.200872	0.138118	-1.45435	0.145849	0.495355
ENSDARG00000098252	cpne9	39.5033	0.0293997	0.33869	0.0868042	0.930827	NA
ENSDARG00000012581	AL590149.1	427.104	-0.214915	0.12821	-1.67627	0.0936847	0.393334
ENSDARG00000070019	taf15	3237.9	0.220528	0.0846454	2.60531	0.00917906	0.0898622
ENSDARG00000075024	si:ch73-375g18.1	866.602	0.226068	0.10076	2.24364	0.0248558	0.175916
ENSDARG00000075025	cdc123	471.985	0.0755864	0.118138	0.639812	0.522295	0.845894
ENSDARG00000075027	fgfr1bl	82.5788	-0.394774	0.260892	-1.51317	0.130236	0.469518
ENSDARG00000070012	sesn2	218.218	1.49807	0.162988	9.19133	3.88029e-20	1.0903e-17
ENSDARG00000070013	dmrt2b	12.5559	-0.338515	0.569217	-0.594703	0.552042	NA
ENSDARG00000075022	si:ch211-93e11.8	1.36232	1.644	1.98231	0.829336	0.406914	NA
ENSDARG00000070011	hce2l2	44.6303	0.747978	0.324337	2.30618	0.0211007	NA
ENSDARG00000009702	ascl1b	143.292	0.280105	0.308771	0.907159	0.364323	0.7422
ENSDARG00000100813	nudt12	319.759	0.127607	0.137367	0.928953	0.352914	0.732762
ENSDARG00000100816	CT990625.1	5.55081	-0.143231	0.947488	-0.151169	0.879842	NA
ENSDARG00000100815	srsf3a	26.1588	1.01285	0.47063	2.15211	0.0313885	NA
ENSDARG00000100818	KYAT3	46.5874	-0.244488	0.392597	-0.622745	0.533452	NA
ENSDARG00000100819	BX548164.2	2.77495	-0.457845	1.20951	-0.378539	0.70503	NA
ENSDARG00000069815	dnali1	40.6497	-0.0864876	0.337456	-0.256293	0.797725	NA
ENSDARG00000069817	crygm2d17	4043.43	-0.137996	0.13984	-0.986816	0.323733	0.707356
ENSDARG00000044511	etv5b	1742.68	-0.365639	0.0854861	-4.27718	1.89278e-05	0.000649062
ENSDARG00000044512	ca4c	45.0204	0.246871	0.348264	0.708863	0.47841	NA
ENSDARG00000044513	tpst1l	451.398	0.00941914	0.124426	0.0757008	0.939657	0.987285
ENSDARG00000044514	st6gal1	304.053	-0.0309788	0.17015	-0.182068	0.85553	0.967458
ENSDARG00000002701	rasl12	104.864	0.131828	0.218665	0.602874	0.546592	0.857337
ENSDARG00000002707	her11	3.62924	-0.206599	1.03773	-0.199088	0.842194	NA
ENSDARG00000017687	dnajc5gb	388.109	0.182295	0.155176	1.17476	0.240091	0.62386
ENSDARG00000093345	si:ch73-27e22.7	1.8255	0.876849	1.53917	0.569688	0.56889	NA
ENSDARG00000093347	si:ch211-239f4.6	7.89117	1.00761	0.736066	1.36891	0.171027	NA
ENSDARG00000093342	si:ch211-13f8.1	571.612	-0.33997	0.11538	-2.94653	0.00321366	0.0415748
ENSDARG00000093349	si:ch211-141e20.2	68.6311	-0.0695207	0.272446	-0.255172	0.79859	0.951232
ENSDARG00000082960	SNORD21	2.15237	-0.645098	1.33896	-0.481789	0.629956	NA
ENSDARG00000082968	dre-mir-429b	17.6152	-0.223865	0.483735	-0.462784	0.643519	NA
ENSDARG00000014796	wnt11	894.022	-0.054706	0.112854	-0.484751	0.627853	0.896674
ENSDARG00000014794	uqcrc2a	3084.72	0.362628	0.0923244	3.92776	8.57393e-05	0.00231915
ENSDARG00000014793	ehd1b	1393.64	0.519366	0.0902931	5.752	8.8194e-09	6.7769e-07
ENSDARG00000014792	lrrc4bb	641.716	-0.00898383	0.122729	-0.0732003	0.941647	0.98756
ENSDARG00000014790	g3bp2	1460.81	-0.225997	0.0907152	-2.49128	0.0127283	0.112288
ENSDARG00000087241	ucn3l	21.3611	0.55046	0.468849	1.17407	0.240368	NA
ENSDARG00000087243	zgc:100918	1346.42	-0.0147592	0.110421	-0.133663	0.893669	0.975241
ENSDARG00000087245	CR847844.1	3.71335	-1.42339	1.15592	-1.2314	0.218175	NA
ENSDARG00000087247	kcnab2a	144.239	0.475955	0.247483	1.92318	0.0544569	0.285811
ENSDARG00000087249	znf1011	98.3517	0.671967	0.597611	1.12442	0.260834	0.646094
ENSDARG00000010487	sae1	461.006	0.159072	0.121185	1.31263	0.189306	0.562405
ENSDARG00000079829	ccr2	4.33775	-0.642374	0.959392	-0.669564	0.503136	NA
ENSDARG00000074818	si:cabz01036022.1	19.0445	-0.294456	0.49094	-0.599779	0.548654	NA
ENSDARG00000074819	si:dkeyp-23e4.3	101.956	0.00443181	0.211672	0.0209372	0.983296	0.996279
ENSDARG00000010482	prg4a	25.6174	-0.259357	0.422143	-0.614382	0.538963	NA
ENSDARG00000010481	bzw1a	2510.61	0.0824394	0.0865244	0.952788	0.340698	0.721676
ENSDARG00000074812	fhdc1	266.167	-0.0565346	0.157288	-0.359434	0.71927	0.926495
ENSDARG00000074813	btr05	148.848	-0.222134	0.194034	-1.14482	0.252283	0.638627
ENSDARG00000079823	mrps36	1189.7	0.335672	0.108878	3.08302	0.00204913	0.0297568
ENSDARG00000079824	ninj2	15.1125	-0.682516	0.583226	-1.17024	0.241903	NA
ENSDARG00000079826	gpr174	13.5902	0.40023	0.58555	0.68351	0.494284	NA
ENSDARG00000074815	mxra5a	282.981	-0.144173	0.154188	-0.935046	0.349765	0.73017
ENSDARG00000043986	setd6	202.998	0.059547	0.165021	0.360846	0.718214	0.926488
ENSDARG00000043982	tube1	36.7435	-0.340464	0.463876	-0.733953	0.462977	NA
ENSDARG00000090903	creb3l3b	318.11	-0.582802	0.236448	-2.46482	0.0137082	0.117396
ENSDARG00000090901	si:ch211-256e16.11	180.273	0.264829	0.193706	1.36717	0.171572	0.537728
ENSDARG00000115257	si:ch73-338o16.4	2.01955	1.65166	1.61392	1.02338	0.306126	NA
ENSDARG00000096699	AL928920.2	0.840918	-0.581191	2.26688	-0.256383	0.797655	NA
ENSDARG00000078060	syt7b	338.695	0.327295	0.140801	2.32451	0.0200981	0.153185
ENSDARG00000078066	elk1	235.694	-0.0794501	0.187491	-0.423754	0.671745	0.911312
ENSDARG00000078065	ftr05	15.1063	0.0495661	0.544592	0.091015	0.927481	NA
ENSDARG00000078069	rrm2	680.505	0.540686	0.643774	0.839868	0.400982	0.76923
ENSDARG00000078068	abcg4b	47.8993	-0.0159129	0.312739	-0.0508825	0.959419	NA
ENSDARG00000059233	runx2b	19.9834	-0.0942025	0.478596	-0.196831	0.84396	NA
ENSDARG00000040985	itgbl1	580.376	-0.00989989	0.111627	-0.0886869	0.929331	0.98489
ENSDARG00000040984	hspa13	117.877	0.393963	0.216249	1.82181	0.0684844	0.328063
ENSDARG00000075859	mcf2la	1185.27	-0.142919	0.0918087	-1.5567	0.119541	0.448788
ENSDARG00000059236	ptger4a	11.3923	0.115399	0.631252	0.182809	0.854948	NA
ENSDARG00000059235	zgc:113274	172.879	-0.0564634	0.181735	-0.310691	0.756035	0.937932
ENSDARG00000059234	mrps27	547.251	0.40159	0.115628	3.47314	0.000514416	0.0100565
ENSDARG00000075855	adgre10	10.9886	0.528895	0.759239	0.696613	0.486045	NA
ENSDARG00000075854	cx34.4	65.0956	-0.157987	0.267134	-0.591415	0.554242	0.86066
ENSDARG00000075857	pgs1	127.777	0.263665	0.200191	1.31707	0.187817	0.560888
ENSDARG00000075851	oafa	140.98	0.0547127	0.199717	0.273951	0.784122	0.947307
ENSDARG00000075850	gnal2	461.775	-0.134043	0.12873	-1.04128	0.297748	0.683501
ENSDARG00000075853	sh3kbp1	624.967	-0.0221931	0.104216	-0.212953	0.831363	0.961261
ENSDARG00000040988	tpi1b	9084.96	0.0711951	0.0908045	0.784048	0.433012	0.793463
ENSDARG00000043323	lnx1	1334.32	-0.128525	0.0944064	-1.3614	0.173388	0.54007
ENSDARG00000004577	zgc:194665	321.108	-0.0601108	0.136586	-0.440094	0.659869	0.907404
ENSDARG00000043328	fip1l1a	49.0737	0.15558	0.304275	0.511315	0.609131	NA
ENSDARG00000091951	nuggc.2	18.6777	-0.430448	0.496422	-0.867101	0.385887	NA
ENSDARG00000077567	angel1	95.9821	0.314595	0.235744	1.33448	0.182048	0.551432
ENSDARG00000078394	CABZ01059627.1	2.0096	-0.449246	1.39982	-0.320931	0.748263	NA
ENSDARG00000078391	fam98a	223.268	0.0715421	0.155145	0.461131	0.644705	0.902865
ENSDARG00000077560	grin2cb	177.398	-0.174877	0.180454	-0.969091	0.3325	0.715224
ENSDARG00000078399	acsl2	336.969	0.084649	0.138799	0.609867	0.54195	0.855239
ENSDARG00000077569	lrrn3a	513.303	-0.101414	0.112719	-0.899705	0.368277	0.745873
ENSDARG00000090064	CABZ01084273.1	165.641	-0.103661	0.199106	-0.520635	0.602621	0.886169
ENSDARG00000090061	CR394546.2	47.1153	0.00880609	0.310465	0.0283642	0.977372	NA
ENSDARG00000090063	fa2h	1427.21	0.148717	0.12966	1.14698	0.251391	0.638123
ENSDARG00000090062	rac3a	772.782	-0.147229	0.116999	-1.25838	0.208256	0.588153
ENSDARG00000112569	BX321875.3	32.0456	-0.248075	0.368857	-0.672552	0.501233	NA
ENSDARG00000012248	rgma	2739.42	-0.023113	0.0825276	-0.280063	0.779429	0.94612
ENSDARG00000012247	def6a	45.2992	-0.18752	0.328463	-0.5709	0.568067	NA
ENSDARG00000012244	ube2e3	2445.64	-0.103664	0.0810974	-1.27827	0.201154	0.578333
ENSDARG00000097343	AL772300.1	57.8148	-0.116074	0.281288	-0.412651	0.679862	0.914114
ENSDARG00000074034	si:dkey-91i10.2	235.723	-0.101928	0.157226	-0.648288	0.516799	0.842617
ENSDARG00000074036	ky	36.0493	0.0748643	0.383183	0.195375	0.8451	NA
ENSDARG00000058682	cd8b	3.9558	0.0748381	1.11583	0.0670696	0.946526	NA
ENSDARG00000074030	myt1a	1876.51	-0.255225	0.0867247	-2.94293	0.00325119	0.0419058
ENSDARG00000074031	fastkd2	479.958	0.457102	0.120845	3.78255	0.00015523	0.00380021
ENSDARG00000074033	adamtsl2	216.821	-0.093805	0.156457	-0.599557	0.548801	0.857729
ENSDARG00000058685	si:dkey-204a24.11	21.2269	1.31264	0.55065	2.3838	0.0171351	NA
ENSDARG00000020053	nkd1	874.251	-0.0930335	0.100894	-0.922089	0.356482	0.736221
ENSDARG00000095509	CR759885.1	36.1152	-0.350904	0.343178	-1.02251	0.306539	NA
ENSDARG00000095508	BX649622.1	209.871	0.163007	0.166964	0.976302	0.328915	0.711088
ENSDARG00000020054	aox6	282.863	-0.152125	0.139933	-1.08713	0.276981	0.663332
ENSDARG00000091085	lepa	5.06183	0.60349	0.955755	0.631428	0.527761	NA
ENSDARG00000041215	cetn4	272.733	-0.061067	0.140099	-0.435886	0.66292	0.90824
ENSDARG00000041217	xpo6	941.993	0.0686733	0.0993332	0.691342	0.48935	0.829122
ENSDARG00000090931	or128-4	1.50468	-0.973993	1.62006	-0.601206	0.547703	NA
ENSDARG00000013117	hiat1a	868.572	-0.0546494	0.0994739	-0.549384	0.582742	0.875862
ENSDARG00000013110	dmtn	650.362	-0.0766536	0.118814	-0.645155	0.518826	0.843869
ENSDARG00000090935	usp16	81.1965	-0.373868	0.241101	-1.55067	0.12098	0.452348
ENSDARG00000075273	thsd1	15.0604	0.126124	0.537521	0.234641	0.814487	NA
ENSDARG00000092578	si:ch211-222e20.4	57.5069	-0.485174	0.308146	-1.57449	0.115374	0.44102
ENSDARG00000092574	si:ch211-198d23.1	84.4161	-0.459591	0.234872	-1.95677	0.0503747	0.272971
ENSDARG00000092576	BX927388.1	1.16671	0.455532	1.88175	0.242079	0.808719	NA
ENSDARG00000092573	BX323586.1	132.861	-0.0593345	0.18592	-0.319139	0.749621	0.936414
ENSDARG00000038028	ndufa6	2004.4	0.331185	0.0962219	3.44189	0.000577663	0.0110744
ENSDARG00000108372	LO017648.1	348.51	-0.0255642	0.132071	-0.193564	0.846518	0.966397
ENSDARG00000116236	BX323448.1	6.15056	0.121023	0.800798	0.151128	0.879875	NA
ENSDARG00000111396	zgc:173552	8.45732	0.108044	0.685565	0.157598	0.874774	NA
ENSDARG00000038024	flr	520.158	-0.0171866	0.112915	-0.152208	0.879023	0.972765
ENSDARG00000044895	fmoda	2039.67	0.209434	0.102405	2.04515	0.0408405	0.241174
ENSDARG00000044894	zgc:113307	236.721	0.231356	0.154817	1.49439	0.135074	0.478081
ENSDARG00000044899	tmem183a	515.302	-0.23065	0.111361	-2.0712	0.0383402	0.232088
ENSDARG00000022983	ccdc28a	762.227	-0.128623	0.132553	-0.97035	0.331872	0.714835
ENSDARG00000040161	zgc:92287	604.514	0.335391	0.11095	3.02289	0.0025037	0.0344048
ENSDARG00000078832	si:dkey-73p2.3	111.199	-0.172932	0.222715	-0.776472	0.43747	0.795962
ENSDARG00000040162	fgfbp3	1259.25	-0.144372	0.109136	-1.32287	0.185878	0.557767
ENSDARG00000078835	mrpl58	97.6903	0.383583	0.223493	1.71631	0.0861051	0.373248
ENSDARG00000078839	si:dkey-28o19.1	62.4184	0.367928	0.294139	1.25086	0.210984	0.591244
ENSDARG00000021864	rplp1	31961.8	0.0716578	0.0939736	0.762531	0.445743	0.801103
ENSDARG00000021866	upk1a	169.902	0.119186	0.171066	0.696725	0.485975	0.827305
ENSDARG00000093622	spc24	145.715	-0.122525	0.185196	-0.661595	0.508231	0.838688
ENSDARG00000093623	CR392341.1	1.16025	-0.371792	1.7754	-0.209413	0.834126	NA
ENSDARG00000093621	si:dkey-27b3.4	13.5002	-0.0893779	0.583139	-0.15327	0.878185	NA
ENSDARG00000093627	BX537143.1	6.14928	0.963108	0.880273	1.0941	0.273911	NA
ENSDARG00000093628	s100a11	842.662	0.23456	0.15742	1.49002	0.136218	0.480052
ENSDARG00000093629	si:ch211-106h4.4	154.533	-0.456958	0.204544	-2.23403	0.025481	0.178794
ENSDARG00000109022	WDR70	302.251	0.0556119	0.147152	0.377922	0.705489	0.923675
ENSDARG00000013802	pcid2	358.998	0.0775497	0.127706	0.607253	0.543683	0.856158
ENSDARG00000013800	snrpd3	240.973	0.147842	0.176424	0.837996	0.402033	0.769787
ENSDARG00000018853	si:dkey-199f5.8	962.195	-0.00992455	0.100799	-0.0984584	0.921568	0.983138
ENSDARG00000018854	scaf4b	1046.82	-0.0407229	0.0926444	-0.439561	0.660255	0.907404
ENSDARG00000018856	dclk1a	941.403	-0.242158	0.0953084	-2.54078	0.0110606	0.101772
ENSDARG00000110990	BX908796.2	1.45548	-0.891875	1.97007	-0.452713	0.650756	NA
ENSDARG00000110991	ZNF276	607.664	-0.126015	0.10638	-1.18457	0.236186	0.621097
ENSDARG00000096053	CR788248.1	8.44479	-0.608094	0.72752	-0.835845	0.403242	NA
ENSDARG00000076703	zfand4	265.477	-0.183447	0.150173	-1.22158	0.221868	0.605406
ENSDARG00000019185	slain1a	282.809	-0.206206	0.143957	-1.43241	0.152026	0.505381
ENSDARG00000019181	rpsa	48745.6	0.230301	0.0898123	2.56425	0.0103399	0.0979659
ENSDARG00000059150	tmem107	308.65	-0.155811	0.142374	-1.09438	0.273787	0.659879
ENSDARG00000039208	nasp	1045.91	0.229493	0.104554	2.19498	0.0281653	0.191077
ENSDARG00000052288	zmp:0000000634	19.171	-0.111702	0.466061	-0.239673	0.810584	NA
ENSDARG00000039203	zgc:110130	382.694	-0.0834311	0.122677	-0.680087	0.49645	0.832605
ENSDARG00000096569	BX248418.1	5.27811	-0.677442	1.00354	-0.675053	0.499642	NA
ENSDARG00000055395	foxq1b	335.053	-0.285877	0.13622	-2.09864	0.0358489	0.22281
ENSDARG00000055398	foxc1b	227.558	-0.187094	0.156366	-1.19651	0.231496	0.615553
ENSDARG00000019726	celsr2	694.576	-0.0482252	0.120699	-0.399549	0.689489	0.917966
ENSDARG00000019728	bmpr1aa	1159.51	-0.0725099	0.092128	-0.787056	0.431249	0.791999
ENSDARG00000097019	dhrs13b.1	47.2702	0.388719	0.401011	0.969346	0.332372	NA
ENSDARG00000097014	CU694202.1	4.55747	-1.51373	1.05511	-1.43466	0.151384	NA
ENSDARG00000097017	mical3a	676.905	0.0518588	0.13425	0.386284	0.699286	0.921063
ENSDARG00000097016	BX004972.1	27.1689	-0.533555	0.415196	-1.28507	0.198769	NA
ENSDARG00000097011	hbaa1	17.4733	0.00543483	0.638178	0.00851617	0.993205	NA
ENSDARG00000097013	BX649300.1	39.122	0.0802671	0.347658	0.230879	0.817408	NA
ENSDARG00000011537	ugt2a5	72.0565	0.19512	0.264712	0.737104	0.461059	0.813106
ENSDARG00000011533	sema6dl	1014.62	-0.0964037	0.128681	-0.749167	0.453757	0.807107
ENSDARG00000056152	fam3c	387.635	-0.0529883	0.142314	-0.372333	0.709645	0.924682
ENSDARG00000056151	tyrp1b	3139.93	0.103016	0.0830902	1.23981	0.215046	0.596364
ENSDARG00000056150	rbms2b	542.092	-0.0653111	0.110151	-0.592922	0.553234	0.860243
ENSDARG00000056156	npdc1b	1393.58	0.0507789	0.0929572	0.546261	0.584886	0.876957
ENSDARG00000056154	olfcx3	3.44268	-0.384545	1.11017	-0.346383	0.729055	NA
ENSDARG00000105828	or109-2	5.45792	-0.201812	0.860964	-0.234402	0.814673	NA
ENSDARG00000105829	CR788316.4	841.04	-0.383647	0.306695	-1.25091	0.210968	0.591244
ENSDARG00000108819	CT025591.1	1.09705	-0.361447	2.40259	-0.15044	0.880417	NA
ENSDARG00000105820	or132-1	10.5221	-0.891689	0.640915	-1.39128	0.164142	NA
ENSDARG00000105822	CABZ01117780.1	232.81	-0.091639	0.157947	-0.580188	0.561788	0.865343
ENSDARG00000105823	AL772146.2	3.49292	0.17012	1.0757	0.158148	0.87434	NA
ENSDARG00000105827	or126-5	153.967	0.0972007	0.179998	0.540009	0.589191	0.880047
ENSDARG00000089463	dhx58	61.2007	0.476454	0.860539	0.553669	0.579805	0.874721
ENSDARG00000070256	suz12a	429.226	0.130124	0.121045	1.07501	0.282372	0.667748
ENSDARG00000090543	tmem138	189.377	-0.11341	0.163139	-0.695174	0.486946	0.828023
ENSDARG00000006279	rragd	57.7227	0.420818	0.281024	1.49744	0.134278	0.476965
ENSDARG00000090548	CR753886.1	254.1	0.150194	0.151387	0.992119	0.321139	0.704296
ENSDARG00000006272	mpp5a	343.865	-0.0464973	0.133271	-0.348894	0.727169	0.929038
ENSDARG00000021891	zbtb7b	175.211	0.427015	0.174913	2.4413	0.0146346	0.122504
ENSDARG00000023578	lpp	708.928	0.0126678	0.116485	0.108751	0.9134	0.980715
ENSDARG00000096560	BX649231.1	2.65132	-0.674705	1.23843	-0.544808	0.585886	NA
ENSDARG00000114211	FO834825.2	5.21481	-1.09627	0.984268	-1.11379	0.265368	NA
ENSDARG00000099302	AL954741.1	53.0595	0.0670781	0.307189	0.218361	0.827148	0.959747
ENSDARG00000021048	clptm1l	647.927	0.112388	0.130391	0.861928	0.388727	0.761067
ENSDARG00000099301	cdc37	1035.68	0.115406	0.0968543	1.19154	0.233442	0.617131
ENSDARG00000038980	txndc12	624.885	0.239636	0.111429	2.15057	0.0315102	0.205548
ENSDARG00000038981	zgc:153615	997.122	-0.00152784	0.101796	-0.0150088	0.988025	0.996633
ENSDARG00000024032	coch	380.424	-0.282032	0.173153	-1.6288	0.103356	0.414701
ENSDARG00000102180	shroom3	192.145	-0.0205947	0.183579	-0.112184	0.910677	0.980609
ENSDARG00000026892	gpatch11	252.536	-0.166007	0.164669	-1.00812	0.313397	0.697648
ENSDARG00000026895	tor1l3	26.5933	-0.13426	0.495548	-0.270932	0.786443	NA
ENSDARG00000099309	si:zfos-169g10.3	203.893	0.315578	0.167576	1.8832	0.0596737	0.301751
ENSDARG00000068305	mrps14	438.805	0.296096	0.131701	2.24823	0.0245612	0.17475
ENSDARG00000068303	zgc:171509	7.32784	-0.192579	0.808969	-0.238055	0.811839	NA
ENSDARG00000054420	rpe65c	79.2692	0.188641	0.260037	0.725439	0.468183	0.816957
ENSDARG00000054423	slc7a6	294.339	-0.01796	0.15	-0.119733	0.904695	0.979086
ENSDARG00000100953	si:dkeyp-93a5.2	7.28743	-0.221156	0.742175	-0.297983	0.765716	NA
ENSDARG00000100952	wu:fj16a03	888.162	-0.104803	0.123416	-0.849182	0.39578	0.766073
ENSDARG00000037532	mcm3l	23.2117	0.104095	0.430564	0.241764	0.808963	NA
ENSDARG00000100950	CU468012.4	4.38712	0.244861	1.07291	0.228222	0.819474	NA
ENSDARG00000100956	si:ch211-276i12.4	281.191	-0.543717	0.140916	-3.85843	0.000114116	0.00295915
ENSDARG00000100955	stk24a	257.071	-0.0403739	0.209474	-0.19274	0.847163	0.966496
ENSDARG00000037537	ccnq	208.932	0.270932	0.178176	1.52059	0.128363	0.466148
ENSDARG00000037539	tnnc1b	3266.04	0.103948	0.0977224	1.0637	0.287463	0.672344
ENSDARG00000100959	si:dkey-3p4.7	9.30781	-0.838756	0.702248	-1.19439	0.232327	NA
ENSDARG00000100958	si:ch211-188f17.1	391.723	-0.0393506	0.146492	-0.26862	0.788222	0.948369
ENSDARG00000104066	dnaja2a	3162.6	0.0852622	0.0785882	1.08492	0.277956	0.663983
ENSDARG00000103288	PDPR	1263.73	0.146182	0.106643	1.37075	0.170452	0.535276
ENSDARG00000104064	si:ch211-127b6.2	125.882	-0.265417	0.217029	-1.22296	0.221345	0.604598
ENSDARG00000103286	kcnk4a	1335.4	0.34325	0.10327	3.32382	0.000887927	0.0157699
ENSDARG00000104069	rnf170	639.801	0.0133581	0.119357	0.111917	0.910889	0.980609
ENSDARG00000104068	gstp1	5597.29	0.655173	0.0942874	6.94868	3.68718e-12	4.95821e-10
ENSDARG00000103283	si:dkey-238o14.7	2.77829	0.932769	1.31347	0.710157	0.477607	NA
ENSDARG00000103281	si:dkey-56m15.9	10.1449	-0.831449	0.705893	-1.17787	0.238849	NA
ENSDARG00000109859	CABZ01072242.1	143.252	0.0156068	0.192324	0.0811482	0.935324	0.985693
ENSDARG00000102883	sptbn1	4946.45	-0.00839097	0.104146	-0.0805694	0.935784	0.985967
ENSDARG00000117743	BX649350.2	7.48202	0.642542	0.740416	0.867812	0.385497	NA
ENSDARG00000117740	CABZ01113369.1	187.186	-0.0853084	0.178587	-0.477686	0.632874	0.898122
ENSDARG00000117741	LO018107.1	43.9121	-0.201289	0.352031	-0.571793	0.567462	NA
ENSDARG00000102887	abhd4	509.059	0.432337	0.114706	3.7691	0.000163836	0.00395341
ENSDARG00000117747	CABZ01056843.1	84.2592	-0.259925	0.232317	-1.11884	0.26321	0.649094
ENSDARG00000102885	rsu1	183.682	-0.0181946	0.182866	-0.0994972	0.920744	0.982906
ENSDARG00000117745	CT025776.2	29.7727	0.254473	0.372448	0.683243	0.494453	NA
ENSDARG00000052702	capn1a	1144.63	-0.178181	0.103147	-1.72745	0.0840875	0.368251
ENSDARG00000052703	cisd2	159.019	0.2024	0.175879	1.15079	0.249819	0.635811
ENSDARG00000117748	CABZ01058723.1	69.3235	0.174767	0.295118	0.592194	0.553721	0.860259
ENSDARG00000117749	BX470117.1	1.87622	0.773059	1.64428	0.47015	0.638248	NA
ENSDARG00000052705	pkp1b	294.841	-0.0231383	0.134748	-0.171715	0.863661	0.968911
ENSDARG00000100484	CR450808.2	6.07468	0.150232	0.94818	0.158443	0.874108	NA
ENSDARG00000100487	nploc4	574.796	0.0440705	0.113147	0.389497	0.696909	0.920056
ENSDARG00000100486	foxo6a	78.9266	-0.0181915	0.244315	-0.0744593	0.940645	0.987541
ENSDARG00000100481	smg6	742.708	-0.162576	0.0995281	-1.63347	0.102371	0.412832
ENSDARG00000100483	vent	5.49938	0.305393	0.874376	0.34927	0.726887	NA
ENSDARG00000100482	pmt	653.767	2.68397	0.157111	17.0833	1.9763e-65	9.30145e-62
ENSDARG00000015310	pitpnbl	1483.74	-0.129273	0.0941313	-1.37333	0.169651	0.534445
ENSDARG00000100488	BX548160.2	7.45393	-0.624498	0.863688	-0.72306	0.469643	NA
ENSDARG00000071618	si:ch211-213a13.5	24.9341	-0.35112	0.413233	-0.84969	0.395497	NA
ENSDARG00000087087	col28a1b	48.671	0.354606	0.347929	1.01919	0.308112	NA
ENSDARG00000087084	hcar1-4	29.4809	-0.0514142	0.398486	-0.129024	0.897339	NA
ENSDARG00000104390	sumo2a	19.355	-0.369627	0.480126	-0.769854	0.441387	NA
ENSDARG00000104393	npr2	329.577	-0.0850197	0.131276	-0.647642	0.517216	0.842975
ENSDARG00000104392	eri2	39.9706	0.106941	0.338615	0.31582	0.752139	NA
ENSDARG00000104399	tppp	81.7618	-0.613671	0.287994	-2.13085	0.0331016	0.212107
ENSDARG00000104398	si:ch73-343g19.4	7.13424	-1.14933	0.907039	-1.26712	0.205113	NA
ENSDARG00000087088	si:ch211-274p24.4	29.5142	0.591793	0.388079	1.52493	0.127277	NA
ENSDARG00000076969	ftr22	4.88645	-0.0896437	1.15259	-0.0777759	0.938006	NA
ENSDARG00000063466	isy1	563.144	0.0626621	0.109033	0.574707	0.56549	0.867143
ENSDARG00000076960	paqr4a	65.0272	0.301429	0.277076	1.08789	0.276644	0.663111
ENSDARG00000076962	gdpd5b	868.856	0.065962	0.0961295	0.686178	0.492601	0.830233
ENSDARG00000076964	cables2a	189.854	-0.203736	0.170917	-1.19201	0.233255	0.617011
ENSDARG00000076965	cep70	115.45	-0.0196395	0.207227	-0.094773	0.924495	0.98404
ENSDARG00000076966	pagr1	250.768	0.0711397	0.158126	0.449892	0.652788	0.905707
ENSDARG00000027070	acbd4	138.654	0.186277	0.190792	0.976332	0.3289	0.711088
ENSDARG00000060841	pik3c2a	862.683	-0.0114636	0.0978313	-0.117177	0.90672	0.979524
ENSDARG00000060845	antxr1d	29.9789	0.0310867	0.384764	0.0807941	0.935606	NA
ENSDARG00000060846	cabp7b	195.879	0.103339	0.163643	0.631489	0.527721	0.848388
ENSDARG00000060847	setd1ba	836.25	-0.0797257	0.0986939	-0.807807	0.419201	0.782894
ENSDARG00000027078	cnppd1	1544.84	0.00806745	0.0871297	0.0925913	0.926228	0.984261
ENSDARG00000027079	znf804a	343.226	-0.000328164	0.132754	-0.00247196	0.998028	0.999728
ENSDARG00000103750	si:ch211-246m6.5	180.552	-0.629548	0.173849	-3.62123	0.000293207	0.00636668
ENSDARG00000103751	si:dkey-262g12.14	362.335	-0.200764	0.136356	-1.47235	0.140925	0.487718
ENSDARG00000103752	DUSP26	141.95	0.222812	0.213208	1.04504	0.296004	0.681548
ENSDARG00000103754	aspm	697.338	-0.339264	0.128515	-2.63988	0.00829343	0.0835825
ENSDARG00000103755	si:dkeyp-4c4.1	62.2933	0.361951	0.286886	1.26166	0.207072	0.586699
ENSDARG00000103756	CR388184.2	131.053	-0.0105169	0.19708	-0.0533634	0.957442	0.991834
ENSDARG00000103759	fahd2a	340.629	0.225367	0.15164	1.4862	0.137226	0.481603
ENSDARG00000018441	heg1	201.53	0.224498	0.165202	1.35893	0.174167	0.540979
ENSDARG00000041811	rps25	19227.5	0.152871	0.0899585	1.69935	0.0892527	0.381567
ENSDARG00000017078	mespaa	19.8607	0.0675967	0.464912	0.145397	0.884397	NA
ENSDARG00000108038	CABZ01109481.1	63.0671	-0.271323	0.280214	-0.968271	0.332909	0.715379
ENSDARG00000100221	BX511018.2	70.1469	-0.534988	0.262774	-2.03592	0.0417579	0.245028
ENSDARG00000069499	spag1b	44.1429	-0.183173	0.374414	-0.489225	0.624682	NA
ENSDARG00000042837	atp1b3b	4934.63	0.00715815	0.0822091	0.0870724	0.930614	0.985055
ENSDARG00000100222	utrn	1933.05	-0.0108324	0.0920714	-0.117652	0.906343	0.979271
ENSDARG00000100225	kif16ba	384.834	-0.0186472	0.132485	-0.140749	0.888068	0.974399
ENSDARG00000100227	SLC7A1	398.569	0.486573	0.123223	3.94873	7.85678e-05	0.00217198
ENSDARG00000100229	si:ch211-238e22.5	47.3397	0.537155	0.308227	1.74273	0.0813811	NA
ENSDARG00000042839	dph6	341.204	0.132071	0.131425	1.00492	0.314937	0.699341
ENSDARG00000069495	tmem179b	32.0315	0.240835	0.41197	0.584594	0.558821	NA
ENSDARG00000069496	arl2	434.336	-0.0626109	0.122353	-0.511725	0.608843	0.888672
ENSDARG00000069497	sumf2	119.712	0.217078	0.208215	1.04257	0.297149	0.682626
ENSDARG00000033539	paics	2716.49	0.446182	0.136996	3.25691	0.00112633	0.0189325
ENSDARG00000033537	p4ha1a	184.734	-0.153701	0.209562	-0.733437	0.463292	0.814601
ENSDARG00000036721	tomm40l	658.387	0.565994	0.106345	5.32223	1.02505e-07	6.60878e-06
ENSDARG00000076343	si:dkeyp-13d11.1	2.19616	1.86359	1.73845	1.07198	0.283727	NA
ENSDARG00000006911	wnt8b	111.224	-0.0444877	0.202124	-0.220101	0.825792	0.959117
ENSDARG00000076348	mylk3	90.4725	-0.194485	0.255141	-0.762266	0.445902	0.801235
ENSDARG00000006915	arl8ba	728.864	-0.0333662	0.103035	-0.323835	0.746063	0.934843
ENSDARG00000031976	nos2b	21.6866	-0.0536377	0.452177	-0.118621	0.905576	NA
ENSDARG00000031971	poglut2	238.699	0.664336	0.162091	4.09854	4.15759e-05	0.00125033
ENSDARG00000086027	si:ch211-168d23.3	164.632	0.095301	0.196206	0.485719	0.627166	0.896122
ENSDARG00000038612	pih1d3	40.7269	-0.0875218	0.331973	-0.263642	0.792056	NA
ENSDARG00000038615	pip4p1a	547.049	-0.0265952	0.118393	-0.224635	0.822263	0.957599
ENSDARG00000038618	cpt2	660.697	0.512622	0.121446	4.221	2.43222e-05	0.00080315
ENSDARG00000003984	LTN1	783.262	0.256092	0.106443	2.40591	0.0161324	0.131078
ENSDARG00000003989	crhr1	285.619	0.147073	0.161394	0.911271	0.362152	0.740872
ENSDARG00000077764	faah	120.928	0.549506	0.203125	2.70526	0.00682509	0.0724699
ENSDARG00000077761	nlgn4xb	112.445	0.662351	0.290642	2.27893	0.0226714	0.164703
ENSDARG00000077760	ascc1	174.126	0.0314651	0.211119	0.14904	0.881522	0.972833
ENSDARG00000077762	si:rp71-79p20.2	61.633	0.0822985	0.286739	0.287016	0.7741	0.944412
ENSDARG00000077769	cited1	194.475	-0.037689	0.164218	-0.229505	0.818476	0.956572
ENSDARG00000077768	malt1	70.8535	-0.00573421	0.260211	-0.0220368	0.982419	0.996279
ENSDARG00000024865	dscama	1550.4	0.149255	0.104092	1.43388	0.151607	0.504891
ENSDARG00000102579	BX323855.2	2.16201	0.748131	1.36558	0.54785	0.583795	NA
ENSDARG00000102578	mif4gdb	66.441	0.0792199	0.260836	0.303716	0.761344	0.939829
ENSDARG00000102572	si:ch211-260e23.9	955.809	-0.404244	0.120039	-3.36761	0.000758225	0.0137518
ENSDARG00000102571	metap2b	2808.59	0.158791	0.0894802	1.77459	0.0759653	0.347286
ENSDARG00000102570	CR678435.1	33.9137	0.31367	0.361891	0.866752	0.386078	NA
ENSDARG00000102575	si:ch211-106j21.2	6.69421	-0.99252	0.919107	-1.07988	0.280198	NA
ENSDARG00000102574	si:ch73-21d24.1	1.49479	0.362065	1.58335	0.22867	0.819125	NA
ENSDARG00000039563	loxl3b	473.569	0.150626	0.140659	1.07086	0.284233	0.669768
ENSDARG00000043046	fbxl5	992.291	-0.0835414	0.0941593	-0.887235	0.374953	0.74994
ENSDARG00000039569	emx1	65.0393	-0.185965	0.285294	-0.651836	0.514507	0.841905
ENSDARG00000002167	cacnb1	363.773	0.0905117	0.133525	0.677861	0.49786	0.833075
ENSDARG00000002165	psme1	327.245	0.243847	0.197439	1.23505	0.216812	0.598641
ENSDARG00000002168	tra2b	1160.72	-0.0172652	0.0938844	-0.183898	0.854093	0.967458
ENSDARG00000017299	fabp11a	1033.43	0.102649	0.106424	0.964524	0.334783	0.715943
ENSDARG00000041299	zgc:110796	123.763	-0.103592	0.199048	-0.520436	0.60276	0.886169
ENSDARG00000030376	grin2bb	975.506	-0.0329125	0.0938466	-0.350706	0.725809	0.928381
ENSDARG00000005754	ptprfb	3760.68	0.0324687	0.0886229	0.366369	0.71409	0.925571
ENSDARG00000104831	cep192	195.598	0.0840028	0.172393	0.487276	0.626063	0.895436
ENSDARG00000104832	CU914164.1	35.9616	-0.181264	0.34628	-0.523461	0.600653	NA
ENSDARG00000104833	CU693471.1	16.5666	-0.262985	0.511865	-0.513779	0.607407	NA
ENSDARG00000104834	ANO7	31.7635	0.273511	0.369448	0.740323	0.459104	NA
ENSDARG00000104835	map3k4	1048.1	0.0373515	0.0958231	0.389796	0.696687	0.919998
ENSDARG00000104836	myom1b	2742.17	0.434757	0.082668	5.25907	1.44784e-07	9.14664e-06
ENSDARG00000104837	nudc	714.288	0.269049	0.109072	2.46672	0.0136357	0.117057
ENSDARG00000104839	mansc1	588.655	0.0663017	0.134109	0.494385	0.621034	0.893561
ENSDARG00000081270	rn7sk	12.6901	0.663396	0.572139	1.1595	0.246252	NA
ENSDARG00000074238	brpf3b	328.728	0.184885	0.144213	1.28202	0.199835	0.576477
ENSDARG00000074233	pde4bb	186.778	0.0168885	0.174061	0.0970262	0.922706	0.983349
ENSDARG00000074231	CU138547.1	14.9399	-0.241318	0.546087	-0.441905	0.658558	NA
ENSDARG00000032285	zgc:113294	77.7717	-0.244865	0.242577	-1.00943	0.312768	0.696991
ENSDARG00000074235	CR376783.1	62.0468	-0.0406887	0.268637	-0.151464	0.87961	0.972765
ENSDARG00000002295	si:dkey-21p1.3	15.7336	-1.12637	0.72268	-1.5586	0.119092	NA
ENSDARG00000031020	pip4k2ca	1228.94	-0.00722534	0.0885892	-0.0815601	0.934997	0.98564
ENSDARG00000002293	si:ch211-197g15.6	53.3277	0.319152	0.389432	0.819533	0.412482	0.778407
ENSDARG00000090524	f2rl2	24.67	-0.372184	0.422116	-0.881712	0.377933	NA
ENSDARG00000098597	CU570791.3	99.1933	0.196852	0.214792	0.916475	0.359418	0.738448
ENSDARG00000002299	arsh	135.456	0.539909	0.198056	2.72604	0.00640984	0.0693914
ENSDARG00000002298	ankrd22	103.616	-0.194009	0.22067	-0.879183	0.379302	0.752967
ENSDARG00000098593	FP102843.1	12.0025	0.139918	0.60769	0.230245	0.817901	NA
ENSDARG00000098592	zgc:92140	695.542	-0.0930611	0.111439	-0.835089	0.403668	0.771126
ENSDARG00000070939	znf740a	562.04	-0.170678	0.111503	-1.5307	0.125844	0.461405
ENSDARG00000075727	map1lc3cl	61.4084	-0.196924	0.36672	-0.536988	0.591276	0.881347
ENSDARG00000070930	cart1	17.3829	0.3255	0.515908	0.630927	0.528089	NA
ENSDARG00000075725	cep152	161.028	0.286932	0.173328	1.65543	0.097838	0.403483
ENSDARG00000070932	hcrt	9.94189	-0.24384	0.669264	-0.364341	0.715603	NA
ENSDARG00000075723	si:dkey-242e21.3	2.03829	-0.445816	1.48796	-0.299615	0.764471	NA
ENSDARG00000075721	zdhhc6	600.266	0.205044	0.10607	1.93309	0.0532251	0.282337
ENSDARG00000075720	il2rb	113.177	0.239485	0.238122	1.00572	0.31455	0.698975
ENSDARG00000097932	BX510649.1	5.79018	0.148639	0.854289	0.173992	0.861872	NA
ENSDARG00000034616	mlf2	2341.11	-0.0677586	0.0823562	-0.82275	0.41065	0.776896
ENSDARG00000034610	insb	2.19297	0.704074	1.41844	0.496373	0.619631	NA
ENSDARG00000088612	si:ch211-153b23.7	21.6692	0.296462	0.467307	0.634405	0.525817	NA
ENSDARG00000088616	si:ch211-152l15.2	31.7684	0.155691	0.377573	0.412346	0.680086	NA
ENSDARG00000088615	ltb4r2a	117.971	-0.0788154	0.21312	-0.369817	0.711519	0.92469
ENSDARG00000088619	rexo4	371.521	-0.100266	0.148327	-0.675982	0.499052	0.833421
ENSDARG00000004402	elovl6	774.382	-0.10226	0.107114	-0.954688	0.339736	0.720255
ENSDARG00000095745	si:ch73-138e16.3	30.1832	-0.238346	0.392032	-0.607976	0.543203	NA
ENSDARG00000004405	snx10a	37.1342	0.338018	0.357398	0.945775	0.344263	NA
ENSDARG00000042791	git2b	532.875	0.138788	0.148044	0.937477	0.348513	0.729093
ENSDARG00000042793	tpp1	584.301	-0.129601	0.123346	-1.05071	0.29339	0.678732
ENSDARG00000055433	vps26bl	143.03	-0.125204	0.194194	-0.644739	0.519096	0.843956
ENSDARG00000042796	yy1a	1367.89	-0.0504735	0.0942964	-0.535264	0.592467	0.881931
ENSDARG00000042799	atpaf1	677.914	0.284171	0.114808	2.47519	0.0133167	0.115526
ENSDARG00000033889	spty2d1	913.513	0.0124521	0.0998377	0.124724	0.900742	0.977651
ENSDARG00000016457	irf9	243.322	0.046423	0.18377	0.252614	0.800567	0.951308
ENSDARG00000016454	esr2a	16.8933	-0.28564	0.518476	-0.550922	0.581687	NA
ENSDARG00000006137	star	202.066	0.58725	0.261619	2.24468	0.0247889	0.175706
ENSDARG00000022007	zgc:66426	7.89833	-0.42408	0.727675	-0.582788	0.560036	NA
[truncated: 24,547 more rows]

## Sheet: Up-regulated (chchd4a mutant vs
gene_id	gene_name	baseMean	log2FoldChange	lfcSE	stat	pvalue	padj
ENSDARG00000006598	sgk2b	232.492	0.998581	0.186167	5.36391	8.14408e-08	5.37966e-06
ENSDARG00000058734	prdx1	864.115	1.07178	0.112874	9.49533	2.19522e-21	6.35805e-19
ENSDARG00000070522	cacna1ia	76.1405	1.01429	0.264034	3.84153	0.000122271	0.00312755
ENSDARG00000110596	CABZ01079179.1	316.571	1.21364	0.397761	3.05117	0.00227949	0.0320251
ENSDARG00000037121	mat2ab	1221.99	0.930025	0.121075	7.68141	1.57345e-14	2.84825e-12
ENSDARG00000070012	sesn2	218.218	1.49807	0.162988	9.19133	3.88029e-20	1.0903e-17
ENSDARG00000100482	pmt	653.767	2.68397	0.157111	17.0833	1.9763e-65	9.30145e-62
ENSDARG00000056462	crp2	195.508	1.05876	0.173081	6.11713	9.52755e-10	9.01335e-08
ENSDARG00000040907	gcgb	153.928	1.75133	0.280109	6.25231	4.04427e-10	4.1379e-08
ENSDARG00000034222	hs1bp3	66.7536	1.09578	0.269386	4.06769	4.74818e-05	0.00140109
ENSDARG00000013250	tars1	2297.95	1.50694	0.0962664	15.6539	3.12558e-55	7.35528e-52
ENSDARG00000056367	mpv17l2	171.962	1.31345	0.180337	7.28331	3.25717e-13	5.15988e-11
ENSDARG00000076848	zgc:112492	60.249	1.39244	0.28419	4.89969	9.59863e-07	4.74288e-05
ENSDARG00000035913	yars1	1620.48	1.43108	0.0979357	14.6125	2.33871e-48	3.66904e-45
ENSDARG00000052816	shmt1	1600.24	0.936977	0.0951471	9.84766	7.01586e-23	2.49209e-20
ENSDARG00000109611	FP236810.1	143.528	0.916448	0.202329	4.5295	5.91231e-06	0.000236317
ENSDARG00000016733	psat1	1121.01	1.79577	0.109116	16.4575	7.41009e-61	2.79005e-57
ENSDARG00000035602	dao.1	352.589	1.25958	0.422162	2.98364	0.00284842	0.0383853
ENSDARG00000105208	zgc:85843	161.974	1.63612	0.227666	7.1865	6.64723e-13	9.93181e-11
ENSDARG00000098206	ptrh1	112.856	0.985473	0.208421	4.72828	2.26432e-06	0.000100066
ENSDARG00000077559	LO017815.1	72.5886	1.07906	0.332357	3.24668	0.00116761	0.0194525
ENSDARG00000056160	hspd1	4115.92	1.3032	0.0895187	14.5579	5.20332e-48	7.5352e-45
ENSDARG00000015355	fosl1a	58.0118	1.08287	0.328824	3.29316	0.000990663	0.0171575
ENSDARG00000003693	hars	1989.42	1.00026	0.0890733	11.2296	2.91695e-29	1.71608e-26
ENSDARG00000103019	gstp2	67.1041	1.15757	0.314596	3.67955	0.000233646	0.00527413
ENSDARG00000069142	aars1	4792.79	0.949645	0.0747086	12.7113	5.11596e-37	4.81566e-34
ENSDARG00000086998	zgc:64002	117.293	1.58556	0.256439	6.183	6.28945e-10	6.26482e-08
ENSDARG00000046098	ebp	207.845	0.922883	0.19244	4.79569	1.62112e-06	7.4437e-05
ENSDARG00000045708	adm2a	61.5685	1.92167	0.303904	6.32326	2.56106e-10	2.75511e-08
ENSDARG00000094316	si:rp71-80o10.4	54.6044	1.2453	0.299106	4.16343	3.13508e-05	0.000990286
ENSDARG00000104472	si:ch211-39i2.2	217.001	2.27873	0.181709	12.5406	4.47741e-36	3.66486e-33
ENSDARG00000088040	si:dkeyp-27c8.2	265.23	3.25217	0.21409	15.1907	4.07541e-52	8.52486e-49
ENSDARG00000077169	si:ch211-153b23.4	246.225	1.12794	0.187256	6.02355	1.70631e-09	1.52066e-07
ENSDARG00000095698	si:dkey-228a15.1	76.4162	1.20199	0.273785	4.39027	1.13209e-05	0.00041224
ENSDARG00000101595	tgm1l2	93.8611	1.39034	0.342048	4.06475	4.80846e-05	0.00141665
ENSDARG00000029497	tfcp2l1	304.829	1.96687	0.219135	8.97561	2.81774e-19	7.47137e-17
ENSDARG00000036636	ebpl	63.4349	1.00038	0.269134	3.71705	0.000201565	0.00467324
ENSDARG00000079782	myh7l	1227.61	1.12838	0.341227	3.30682	0.000943602	0.0164636
ENSDARG00000044575	vars1	1377.63	1.0152	0.0910062	11.1553	6.74699e-29	3.62911e-26
ENSDARG00000099336	mvda	253.994	1.08038	0.192742	5.60532	2.07875e-08	1.49941e-06
ENSDARG00000078859	g0s2	129.173	2.20998	0.225289	9.80954	1.02433e-22	3.50619e-20
ENSDARG00000026098	si:dkey-13a21.4	54.3247	0.905532	0.293174	3.08872	0.00201022	0.0292914
ENSDARG00000075045	cxcl18b	57.3038	1.01972	0.298046	3.42136	0.000623095	0.0117893
ENSDARG00000070230	aldh1l2	549.117	1.41565	0.155539	9.10155	8.90534e-20	2.42974e-17
ENSDARG00000056643	slc22a7b.1	140.899	0.914714	0.297429	3.0754	0.00210221	0.0302196
ENSDARG00000094824	si:dkey-23a23.1	168.703	2.60567	0.286514	9.09439	9.51209e-20	2.55821e-17
ENSDARG00000060494	eprs1	4224.34	0.916162	0.0811319	11.2923	1.43318e-29	8.99371e-27
ENSDARG00000016864	farsb	1297.19	0.99007	0.10178	9.7275	2.3017e-22	7.60206e-20
ENSDARG00000100954	wars1	361.87	1.31723	0.152294	8.6493	5.18175e-18	1.28357e-15
ENSDARG00000088805	nes	621.557	1.85948	0.146457	12.6964	6.19254e-37	5.55146e-34
ENSDARG00000045230	cox6b1	770.877	0.904118	0.129674	6.97226	3.11889e-12	4.34935e-10
ENSDARG00000103766	cyp2aa7	238.335	1.62357	0.188296	8.62239	6.55691e-18	1.60312e-15
ENSDARG00000062788	irg1l	360.55	1.44976	0.462023	3.13785	0.00170193	0.0257354
ENSDARG00000018459	msrb2	655.71	1.06873	0.121544	8.79293	1.45707e-18	3.70686e-16
ENSDARG00000061256	si:dkey-44g23.5	581.554	0.960414	0.118509	8.10413	5.31263e-16	1.09907e-13
ENSDARG00000042221	mthfd1l	549.581	1.71257	0.170488	10.0451	9.65492e-24	4.03919e-21
ENSDARG00000057911	zgc:86709	937.712	0.965978	0.13754	7.02323	2.16797e-12	3.09198e-10
ENSDARG00000013670	hyou1	1634.36	1.00309	0.0927621	10.8136	2.96824e-27	1.47053e-24
ENSDARG00000016412	agt	1548.4	1.06112	0.139243	7.62066	2.52391e-14	4.44067e-12
ENSDARG00000070735	rnd2	139.26	1.15611	0.200536	5.76511	8.1604e-09	6.34825e-07
ENSDARG00000076773	lrrc58a	132.862	1.50149	0.208408	7.20457	5.82273e-13	8.91208e-11
ENSDARG00000075517	si:ch211-120k19.1	160.184	0.904295	0.18728	4.82858	1.37507e-06	6.52066e-05
ENSDARG00000017444	hal	1103.59	1.15502	0.122051	9.46341	2.9805e-21	8.50165e-19
ENSDARG00000102765	lonp1	734.64	1.33842	0.11209	11.9405	7.27526e-33	5.26785e-30
ENSDARG00000103799	kars1	7464.59	1.41148	0.102767	13.7347	6.28997e-43	7.40094e-40
ENSDARG00000063288	slc2a11b	333.554	0.910513	0.170303	5.34641	8.97145e-08	5.86446e-06
ENSDARG00000063285	ube2t	91.017	1.00371	0.226391	4.43354	9.26982e-06	0.000351635
ENSDARG00000079946	sqlea	193.156	0.911076	0.264369	3.44623	0.000568465	0.0109274
ENSDARG00000040712	adprh	144.228	1.05352	0.1985	5.3074	1.11201e-07	7.12062e-06
ENSDARG00000014190	sst2	143.845	1.43888	0.257216	5.59406	2.21824e-08	1.58786e-06
ENSDARG00000117211	CR936462.1	243.078	1.39606	0.174775	7.98774	1.3744e-15	2.75259e-13
ENSDARG00000052336	ociad2	910.961	2.11127	0.128571	16.4211	1.35081e-60	4.23839e-57
ENSDARG00000098825	farsa	1871.01	0.959816	0.0855189	11.2234	3.12834e-29	1.78467e-26
ENSDARG00000079651	si:ch1073-174d20.2	769.557	1.08148	0.112954	9.57448	1.02372e-21	3.10849e-19
ENSDARG00000061100	nars1	2456.58	1.29587	0.0923641	14.03	1.02188e-44	1.28253e-41
ENSDARG00000003035	hspa9	7429.88	0.939256	0.0803733	11.6862	1.50008e-31	1.00859e-28
ENSDARG00000033376	chchd4a	228.059	1.61508	0.157979	10.2234	1.55796e-24	6.82095e-22
ENSDARG00000001873	phgdh	1418.5	1.4094	0.114598	12.2986	9.21292e-35	6.93769e-32
ENSDARG00000002197	pygl	2422.86	1.67708	0.111456	15.047	3.6122e-51	6.80033e-48
ENSDARG00000095217	zgc:66156	83.694	1.3075	0.310101	4.21636	2.48276e-05	0.00081712
ENSDARG00000101047	rtcb	820.935	1.24899	0.130125	9.59836	8.12234e-22	2.50674e-19
ENSDARG00000010478	hsp90aa1.1	1872.29	1.12785	0.113397	9.94602	2.62468e-23	1.02942e-20
ENSDARG00000090943	CABZ01033205.1	311.124	0.992968	0.165506	5.9996	1.97808e-09	1.74016e-07
ENSDARG00000061274	lss	228.059	1.19233	0.241395	4.93932	7.83971e-07	3.96749e-05
ENSDARG00000069726	glis3	67.068	1.09513	0.269874	4.05794	4.95064e-05	0.00145399
ENSDARG00000055078	chac2	173.496	1.10868	0.179751	6.16787	6.92143e-10	6.75144e-08
ENSDARG00000079296	gcga	277.005	1.27515	0.201263	6.33573	2.36224e-10	2.57061e-08
ENSDARG00000062341	wfs1a	76.7195	0.925086	0.255112	3.6262	0.000287627	0.00625996
ENSDARG00000104919	si:ch211-153b23.3	178.902	1.95945	0.545192	3.59405	0.00032558	0.00694154
ENSDARG00000063177	manf	449.534	1.15738	0.121248	9.54556	1.35375e-21	3.98213e-19
ENSDARG00000076251	irf3	66.238	1.40577	0.293079	4.79657	1.61407e-06	7.4437e-05
ENSDARG00000078622	scpp5	131.622	2.03096	0.618994	3.28106	0.00103417	0.0176994
ENSDARG00000021924	hsp70.3	298.902	1.32528	0.233164	5.68391	1.31648e-08	9.75747e-07
ENSDARG00000086848	atad3	300.682	1.23399	0.144465	8.54183	1.32109e-17	3.1482e-15
ENSDARG00000114818	CU633479.5	164.84	0.93435	0.227596	4.1053	4.03793e-05	0.00121629
ENSDARG00000105570	crestin	511.869	1.40442	0.142221	9.87493	5.34703e-23	1.93583e-20
ENSDARG00000104540	cyp2aa8	479.667	0.930996	0.200616	4.64068	3.47268e-06	0.000147577
ENSDARG00000075974	si:dkey-258f14.3	162.32	1.20548	0.192976	6.2468	4.18938e-10	4.24029e-08
ENSDARG00000016375	asns	693.496	1.52295	0.135935	11.2035	3.91886e-29	2.16989e-26
ENSDARG00000000551	slc1a4	1426.44	2.20371	0.123662	17.8205	4.90033e-71	3.07512e-67
ENSDARG00000098803	cyp2aa4	173.34	1.40157	0.280931	4.98902	6.06867e-07	3.19131e-05
ENSDARG00000063268	SLC35G1	112.942	0.975723	0.224371	4.34871	1.36939e-05	0.000485503
ENSDARG00000041179	crygm5	151.294	0.935743	0.28229	3.31483	0.000916973	0.0161487
ENSDARG00000103846	hspa5	6407.58	1.00787	0.0757165	13.3111	1.99531e-40	2.08687e-37
ENSDARG00000007823	atf3	290.28	0.99852	0.152311	6.55581	5.53405e-11	6.39166e-09
ENSDARG00000044562	cycsb	5506.15	1.04885	0.119222	8.79746	1.39953e-18	3.60925e-16
ENSDARG00000103727	tfr2	129.795	1.69602	0.272194	6.23091	4.63733e-10	4.66858e-08
ENSDARG00000103025	hmgcs1	1925.39	0.950588	0.156617	6.06953	1.28288e-09	1.20156e-07
ENSDARG00000007955	iars1	2095.87	1.18358	0.0881194	13.4315	3.95249e-41	4.37703e-38
ENSDARG00000100564	sil1	423.152	0.95186	0.136821	6.95698	3.47639e-12	4.70838e-10

## Sheet: Down-regulated (chchd4a mutant 
gene_id	gene_name	baseMean	log2FoldChange	lfcSE	stat	pvalue	padj
ENSDARG00000033227	lect2l	359.791	-2.17201	0.387266	-5.60857	2.04003e-08	1.47714e-06
ENSDARG00000095462	cela1.2	58.8531	-2.12451	0.347051	-6.12162	9.26273e-10	8.80708e-08
ENSDARG00000023151	ucp1	16765.2	-0.915285	0.149252	-6.1325	8.65106e-10	8.30943e-08
ENSDARG00000043168	cela1.5	149.654	-1.0357	0.218472	-4.74064	2.13047e-06	9.48183e-05
ENSDARG00000100406	zgc:112265	5248.48	-1.17534	0.123015	-9.55444	1.24254e-21	3.71301e-19
ENSDARG00000026764	ahsg1	443.153	-4.0676	0.211524	-19.23	2.07738e-82	1.95544e-78
ENSDARG00000056744	ela2	10582.5	-1.49772	0.261851	-5.71975	1.06679e-08	8.00135e-07
ENSDARG00000086654	cbln11	55.4665	-1.11665	0.296386	-3.76753	0.000164868	0.00396906
ENSDARG00000102722	itih3b	1275.53	-3.26493	0.150074	-21.7555	6.12453e-105	1.153e-100
ENSDARG00000017490	cel.1	2061.6	-1.56531	0.158426	-9.88041	5.06232e-23	1.86869e-20
ENSDARG00000088911	cbln17	51.0327	-0.962901	0.314314	-3.0635	0.00218765	0.0310828
ENSDARG00000012829	asah2	1213.35	-1.00591	0.291253	-3.45375	0.000552858	0.0106859
ENSDARG00000036833	upp2	252.907	-2.75613	0.250979	-10.9815	4.68953e-28	2.45237e-25
ENSDARG00000079901	si:ch73-15n24.1	151.507	-2.19049	0.276366	-7.92606	2.26201e-15	4.30147e-13
ENSDARG00000040282	zgc:92590	220.037	-2.2159	0.487935	-4.54139	5.5885e-06	0.000224806
ENSDARG00000037191	ttr	937.996	-1.49987	0.13831	-10.8443	2.12316e-27	1.08029e-24
ENSDARG00000016319	c9	3733.14	-1.10816	0.258874	-4.28068	1.86325e-05	0.0006401
ENSDARG00000056873	and3	2097.63	-1.00538	0.275028	-3.65555	0.000256629	0.00568419
ENSDARG00000098995	cyp2k6	134.321	-1.316	0.25913	-5.07856	3.80305e-07	2.19621e-05
ENSDARG00000075827	f7i	381.249	-1.23281	0.176506	-6.98454	2.85791e-12	4.01515e-10
ENSDARG00000012609	hpxa	165.838	-4.07283	0.330247	-12.3327	6.04027e-35	4.73809e-32
ENSDARG00000099295	BX511034.4	69.1687	-1.16014	0.321066	-3.61341	0.000302196	0.00653924
ENSDARG00000013856	amy2a	2962.9	-2.22603	0.319691	-6.96308	3.32921e-12	4.54171e-10
ENSDARG00000089310	gc	2071.85	-1.16387	0.135977	-8.55931	1.13545e-17	2.74052e-15
ENSDARG00000030915	cpa1	866.827	-1.72857	0.164246	-10.5242	6.68007e-26	3.06729e-23
ENSDARG00000076620	abhd8b	118.282	-0.970131	0.208508	-4.65272	3.27582e-06	0.000139843
ENSDARG00000105708	or109-11	114.668	-0.95368	0.246112	-3.87499	0.00010663	0.00279585
ENSDARG00000090416	scpp1	51.8787	-1.03485	0.329589	-3.13982	0.00169051	0.0255832
ENSDARG00000055036	itih3a	416.546	-1.96063	0.174128	-11.2597	2.07484e-29	1.26003e-26
ENSDARG00000042993	prss1	23904.3	-0.921503	0.127067	-7.2521	4.10358e-13	6.38463e-11
ENSDARG00000117001	CABZ01086812.1	333.652	-1.21108	0.176405	-6.86533	6.63383e-12	8.49581e-10
ENSDARG00000087143	serpina7	271.86	-1.27659	0.188229	-6.78209	1.18446e-11	1.46702e-09
ENSDARG00000077504	si:ch211-103n10.5	63.9203	-0.943059	0.305182	-3.09015	0.00200057	0.0291772
ENSDARG00000045834	si:dkey-14d8.7	106.964	-3.0829	0.315066	-9.78494	1.3067e-22	4.39285e-20
ENSDARG00000079274	prss59.1	14642.8	-1.36104	0.137744	-9.88096	5.03475e-23	1.86869e-20
ENSDARG00000102129	crygn1	142.278	-1.18166	0.235377	-5.02028	5.1597e-07	2.80694e-05
ENSDARG00000056765	ela2l	10247	-1.95895	0.283903	-6.90005	5.19841e-12	6.7031e-10
ENSDARG00000091609	spink4	389.393	-0.914212	0.144692	-6.31833	2.64397e-10	2.82532e-08
ENSDARG00000024847	col5a2b	139.658	-0.977626	0.217188	-4.50128	6.75456e-06	0.00026492
ENSDARG00000093193	chia.6	167.681	-1.03809	0.202277	-5.13204	2.86624e-07	1.72948e-05
ENSDARG00000090899	sycn.3	117.445	-1.49154	0.252057	-5.91746	3.26952e-09	2.77262e-07
ENSDARG00000070892	si:ch211-262h13.5	136.662	-1.71133	0.223695	-7.65027	2.00555e-14	3.59586e-12
ENSDARG00000068290	si:dkey-286h2.3	87.0133	-1.27203	0.363388	-3.50047	0.000464439	0.00920371
ENSDARG00000077058	cela1.5	220.099	-1.29697	0.262269	-4.9452	7.60665e-07	3.88007e-05
ENSDARG00000017314	cela1.6	21696.3	-1.213	0.252912	-4.79614	1.61755e-06	7.4437e-05
ENSDARG00000074712	si:ch211-186e20.2	75.11	-1.23614	0.288427	-4.2858	1.8208e-05	0.000627763
ENSDARG00000059651	cidec	64.2237	-0.940506	0.276877	-3.39683	0.00068171	0.0126567
ENSDARG00000037533	mep1b	275.96	-2.36	0.552864	-4.26867	1.96638e-05	0.000669423
ENSDARG00000074613	si:ch211-240l19.6	220.257	-1.63666	0.22472	-7.28313	3.26158e-13	5.15988e-11
ENSDARG00000036968	si:ch1073-416d2.3	94.3261	-1.18798	0.250309	-4.74604	2.07441e-06	9.29058e-05
ENSDARG00000069293	ahsg2	212.865	-6.4803	0.436762	-14.8372	8.42533e-50	1.44196e-46
ENSDARG00000093844	zgc:136461	7732.85	-2.16302	0.271327	-7.97201	1.56114e-15	3.0299e-13
ENSDARG00000086569	zgc:172051	776.572	-1.91936	0.133408	-14.3871	6.23717e-47	8.38721e-44
ENSDARG00000002986	gda	728.145	-0.923555	0.159394	-5.79417	6.86606e-09	5.45403e-07
ENSDARG00000088514	and1	7165.99	-0.906343	0.142913	-6.34192	2.26914e-10	2.49817e-08
ENSDARG00000074457	si:dkey-96f10.1	68.0646	-1.79745	0.307505	-5.84526	5.05791e-09	4.1292e-07
ENSDARG00000052578	c6ast4	4263.27	-1.64326	0.156214	-10.5193	7.04103e-26	3.15606e-23
ENSDARG00000098213	BX465836.1	111.348	-1.93335	0.242212	-7.98204	1.43934e-15	2.85232e-13
ENSDARG00000017174	dlx2b	88.4993	-0.936795	0.237538	-3.94376	8.02128e-05	0.00220129
ENSDARG00000023176	tdo2b	564.586	-1.56405	0.200446	-7.80283	6.0533e-15	1.11725e-12
ENSDARG00000009153	pla2g1b	593.392	-2.3311	0.18423	-12.6532	1.07408e-36	9.19119e-34
ENSDARG00000068680	ctrl	9129.78	-1.16933	0.138356	-8.45158	2.87385e-17	6.59793e-15
ENSDARG00000041569	ces2a	4804.56	-1.43581	0.123519	-11.6242	3.10532e-31	2.01589e-28
ENSDARG00000053620	ebi3	191.367	-1.09971	0.222146	-4.95037	7.40725e-07	3.81661e-05
ENSDARG00000051914	slc14a2	166.262	-1.09259	0.23523	-4.64478	3.40434e-06	0.000145
ENSDARG00000029822	cel.2	1407.19	-1.50316	0.151348	-9.9318	3.02729e-23	1.1631e-20
ENSDARG00000105511	BX248521.2	53.3436	-1.56159	0.303361	-5.14763	2.63802e-07	1.59689e-05
ENSDARG00000005616	bfb	204.55	-1.67907	0.205834	-8.15739	3.42337e-16	7.32368e-14
ENSDARG00000095139	CR388373.2	63.8415	-1.18615	0.328969	-3.60567	0.000311351	0.00670653
ENSDARG00000103858	arf4a	68.5672	-1.06882	0.315307	-3.38979	0.000699473	0.0128848
ENSDARG00000044276	spp1	218.341	-1.04876	0.187338	-5.5982	2.1659e-08	1.55631e-06
ENSDARG00000053476	lipca	54.3299	-2.45705	0.349144	-7.03736	1.95915e-12	2.83715e-10
ENSDARG00000105651	BX323060.3	662.619	-0.956638	0.188931	-5.06342	4.11798e-07	2.34215e-05
ENSDARG00000007276	ela3l	8481.19	-1.37334	0.135041	-10.1698	2.70519e-24	1.15745e-21
ENSDARG00000039393	si:ch211-240l19.5	510.723	-1.40967	0.203536	-6.92587	4.33304e-12	5.78538e-10
ENSDARG00000021172	cyp2ad2	2105.31	-2.47269	0.156924	-15.7573	6.12311e-56	1.64677e-52
ENSDARG00000068232	cbln12	163.784	-0.90369	0.17506	-5.16219	2.44082e-07	1.49191e-05
ENSDARG00000103663	si:ch1073-278o19.1	59.1836	-1.75799	0.290137	-6.05917	1.36822e-09	1.26265e-07
ENSDARG00000105052	cfhl5	88.7382	-2.26357	0.280742	-8.06281	7.45629e-16	1.52578e-13
ENSDARG00000058658	si:dkey-178e17.3	57.6146	-0.938616	0.315932	-2.97094	0.00296885	0.0394892
ENSDARG00000079544	si:ch1073-464p5.5	3766.77	-1.52813	0.130239	-11.7333	8.6047e-32	5.99971e-29
ENSDARG00000037836	igfals	94.1632	-0.919078	0.246685	-3.72572	0.000194761	0.00453223
ENSDARG00000103981	bhlha9	130.323	-0.97924	0.267057	-3.66678	0.000245623	0.00549482
ENSDARG00000009612	chia.3	336.647	-3.11286	0.637813	-4.88052	1.05806e-06	5.2008e-05
ENSDARG00000093774	rbp2b	903.595	-1.64497	0.165371	-9.9472	2.59388e-23	1.02942e-20
ENSDARG00000055534	grk7b	171.452	-0.992815	0.174059	-5.70389	1.17105e-08	8.71394e-07
ENSDARG00000042953	cyp2n13	1817.73	-1.15979	0.153232	-7.56885	3.76531e-14	6.50327e-12
ENSDARG00000078918	comtd1	257.417	-1.72532	0.192399	-8.9674	3.03589e-19	7.93802e-17
ENSDARG00000056498	crp2	1342.18	-1.54967	0.155016	-9.99687	1.57296e-23	6.43752e-21
ENSDARG00000024503	c6ast3	168.741	-1.64395	0.206547	-7.9592	1.73159e-15	3.32642e-13
ENSDARG00000054753	col10a1a	2720.89	-0.934155	0.133283	-7.0088	2.40372e-12	3.40245e-10
ENSDARG00000103311	fbln1	291.584	-1.13489	0.221268	-5.12902	2.91251e-07	1.73516e-05
ENSDARG00000044280	opn1mw2	474.601	-1.25789	0.200273	-6.28086	3.36702e-10	3.50207e-08
ENSDARG00000010312	cp	2776.28	-1.10726	0.32269	-3.43134	0.000600607	0.0114328
ENSDARG00000045835	si:dkey-14d8.6	696.893	-2.44965	0.426704	-5.74085	9.42013e-09	7.15094e-07
ENSDARG00000068493	cyp2y3	160.174	-0.910185	0.264091	-3.44649	0.000567929	0.0109274
ENSDARG00000019294	cbln8	70.1702	-4.23422	0.395943	-10.694	1.08544e-26	5.23961e-24
ENSDARG00000105317	si:ch1073-365p7.2	75.6255	-0.906815	0.26608	-3.40805	0.000654285	0.0122563
ENSDARG00000030254	cbln9	74.5815	-3.17057	0.328682	-9.64632	5.09507e-22	1.62576e-19
ENSDARG00000074191	zgc:172253	226.878	-0.948029	0.191324	-4.95509	7.22968e-07	3.73918e-05
ENSDARG00000103687	sycn.2	1860.96	-1.33647	0.138609	-9.64206	5.31099e-22	1.66641e-19
ENSDARG00000041595	ces3	1351.87	-1.92577	0.148223	-12.9923	1.35213e-38	1.33975e-35
ENSDARG00000100002	ctbs	57.7341	-1.68983	0.430526	-3.92504	8.67143e-05	0.0023388
ENSDARG00000007080	rhcgl1	1072.04	-1.23836	0.179056	-6.91606	4.64367e-12	6.15646e-10
ENSDARG00000070960	si:ch211-288g17.4	228.817	-1.44337	0.238096	-6.06214	1.34318e-09	1.24565e-07
ENSDARG00000091136	zgc:174259	213.988	-1.09141	0.263787	-4.13746	3.51178e-05	0.0010856
ENSDARG00000095807	hp	680.562	-0.924843	0.126977	-7.28354	3.25163e-13	5.15988e-11
