# Supplementary material for: Profiling subcellular localization of nuclear-encoded mitochondrial gene products in zebrafish
Source: Life Sci Alliance. 2022 Oct 25;6(1):e202201514. doi: 10.26508/lsa.202201514 (PMC9595208; doi:10.26508/lsa.202201514)
Supplement: Supplementary file 5 [file LSA-2022-01514_TableS5.xlsx]

## Sheet: Sheet1
Zebrafish gene stable ID	Zebrafish gene name	Human gene stable ID	Human gene name	%id. query gene identical to target Human gene	Human orthology confidence [0 low, 1 high]
ENSDARG00000063344	fam162a	ENSG00000114023	FAM162A	38.3117	0
ENSDARG00000097685	si:ch211-235i11.3
ENSDARG00000036008	caly	ENSG00000130643	CALY	31.3364	0
ENSDARG00000069301	tmem177	ENSG00000144120	TMEM177	37.9421	1
ENSDARG00000104901	ostc	ENSG00000198856	OSTC	78.9474	1
ENSDARG00000031836	vps37c	ENSG00000167987	VPS37C	31.5493	0
ENSDARG00000103391	rab9b	ENSG00000123570	RAB9B	76.6169	1
ENSDARG00000030463	tppp3	ENSG00000159713	TPPP3	71.0227	1
ENSDARG00000103031	znf1029
ENSDARG00000070447	slc39a9	ENSG00000029364	SLC39A9	81.759	1
ENSDARG00000080018	kif16bb
ENSDARG00000036109	mtx1b	ENSG00000173171	MTX1	42.4893	0
ENSDARG00000029612	gpkow	ENSG00000068394	GPKOW	44.5378	0
ENSDARG00000075759	samd4a	ENSG00000020577	SAMD4A	65.7382	1
ENSDARG00000068484	CABZ01100185.1
ENSDARG00000057635	wdr34	ENSG00000119333	WDR34	46.8284	1
ENSDARG00000032737	gria3a	ENSG00000125675	GRIA3	85.123	1
ENSDARG00000053517	EML5	ENSG00000165521	EML5	84.6738	1
ENSDARG00000111826	zgc:174354
ENSDARG00000098335	BX537137.2
ENSDARG00000092715	CR847503.1
ENSDARG00000095834	AL954317.1
ENSDARG00000015793	creb3l1	ENSG00000157613	CREB3L1	58.1888	1
ENSDARG00000044573	cdc42	ENSG00000070831	CDC42	98.9529	1
ENSDARG00000025206	syt2a	ENSG00000143858	SYT2	72.0764	0
ENSDARG00000042189	tspan33b
ENSDARG00000076270	adamts13	ENSG00000160323	ADAMTS13	37.9117	0
ENSDARG00000045415	gnal
ENSDARG00000100099	si:dkey-238o14.1
ENSDARG00000087916	tmem240a	ENSG00000205090	TMEM240	78.6127	1
ENSDARG00000023058	foxo3a	ENSG00000204060	FOXO6	44.1057	0
ENSDARG00000100738	osmr	ENSG00000113594	LIFR	18.7785	0
ENSDARG00000097888	BX293559.1
ENSDARG00000067711	parvg	ENSG00000138964	PARVG	50.1511	0
ENSDARG00000091834	si:ch211-198m17.1
ENSDARG00000068468	dnah3	ENSG00000158486	DNAH3	65.6706	1
ENSDARG00000101806	or104-1
ENSDARG00000105445	CR769769.2
ENSDARG00000078805	ap5b1	ENSG00000254470	AP5B1	30.8656	0
ENSDARG00000058893	nhej1	ENSG00000187736	NHEJ1	33.7793	0
ENSDARG00000088881	si:dkeyp-69b9.3
ENSDARG00000095893	si:dkey-85n7.7
ENSDARG00000062376	nlgn3b	ENSG00000159398	CES5A	30.4636	0
ENSDARG00000062376	nlgn3b	ENSG00000172824	CES4A	30.5556	0
ENSDARG00000062376	nlgn3b	ENSG00000198848	CES1	33.0986	0
ENSDARG00000039490	pitpnaa	ENSG00000174238	PITPNA	78.8889	0
ENSDARG00000020986	ctu1	ENSG00000142544	CTU1	49.1379	1
ENSDARG00000098626	nitr12
ENSDARG00000089187	wfdc2
ENSDARG00000101165	si:dkey-157e10.8
ENSDARG00000003175	stx5al	ENSG00000162236	STX5	64.507	0
ENSDARG00000074846	si:dkeyp-68b7.12
ENSDARG00000026759	ldlrb
ENSDARG00000098213	BX465836.1
ENSDARG00000033099	kif7	ENSG00000166813	KIF7	57.6322	1
ENSDARG00000096970	BX119902.2
ENSDARG00000024184	narf	ENSG00000141562	NARF	54.386	1
ENSDARG00000076901	CR376751.1
ENSDARG00000009341	nrap	ENSG00000197893	NRAP	61.063	1
ENSDARG00000100546	or108-2
ENSDARG00000090804	gpr155a	ENSG00000163328	GPR155	52.1839	1
ENSDARG00000016977	snx27b	ENSG00000143376	SNX27	81.5157	1
ENSDARG00000058538	alcamb	ENSG00000170017	ALCAM	36.3636	0
ENSDARG00000102175	hamp	ENSG00000105697	HAMP	33.3333	0
ENSDARG00000018153	nt5c1ba	ENSG00000185013	NT5C1B	37.8689	1
ENSDARG00000018153	nt5c1ba	ENSG00000250741	NT5C1B-RDH14	37.3754	1
ENSDARG00000054533	araf	ENSG00000078061	ARAF	66.3383	1
ENSDARG00000092243	BX005065.1
ENSDARG00000038154	isca2	ENSG00000165898	ISCA2	51.9481	1
ENSDARG00000036420	si:dkey-33c9.6
ENSDARG00000098726	rptor	ENSG00000141564	RPTOR	87.7903	1
ENSDARG00000098677	zgc:174180
ENSDARG00000096511	BX842692.1
ENSDARG00000037652	C1H7orf26	ENSG00000146576	C7orf26	59.6882	1
ENSDARG00000027963	camkva	ENSG00000164076	CAMKV	61.8762	1
ENSDARG00000097726	si:ch211-149e23.4
ENSDARG00000105456	FO834831.1
ENSDARG00000095680	AL845324.2
ENSDARG00000011821	plod2	ENSG00000152952	PLOD2	69.2612	1
ENSDARG00000095576	si:ch211-122l14.7
ENSDARG00000035875	tmem54b	ENSG00000121900	TMEM54	29.7297	0
ENSDARG00000057074	rpgrb	ENSG00000156313	RPGR	32.6389	0
ENSDARG00000075181	crfb16	ENSG00000142677	IL22RA1	6.09756	0
ENSDARG00000075181	crfb16	ENSG00000159110	IFNAR2	6.01942	0
ENSDARG00000075181	crfb16	ENSG00000249624	AP000295.1	6.01942	0
ENSDARG00000075181	crfb16	ENSG00000027697	IFNGR1	8.58896	0
ENSDARG00000077950	tor1	ENSG00000136827	TOR1A	56.9277	1
ENSDARG00000077950	tor1	ENSG00000136816	TOR1B	55.0595	1
ENSDARG00000079355	flrt2	ENSG00000185070	FLRT2	62.4242	0
ENSDARG00000044251	rasgef1bb
ENSDARG00000096398	si:ch211-276a17.5
ENSDARG00000003144	pxmp2	ENSG00000176894	PXMP2	52.3077	0
ENSDARG00000016968	tmem214	ENSG00000119777	TMEM214	50.9434	1
ENSDARG00000090063	fa2h	ENSG00000103089	FA2H	56.4516	1
ENSDARG00000033789	ndufb7	ENSG00000099795	NDUFB7	50.365	1
ENSDARG00000017522	ctdp1	ENSG00000060069	CTDP1	58.0645	1
ENSDARG00000077860	ankhd1	ENSG00000254996	ANKHD1-EIF4EBP3	68.8575	1
ENSDARG00000077860	ankhd1	ENSG00000131503	ANKHD1	71.2431	1
ENSDARG00000097025	CR354383.1
ENSDARG00000052097	trim35-31
ENSDARG00000098675	traj55
ENSDARG00000045015	cyp27b1	ENSG00000111012	CYP27B1	51.5748	1
ENSDARG00000101490	si:ch73-281i18.6
ENSDARG00000008100	slc7a10a	ENSG00000130876	SLC7A10	68.4512	1
ENSDARG00000041340	mrpl51	ENSG00000111639	MRPL51	54.6875	1
ENSDARG00000087757	pimr190
ENSDARG00000110990	BX908796.2
ENSDARG00000092491	si:dkey-149i17.8
ENSDARG00000045873	frs2a	ENSG00000166225	FRS2	65.9449	1
ENSDARG00000088072	usp43b	ENSG00000154914	USP43	47.2841	0
ENSDARG00000096208	si:dkeyp-100h4.8
ENSDARG00000070874	asmt2
ENSDARG00000105588	CU464087.1
ENSDARG00000075339	ipp
ENSDARG00000045641	usp3	ENSG00000140455	USP3	72.5	1
ENSDARG00000103025	hmgcs1	ENSG00000112972	HMGCS1	77.8846	1
ENSDARG00000061439	ugt5c3	ENSG00000242366	UGT1A8	34.9057	0
ENSDARG00000061439	ugt5c3	ENSG00000242515	UGT1A10	34.717	0
ENSDARG00000061439	ugt5c3	ENSG00000244122	UGT1A7	34.5283	0
ENSDARG00000061439	ugt5c3	ENSG00000241119	UGT1A9	34.9057	0
ENSDARG00000061439	ugt5c3	ENSG00000135220	UGT2A3	36.2429	0
ENSDARG00000061439	ugt5c3	ENSG00000197888	UGT2B17	36.9811	0
ENSDARG00000061439	ugt5c3	ENSG00000196620	UGT2B15	36.6038	0
ENSDARG00000061439	ugt5c3	ENSG00000145626	UGT3A1	28.4895	0
ENSDARG00000061439	ugt5c3	ENSG00000271271	UGT2A2	36.7537	0
ENSDARG00000061439	ugt5c3	ENSG00000173610	UGT2A1	25.8297	0
ENSDARG00000061439	ugt5c3	ENSG00000167165	UGT1A6	35.3383	0
ENSDARG00000061439	ugt5c3	ENSG00000171234	UGT2B7	35.7278	0
ENSDARG00000061439	ugt5c3	ENSG00000156096	UGT2B4	36.3636	0
ENSDARG00000061439	ugt5c3	ENSG00000109181	UGT2B10	35.0379	0
ENSDARG00000061439	ugt5c3	ENSG00000135226	UGT2B28	35.7278	0
ENSDARG00000061439	ugt5c3	ENSG00000213759	UGT2B11	36.4839	0
ENSDARG00000061439	ugt5c3	ENSG00000240224	UGT1A5	34.6442	0
ENSDARG00000061439	ugt5c3	ENSG00000244474	UGT1A4	34.6442	0
ENSDARG00000061439	ugt5c3	ENSG00000243135	UGT1A3	34.8315	0
ENSDARG00000102553	traj6
ENSDARG00000104269	si:ch211-271d10.2
ENSDARG00000052520	sgms2a	ENSG00000164023	SGMS2	60	1
ENSDARG00000018542	hapln4	ENSG00000187664	HAPLN4	51.4925	1
ENSDARG00000074253	olig3	ENSG00000177468	OLIG3	68.3824	1
ENSDARG00000078768	abhd15a
ENSDARG00000100858	zgc:171695
ENSDARG00000062357	tafa1a	ENSG00000183662	TAFA1	73.6842	0
ENSDARG00000019135	ankef1a	ENSG00000132623	ANKEF1	49.8711	0
ENSDARG00000068711	crfb4	ENSG00000243646	IL10RB	22.7692	0
ENSDARG00000043002	vmo1a	ENSG00000182853	VMO1	41.5842	0
ENSDARG00000090854	lsm11	ENSG00000155858	LSM11	40.2778	1
ENSDARG00000056683	cdk5	ENSG00000164885	CDK5	96.2329	1
ENSDARG00000098676	CU467043.1
ENSDARG00000012446	zgc:113057	ENSG00000130589	HELZ2	20.1586	0
ENSDARG00000078567	lonrf1l	ENSG00000154359	LONRF1	47.9948	0
ENSDARG00000021444	prf1.2	ENSG00000180644	PRF1	37.6577	0
ENSDARG00000029263	hoxb3a	ENSG00000120093	HOXB3	67.2854	1
ENSDARG00000030472	slc16a5a	ENSG00000170190	SLC16A5	41.9802	1
ENSDARG00000042515	gpr176	ENSG00000166073	GPR176	62.9126	1
ENSDARG00000042018	fhl2a	ENSG00000115641	FHL2	82.4373	1
ENSDARG00000036943	golph3l	ENSG00000143457	GOLPH3L	62.4561	0
ENSDARG00000015476	iqch	ENSG00000103599	IQCH	40.409	1
ENSDARG00000089954	si:ch211-189e2.3	ENSG00000180113	TDRD6	17.6527	0
ENSDARG00000002355	shpk	ENSG00000197417	SHPK	54.3933	1
ENSDARG00000002355	shpk	ENSG00000262304	AC027796.3	54.3933	1
ENSDARG00000069537	si:dkey-238c7.16
ENSDARG00000044457	gfi1ab	ENSG00000162676	GFI1	64.218	1
ENSDARG00000087798	pdyn	ENSG00000101327	PDYN	36.6142	0
ENSDARG00000101106	si:ch73-109d9.3
ENSDARG00000093521	b3gnt3.3	ENSG00000179913	B3GNT3	47.8495	0
ENSDARG00000045443	agtr1b	ENSG00000144891	AGTR1	40.6091	1
ENSDARG00000058958	trim35-7
ENSDARG00000019293	tfdp1a	ENSG00000198176	TFDP1	79.7561	1
ENSDARG00000094455	CR293531.1
ENSDARG00000097849	BX927395.1
ENSDARG00000078167	si:dkeyp-100h4.1
ENSDARG00000115890	si:dkey-1b17.9
ENSDARG00000101085	ss18l2	ENSG00000008324	SS18L2	68.8312	1
ENSDARG00000007250	use1	ENSG00000053501	USE1	61.39	1
ENSDARG00000113690	si:ch211-223g7.6
ENSDARG00000011449	fes	ENSG00000182511	FES	54.5012	1
ENSDARG00000099200	zgc:123103	ENSG00000136943	CTSV	9.28144	0
ENSDARG00000099200	zgc:123103	ENSG00000135047	CTSL	9.00901	0
ENSDARG00000040250	si:ch211-132g1.1
ENSDARG00000044753	idh3b	ENSG00000101365	IDH3B	77.5194	1
ENSDARG00000006560	irf4a	ENSG00000137265	IRF4	63.8581	0
ENSDARG00000099086	BX511142.1
ENSDARG00000074302	gpr183b	ENSG00000169508	GPR183	46.8144	0
ENSDARG00000061371	cdh18a	ENSG00000145526	CDH18	7.08861	0
ENSDARG00000063574	mtg2	ENSG00000101181	MTG2	52.7094	1
ENSDARG00000086471	pkig	ENSG00000168734	PKIG	47.3684	1
ENSDARG00000002377	mief2	ENSG00000177427	MIEF2	22.3656	0
ENSDARG00000052129	boka	ENSG00000176720	BOK	66.9811	1
ENSDARG00000098029	si:ch211-129o18.4	ENSG00000175262	C1orf127	16.0389	0
ENSDARG00000097268	CU929145.2
ENSDARG00000059773	SRCIN1	ENSG00000277363	SRCIN1	59.4252	1
ENSDARG00000095453	si:rp71-17i16.6
ENSDARG00000097673	FP016235.1
ENSDARG00000056740	tmeff1b
ENSDARG00000033446	tap2t
ENSDARG00000099899	si:dkeyp-51g9.4
ENSDARG00000077253	alkbh6	ENSG00000239382	ALKBH6	48.8722	0
ENSDARG00000096836	AL807792.1
ENSDARG00000105063	si:ch211-64i20.3
ENSDARG00000100694	tnnt2b	ENSG00000118194	TNNT2	49.3289	1
ENSDARG00000093799	setbp1	ENSG00000152217	SETBP1	42.1053	1
ENSDARG00000092995	BX294113.1
ENSDARG00000052851	golph3	ENSG00000113384	GOLPH3	87.2483	1
ENSDARG00000009844	dusp23a	ENSG00000158716	DUSP23	58	0
ENSDARG00000018871	henmt1	ENSG00000162639	HENMT1	38.4224	0
ENSDARG00000102608	zgc:109986
ENSDARG00000003818	prkag1	ENSG00000181929	PRKAG1	76.7647	1
ENSDARG00000019156	haus5
ENSDARG00000038615	pip4p1a	ENSG00000165782	PIP4P1	70.7747	0
ENSDARG00000092774	tars3
ENSDARG00000092082	BX649639.1
ENSDARG00000087457	ecscr
ENSDARG00000034734	med6	ENSG00000133997	MED6	73.1517	1
ENSDARG00000079283	si:ch211-247j9.1
ENSDARG00000021913	ak9	ENSG00000155085	AK9	39.1941	0
ENSDARG00000105120	gab2	ENSG00000033327	GAB2	63.1657	1
ENSDARG00000098157	CR792416.1
ENSDARG00000102929	C18H19orf12	ENSG00000131943	C19orf12	47.3684	1
ENSDARG00000073688	nav2a	ENSG00000166833	NAV2	62.9421	1
ENSDARG00000103180	CU467880.1
ENSDARG00000090814	si:dkey-18a10.3
ENSDARG00000027141	ube2l3b	ENSG00000185651	UBE2L3	67.9245	1
ENSDARG00000027141	ube2l3b	ENSG00000236444	UBE2L5	88.961	0
ENSDARG00000102434	si:dkey-13m1.2
ENSDARG00000099967	CU929143.1
ENSDARG00000095872	CR352226.3
ENSDARG00000052142	acvr1bb	ENSG00000135503	ACVR1B	71.4286	0
ENSDARG00000093111	si:ch211-209l18.2
ENSDARG00000069758	si:dkey-189g17.2
ENSDARG00000039218	gpr101	ENSG00000165370	GPR101	30.5118	1
ENSDARG00000010717	chchd10	ENSG00000250479	CHCHD10	62.4161	1
ENSDARG00000020449	yipf3	ENSG00000137207	YIPF3	76.5714	1
ENSDARG00000038792	klf17
ENSDARG00000095204	AL935117.1
ENSDARG00000017163	sinup
ENSDARG00000044015	gfra2b	ENSG00000168546	GFRA2	40.9483	1
ENSDARG00000101456	acp5b
ENSDARG00000076801	arap3	ENSG00000120318	ARAP3	47.215	0
ENSDARG00000003206	chchd6a	ENSG00000159685	CHCHD6	39.1489	0
ENSDARG00000105543	BX323797.2
ENSDARG00000078686	arl8a	ENSG00000143862	ARL8A	97.3118	1
ENSDARG00000017835	brf1a
ENSDARG00000044318	itgb7	ENSG00000139626	ITGB7	41.4787	0
ENSDARG00000076025	dgkzb	ENSG00000149091	DGKZ	53.5363	1
ENSDARG00000009253	rtraf	ENSG00000087302	RTRAF	84.0164	1
ENSDARG00000062549	acmsd	ENSG00000153086	ACMSD	80.0595	1
ENSDARG00000037262	cdkn2a/b
ENSDARG00000075855	adgre10
ENSDARG00000037555	atoh8	ENSG00000168874	ATOH8	36.7601	0
ENSDARG00000038976	pdcd7	ENSG00000090470	PDCD7	39.7938	1
ENSDARG00000039349	qrfpra	ENSG00000186867	QRFPR	43.1555	0
ENSDARG00000036588	mhc1zba	ENSG00000131015	ULBP2	19.9187	0
ENSDARG00000036588	mhc1zba	ENSG00000131019	ULBP3	21.3115	0
ENSDARG00000036588	mhc1zba	ENSG00000155918	RAET1L	20.3252	0
ENSDARG00000036588	mhc1zba	ENSG00000111981	ULBP1	20.4918	0
ENSDARG00000036588	mhc1zba	ENSG00000164520	RAET1E	20.1521	0
ENSDARG00000036588	mhc1zba	ENSG00000285991	AL355312.5	20.0787	0
ENSDARG00000036588	mhc1zba	ENSG00000203722	RAET1G	15.2695	0
ENSDARG00000098257	pcdh15a	ENSG00000150275	PCDH15	50.5607	0
ENSDARG00000059351	hnrnpa3
ENSDARG00000105553	CU041319.3
ENSDARG00000078717	itga8	ENSG00000077943	ITGA8	61.8062	1
ENSDARG00000024219	cdk5rap2	ENSG00000136861	CDK5RAP2	13.5235	0
ENSDARG00000102612	slc15a4	ENSG00000139370	SLC15A4	64.1248	1
ENSDARG00000075818	dok2	ENSG00000147443	DOK2	39.8058	0
ENSDARG00000063006	cacng7a	ENSG00000105605	CACNG7	82.1818	1
ENSDARG00000097115	si:dkey-27l15.1
ENSDARG00000055560	p2ry8	ENSG00000182162	P2RY8	46.5181	1
ENSDARG00000099099	CABZ01015815.1
ENSDARG00000024771	slc24a5	ENSG00000188467	SLC24A5	67.4	1
ENSDARG00000052846	fsta	ENSG00000134363	FST	66.8605	1
ENSDARG00000092855	SRBD1	ENSG00000068784	SRBD1	42.8141	1
ENSDARG00000014024	ms4a17a.4	ENSG00000166927	MS4A7	16.6667	0
ENSDARG00000014024	ms4a17a.4	ENSG00000149534	MS4A2	19.6721	0
ENSDARG00000014024	ms4a17a.4	ENSG00000166930	MS4A5	22	0
ENSDARG00000014024	ms4a17a.4	ENSG00000149516	MS4A3	18.6916	0
ENSDARG00000014024	ms4a17a.4	ENSG00000166928	MS4A14	6.03933	0
ENSDARG00000014024	ms4a17a.4	ENSG00000214782	MS4A18	13.75	0
ENSDARG00000014024	ms4a17a.4	ENSG00000204979	MS4A13	20.3947	0
ENSDARG00000014024	ms4a17a.4	ENSG00000172689	MS4A10	13.1086	0
ENSDARG00000014024	ms4a17a.4	ENSG00000156738	MS4A1	14.4781	0
ENSDARG00000014024	ms4a17a.4	ENSG00000166926	MS4A6E	21.0884	0
ENSDARG00000014024	ms4a17a.4	ENSG00000110077	MS4A6A	16.3043	0
ENSDARG00000014024	ms4a17a.4	ENSG00000166961	MS4A15	27.9167	0
ENSDARG00000100531	abhd14b	ENSG00000114779	ABHD14B	60.4762	1
ENSDARG00000101319	si:ch73-299h12.6
ENSDARG00000055445	slc22a15
ENSDARG00000089750	si:dkey-26g8.5
ENSDARG00000078529	adgrb1b	ENSG00000181790	ADGRB1	47.8535	1
ENSDARG00000094550	BX649490.2
ENSDARG00000091169	tor4ab	ENSG00000198113	TOR4A	39.0071	0
ENSDARG00000052010	ciao2b	ENSG00000166595	CIAO2B	80.9816	1
ENSDARG00000098075	sh3bgrl3	ENSG00000142669	SH3BGRL3	61.2903	1
ENSDARG00000093164	si:rp71-23d18.8
ENSDARG00000093780	BX548078.1
ENSDARG00000069595	si:ch211-214c7.4	ENSG00000183248	PRR36	15.7504	0
ENSDARG00000093621	si:dkey-27b3.4
ENSDARG00000045070	itgb3b	ENSG00000259207	ITGB3	68.5279	1
ENSDARG00000045070	itgb3b	ENSG00000259753	AC068234.1	66.8361	1
ENSDARG00000055901	steap4	ENSG00000127954	STEAP4	59.4771	1
ENSDARG00000093608	ccl34b.1
ENSDARG00000023111	plg	ENSG00000122194	PLG	56.2963	0
ENSDARG00000020197	rpl5a	ENSG00000122406	RPL5	84.5118	1
ENSDARG00000040930	deptor	ENSG00000155792	DEPTOR	72.8606	1
ENSDARG00000099685	gnb5a	ENSG00000069966	GNB5	80.7595	1
ENSDARG00000051729	nfatc3b
ENSDARG00000098514	si:ch211-59d8.3
ENSDARG00000077778	adamts9	ENSG00000163638	ADAMTS9	50.2842	1
ENSDARG00000057227	si:dkey-222b8.4	ENSG00000164542	KIAA0895	52.6923	1
ENSDARG00000092014	BX294129.1
ENSDARG00000043431	b3gntl1	ENSG00000175711	B3GNTL1	61.4958	0
ENSDARG00000029905	phyhd1	ENSG00000175287	PHYHD1	37.3737	1
ENSDARG00000077082	agtrap	ENSG00000177674	AGTRAP	49.6855	1
ENSDARG00000077581	zzz3	ENSG00000036549	ZZZ3	49.5017	1
ENSDARG00000018593	parp16	ENSG00000138617	PARP16	60.9907	1
ENSDARG00000079455	nlgn4xa	ENSG00000165246	NLGN4Y	78.0069	0
ENSDARG00000079455	nlgn4xa	ENSG00000146938	NLGN4X	83.5784	0
ENSDARG00000071648	zgc:113298
ENSDARG00000095337	CR318646.3
ENSDARG00000097225	si:dkey-79d12.6
ENSDARG00000097063	sparcl2
ENSDARG00000094616	zgc:113984
ENSDARG00000002509	zgc:153911
ENSDARG00000027826	pudp	ENSG00000130021	PUDP	60.5578	1
ENSDARG00000010408	igsf9b
ENSDARG00000054031	mxd4	ENSG00000123933	MXD4	63.6364	1
ENSDARG00000062987	tyw1	ENSG00000277149	TYW1B	64.9701	1
ENSDARG00000062987	tyw1	ENSG00000198874	TYW1	67.7596	1
ENSDARG00000004296	ambp	ENSG00000106927	AMBP	40.3409	0
ENSDARG00000039880	arpp19b	ENSG00000128989	ARPP19	69.4657	0
ENSDARG00000035860	rps28	ENSG00000233927	RPS28	95.6522	1
ENSDARG00000041078	chka	ENSG00000110721	CHKA	61.488	1
ENSDARG00000023298	rps27.1	ENSG00000177954	RPS27	96.4286	1
ENSDARG00000104332	cdh28	ENSG00000062038	CDH3	34.7407	0
ENSDARG00000075112	tacr3a	ENSG00000169836	TACR3	55.4839	1
ENSDARG00000002219	si:dkey-103j14.5
ENSDARG00000098889	si:zfos-128g4.2
ENSDARG00000079391	mrpl42
ENSDARG00000074306	ctslb
ENSDARG00000093010	BX511259.1
ENSDARG00000096588	adgre15
ENSDARG00000105603	BX957276.1
ENSDARG00000093645	BX294113.2
ENSDARG00000040021	ebag9	ENSG00000147654	EBAG9	77.9343	1
ENSDARG00000036893	f13a1b	ENSG00000124491	F13A1	47.6776	0
ENSDARG00000013266	colec11	ENSG00000118004	COLEC11	64.9123	1
ENSDARG00000042937	si:dkey-256e7.5	ENSG00000187144	SPATA21	6.18337	0
ENSDARG00000111173	si:dkeyp-67e1.2
ENSDARG00000094473	si:dkey-163f12.6	ENSG00000162592	CCDC27	8.23171	0
ENSDARG00000071377	hsd11b1la	ENSG00000167733	HSD11B1L	41.4414	0
ENSDARG00000025671	grm6b
ENSDARG00000092630	CR954294.1
ENSDARG00000035018	thy1	ENSG00000154096	THY1	24.2236	0
ENSDARG00000039173	ctslb
ENSDARG00000037196	arid5b
ENSDARG00000032264	mybl2b	ENSG00000101057	MYBL2	51.2857	1
ENSDARG00000025325	ccsapa	ENSG00000154429	CCSAP	27.037	1
ENSDARG00000097542	CU633855.1
ENSDARG00000054184	btr06
ENSDARG00000056331	ahcyl1	ENSG00000168710	AHCYL1	89.8113	1
ENSDARG00000102080	mif4gda	ENSG00000125457	MIF4GD	54.3726	1
ENSDARG00000069888	cldna	ENSG00000189143	CLDN4	63.1579	1
ENSDARG00000038363	drd4a	ENSG00000069696	DRD4	49.8807	0
ENSDARG00000010472	atp1a2a	ENSG00000018625	ATP1A2	85.3922	0
ENSDARG00000040643	ccr10	ENSG00000184451	CCR10	30.1105	0
ENSDARG00000075673	arhgap21b	ENSG00000107863	ARHGAP21	47.7528	1
ENSDARG00000017422	apmap	ENSG00000101474	APMAP	64.4231	1
ENSDARG00000095804	CT027631.1
ENSDARG00000077318	CR376737.1
ENSDARG00000097032	si:ch211-256a21.4
ENSDARG00000092535	si:dkey-242h9.5
ENSDARG00000096638	BX510992.2
ENSDARG00000063390	pvrl2l
ENSDARG00000026403	hephl1b	ENSG00000089472	HEPH	45.462	1
ENSDARG00000062108	iffo1b	ENSG00000010295	IFFO1	59.0193	0
ENSDARG00000076830	si:dkey-65b12.6	ENSG00000275395	FCGBP	24.8811	0
ENSDARG00000042726	grb7	ENSG00000141738	GRB7	43.4234	0
ENSDARG00000075030	stx10
ENSDARG00000103155	ext1a	ENSG00000182197	EXT1	82.9759	0
ENSDARG00000019235	sema3aa
ENSDARG00000075952	mbd2
ENSDARG00000055472	nubp1	ENSG00000103274	NUBP1	75.3125	1
ENSDARG00000088293	doc2b	ENSG00000272636	DOC2B	72.3301	1
ENSDARG00000101050	tmc8	ENSG00000167895	TMC8	27.135	1
ENSDARG00000097953	BX469902.2
ENSDARG00000030867	opn7c
ENSDARG00000053383	rprma	ENSG00000177519	RPRM	72.4771	1
ENSDARG00000056921	ankk1	ENSG00000170209	ANKK1	39.3464	0
ENSDARG00000042057	trmt1l	ENSG00000121486	TRMT1L	54.2974	1
ENSDARG00000105459	CU457819.5
ENSDARG00000100906	hist1h2a11
ENSDARG00000088764	lyplal1	ENSG00000143353	LYPLAL1	56.1181	0
ENSDARG00000033754	rbm48	ENSG00000127993	RBM48	41.9619	0
ENSDARG00000002184	igbp1	ENSG00000089289	IGBP1	53.3923	1
ENSDARG00000002184	igbp1	ENSG00000266826	AC011195.2	53.2353	1
ENSDARG00000093450	si:dkey-78l4.10
ENSDARG00000015681	gsk3ab	ENSG00000105723	GSK3A	74.3271	1
ENSDARG00000015681	gsk3ab	ENSG00000268643	AC006486.1	86.8263	1
ENSDARG00000092078	AL954134.1
ENSDARG00000105359	FP325123.1	ENSG00000183598	H3C13	100	0
ENSDARG00000079665	gpr158b
ENSDARG00000021702	pdcd4a
ENSDARG00000096968	BX004812.1
ENSDARG00000070846	dazap1	ENSG00000071626	DAZAP1	67.3219	1
ENSDARG00000070507	trpc4a	ENSG00000133107	TRPC4	66.8024	1
ENSDARG00000009754	zc3h11a	ENSG00000165805	C12orf50	20.7729	0
ENSDARG00000009754	zc3h11a	ENSG00000058673	ZC3H11A	35.4321	0
ENSDARG00000009754	zc3h11a	ENSG00000215817	ZC3H11B	33.5404	0
ENSDARG00000077124	si:ch211-255p10.4
ENSDARG00000101124	BX649345.2
ENSDARG00000067828	olfce1
ENSDARG00000004184	nf1b	ENSG00000196712	NF1	85.3822	0
ENSDARG00000063155	dcaf12	ENSG00000198876	DCAF12	75.9382	1
ENSDARG00000096606	si:ch73-94k4.4
ENSDARG00000033444	map4k6
ENSDARG00000088861	znf1021
ENSDARG00000079453	atp8b4	ENSG00000104043	ATP8B4	69.2114	1
ENSDARG00000042825	rnf169	ENSG00000166439	RNF169	30.791	0
ENSDARG00000100423	BX323994.2
ENSDARG00000060036	aimp1a	ENSG00000164022	AIMP1	61.9048	1
ENSDARG00000020926	creb3l3l	ENSG00000107175	CREB3	31.8059	0
ENSDARG00000104656	si:dkeyp-97a10.3
ENSDARG00000091901	CR388209.2
ENSDARG00000019098	cd82a	ENSG00000085117	CD82	50.5618	1
ENSDARG00000016897	fbxo15	ENSG00000141665	FBXO15	27.6471	0
ENSDARG00000037962	psmb7	ENSG00000136930	PSMB7	79.4224	1
ENSDARG00000096996	BX005392.2
ENSDARG00000003533	col8a1b	ENSG00000144810	COL8A1	62.7688	1
ENSDARG00000015566	dnmt3ab	ENSG00000119772	DNMT3A	71.4912	1
ENSDARG00000115281	hist1h4l	ENSG00000278705	H4C2	100	1
ENSDARG00000115281	hist1h4l	ENSG00000270276	H4C15	100	0
ENSDARG00000115281	hist1h4l	ENSG00000276966	H4C5	100	0
ENSDARG00000115281	hist1h4l	ENSG00000273542	H4C12	100	0
ENSDARG00000115281	hist1h4l	ENSG00000274618	H4C6	100	0
ENSDARG00000115281	hist1h4l	ENSG00000275126	H4C13	100	0
ENSDARG00000115281	hist1h4l	ENSG00000276180	H4C9	100	0
ENSDARG00000115281	hist1h4l	ENSG00000197837	H4-16	100	0
ENSDARG00000115281	hist1h4l	ENSG00000278637	H4C1	100	0
ENSDARG00000115281	hist1h4l	ENSG00000197238	H4C11	100	0
ENSDARG00000115281	hist1h4l	ENSG00000277157	H4C4	100	0
ENSDARG00000115281	hist1h4l	ENSG00000197061	H4C3	100	0
ENSDARG00000114405	zgc:194989
ENSDARG00000020788	sla2	ENSG00000101082	SLA2	38.6973	0
ENSDARG00000098428	asic1c
ENSDARG00000097460	CU929339.2
ENSDARG00000069245	matn3a	ENSG00000132031	MATN3	37.6543	1
ENSDARG00000004597	lrrc4ba	ENSG00000131409	LRRC4B	67.1809	1
ENSDARG00000009350	atg3	ENSG00000144848	ATG3	84.3949	1
ENSDARG00000010956	sh3glb1b	ENSG00000097033	SH3GLB1	68.0203	0
ENSDARG00000098260	si:dkeyp-85h7.1
ENSDARG00000099535	si:ch73-379j16.2
ENSDARG00000100139	si:ch211-113d22.2
ENSDARG00000076966	pagr1	ENSG00000280789	PAGR1	44.0945	0
ENSDARG00000042252	eif4h	ENSG00000106682	EIF4H	78.629	1
ENSDARG00000042151	skia	ENSG00000157933	SKI	68.956	1
ENSDARG00000018898	zfand5a
ENSDARG00000004274	zgc:112496
ENSDARG00000018008	mdh1b	ENSG00000138400	MDH1B	37.0656	0
ENSDARG00000103802	si:ch73-389b16.2
ENSDARG00000052164	znf507	ENSG00000168813	ZNF507	43.8615	1
ENSDARG00000071548	josd1	ENSG00000100221	JOSD1	72.2772	1
ENSDARG00000046141	zgc:162025	ENSG00000157895	C12orf43	25.5973	0
ENSDARG00000036080	cd81a	ENSG00000110651	CD81	64.4068	1
ENSDARG00000041802	rnf141	ENSG00000110315	RNF141	75.6522	1
ENSDARG00000096747	BX296562.2
ENSDARG00000071679	mydgf	ENSG00000074842	MYDGF	46.8208	0
ENSDARG00000079438	pkp3b	ENSG00000184363	PKP3	43.5383	1
ENSDARG00000086457	tnfaip8l1	ENSG00000185361	TNFAIP8L1	68.2796	1
ENSDARG00000032552	march5	ENSG00000198060	MARCHF5	96.0432	1
ENSDARG00000097736	CR628365.1
ENSDARG00000101910	pcdh20
ENSDARG00000058815	ihhb	ENSG00000139549	DHH	53.0303	0
ENSDARG00000013076	bmi1b	ENSG00000168283	BMI1	77.3006	1
ENSDARG00000013076	bmi1b	ENSG00000269897	COMMD3-BMI1	53.7313	1
ENSDARG00000044626	ccdc90b	ENSG00000137500	CCDC90B	57.874	1
ENSDARG00000015862	rpl5b	ENSG00000122406	RPL5	86.532	1
ENSDARG00000096017	BX649337.1
ENSDARG00000014790	g3bp2	ENSG00000138757	G3BP2	73.444	1
ENSDARG00000071396	timm23a
ENSDARG00000061791	nyx	ENSG00000188937	NYX	48.6486	1
ENSDARG00000068993	zgc:153631
ENSDARG00000075072	rpap1	ENSG00000103932	RPAP1	45.4415	1
ENSDARG00000097687	CT573316.3
ENSDARG00000056531	nutf2	ENSG00000102898	NUTF2	92.126	1
ENSDARG00000011240	ift46	ENSG00000118096	IFT46	60.2817	1
ENSDARG00000061185	nat15	ENSG00000122390	NAA60	76.7068	1
ENSDARG00000095132	si:ch211-227e10.6
ENSDARG00000059423	prune2	ENSG00000106772	PRUNE2	6.8329	0
ENSDARG00000036787	tap2a
ENSDARG00000079221	si:ch211-162k9.6
ENSDARG00000045857	cebpz	ENSG00000115816	CEBPZ	53.7951	1
ENSDARG00000094301	BX537274.1
ENSDARG00000114873	BX681417.14
ENSDARG00000103707	traj59
ENSDARG00000097437	AL928908.1
ENSDARG00000077299	yars2	ENSG00000139131	YARS2	59.9581	1
ENSDARG00000115333	BX681417.18
ENSDARG00000115584	BX681417.20
ENSDARG00000033134	ndufaf7	ENSG00000003509	NDUFAF7	56.4626	1
ENSDARG00000004433	btk	ENSG00000010671	BTK	57.4315	1
ENSDARG00000002994	itpkca	ENSG00000086544	ITPKC	31.4788	0
ENSDARG00000022177	ddx59	ENSG00000118197	DDX59	59.1276	1
ENSDARG00000036382	ponzr6
ENSDARG00000030311	tmc2b	ENSG00000149488	TMC2	56.8433	0
ENSDARG00000003420	chrna5	ENSG00000169684	CHRNA5	69.2308	1
ENSDARG00000060124	timm17b	ENSG00000126768	TIMM17B	65.7658	1
ENSDARG00000045874	yeats4	ENSG00000127337	YEATS4	90.7489	1
ENSDARG00000075666	tsc22d3
ENSDARG00000044895	fmoda	ENSG00000122176	FMOD	50	1
ENSDARG00000041546	gypc	ENSG00000136732	GYPC	39.0625	1
ENSDARG00000045691	zcrb1	ENSG00000139168	ZCRB1	77.8802	1
ENSDARG00000098652	pcdh11	ENSG00000099715	PCDH11Y	51.6418	0
ENSDARG00000098652	pcdh11	ENSG00000102290	PCDH11X	52.1901	1
ENSDARG00000100468	znf1182
ENSDARG00000101459	si:dkey-279j5.1
ENSDARG00000017675	utp4	ENSG00000141076	UTP4	53.4985	1
ENSDARG00000089513	si:ch211-198e20.10
ENSDARG00000096118	ost4	ENSG00000228474	OST4	94.5946	1
ENSDARG00000087814	mfrp	ENSG00000235718	MFRP	40.7599	1
ENSDARG00000101715	arsg	ENSG00000141337	ARSG	52.9524	1
ENSDARG00000095555	si:ch211-163g19.2
ENSDARG00000022918	tbcc	ENSG00000124659	TBCC	42.4855	1
ENSDARG00000094135	BX936305.1
ENSDARG00000068602	dalrd3	ENSG00000178149	DALRD3	39.779	0
ENSDARG00000002912	adipor1a	ENSG00000159346	ADIPOR1	81.6	1
ENSDARG00000103395	si:ch73-281i18.7
ENSDARG00000079377	arhgef38	ENSG00000236699	ARHGEF38	52.2523	1
ENSDARG00000016345	ncoa5	ENSG00000124160	NCOA5	40.4145	1
ENSDARG00000091317	hunk
ENSDARG00000096726	hspa12a.2
ENSDARG00000070847	trim35-20
ENSDARG00000096678	si:dkey-263j23.1
ENSDARG00000004034	arhgdig	ENSG00000242173	ARHGDIG	53.7778	0
ENSDARG00000000474	tnni1a	ENSG00000159173	TNNI1	73.7968	1
ENSDARG00000054597	cnot6l	ENSG00000138767	CNOT6L	72.4324	1
ENSDARG00000097891	CR751227.2
ENSDARG00000058695	ddr2b
ENSDARG00000099189	CU856516.1
ENSDARG00000012467	spint1b	ENSG00000101448	EPPIN	39.8496	0
ENSDARG00000012467	spint1b	ENSG00000249139	EPPIN-WFDC6	29.6089	0
ENSDARG00000012467	spint1b	ENSG00000149651	SPINT4	27.2727	0
ENSDARG00000012467	spint1b	ENSG00000120256	LRP11	18.8	0
ENSDARG00000012467	spint1b	ENSG00000166145	SPINT1	36.673	0
ENSDARG00000012467	spint1b	ENSG00000158901	WFDC8	14.5228	0
ENSDARG00000012467	spint1b	ENSG00000243543	WFDC6	27.907	0
ENSDARG00000073950	cd4-2.2
ENSDARG00000067566	sftpbb	ENSG00000178597	PSAPL1	11.3244	0
ENSDARG00000058696	tbl1xr1a	ENSG00000177565	TBL1XR1	77.2374	1
ENSDARG00000007383	kcnk6	ENSG00000099337	KCNK6	49.5208	1
ENSDARG00000095291	CU595864.1
ENSDARG00000063036	psd2	ENSG00000146005	PSD2	57.5875	1
ENSDARG00000093079	proca	ENSG00000115718	PROC	44.0347	0
ENSDARG00000019004	smarcd1	ENSG00000066117	SMARCD1	88.3495	1
ENSDARG00000073704	si:dkeyp-72g9.4	ENSG00000165507	DEPP1	22.6415	0
ENSDARG00000057887	nts	ENSG00000133636	NTS	31.1765	1
ENSDARG00000045378	pi15a	ENSG00000137558	PI15	74.031	1
ENSDARG00000099469	BX000985.1
ENSDARG00000043757	ptbp3	ENSG00000119314	PTBP3	76.8817	1
ENSDARG00000097342	AL845550.2
ENSDARG00000017537	prkag3a	ENSG00000115592	PRKAG3	40.0818	0
ENSDARG00000094146	pimr134
ENSDARG00000012942	itgb5	ENSG00000082781	ITGB5	69.8373	1
ENSDARG00000068934	cyp1b1	ENSG00000138061	CYP1B1	52.6703	1
ENSDARG00000104129	si:dkey-23n7.10
ENSDARG00000074156	sgca	ENSG00000108823	SGCA	39.2765	0
ENSDARG00000052019	si:ch73-109d9.1
ENSDARG00000101668	BX681417.2
ENSDARG00000058587	terb1	ENSG00000249961	TERB1	35.0757	0
ENSDARG00000017860	rgs5b
ENSDARG00000075996	znfl1b
ENSDARG00000067507	kctd8	ENSG00000183783	KCTD8	64.6934	1
ENSDARG00000070644	ttpal	ENSG00000124120	TTPAL	64.0351	1
ENSDARG00000037935	aldh16a1	ENSG00000161618	ALDH16A1	34.1646	0
ENSDARG00000103815	BX950855.1
ENSDARG00000093180	CR354547.1
ENSDARG00000043664	si:dkey-63b1.1	ENSG00000168398	BDKRB2	35.2941	0
ENSDARG00000101047	rtcb	ENSG00000100220	RTCB	94.0594	1
ENSDARG00000005754	ptprfb
ENSDARG00000103165	AL929057.1
ENSDARG00000101217	fam78aa	ENSG00000126882	FAM78A	59.364	1
ENSDARG00000062142	stoml1	ENSG00000067221	STOML1	47.2362	1
ENSDARG00000088402	rubcnl	ENSG00000102445	RUBCNL	23.1118	0
ENSDARG00000052361	il15	ENSG00000164136	IL15	25.3086	0
ENSDARG00000004580	nmnat2	ENSG00000157064	NMNAT2	85.6678	1
ENSDARG00000078558	si:dkey-22i16.10
ENSDARG00000087469	F2R	ENSG00000181104	F2R	32.4706	1
ENSDARG00000038066	kpna2	ENSG00000182481	KPNA2	73.913	1
ENSDARG00000001933	prkag2b
ENSDARG00000055713	fmnl1a	ENSG00000184922	FMNL1	58.8182	1
ENSDARG00000040352	crot	ENSG00000005469	CROT	59.0625	1
ENSDARG00000040705	glsb	ENSG00000115419	GLS	59.1928	1
ENSDARG00000095863	afp4
ENSDARG00000040985	itgbl1	ENSG00000198542	ITGBL1	51.6194	1
ENSDARG00000020610	tnnt2a	ENSG00000118194	TNNT2	59.0604	1
ENSDARG00000093781	lrriq1
ENSDARG00000035471	si:dkey-220k22.1
ENSDARG00000116254	pimr104
ENSDARG00000074166	birc6	ENSG00000115760	BIRC6	80.6053	1
ENSDARG00000091633	si:dkey-177p2.18	ENSG00000163803	PLB1	9.94513	0
ENSDARG00000096359	eppk1
ENSDARG00000002333	fam102bb	ENSG00000162636	FAM102B	77.7778	0
ENSDARG00000070626	cacng8b	ENSG00000142408	CACNG8	56.9412	1
ENSDARG00000071143	si:dkey-208m12.2
ENSDARG00000052701	smpd2b	ENSG00000135587	SMPD2	40.8983	0
ENSDARG00000058127	hcfc2	ENSG00000162755	KLHDC9	18.9112	0
ENSDARG00000100823	selenok	ENSG00000113811	SELENOK	62.766	1
ENSDARG00000055855	kcnc3a
ENSDARG00000105665	FO704741.1
ENSDARG00000043697	nefmb
ENSDARG00000077609	elfn2a	ENSG00000166897	ELFN2	30	1
ENSDARG00000054331	ccn4a	ENSG00000104415	CCN4	56.1308	0
ENSDARG00000038793	ccdc24	ENSG00000159214	CCDC24	28.3388	1
ENSDARG00000063677	ccny	ENSG00000108100	CCNY	91.2023	1
ENSDARG00000076748	ntn2	ENSG00000162068	NTN3	56.0345	0
ENSDARG00000001559	csmd2	ENSG00000117322	CR2	27.5641	0
ENSDARG00000044059	lft2	ENSG00000243709	LEFTY1	34.4262	1
ENSDARG00000044059	lft2	ENSG00000143768	LEFTY2	34.9727	1
ENSDARG00000008200	ugp2b	ENSG00000169764	UGP2	83.8583	1
ENSDARG00000024189	pnocb	ENSG00000168081	PNOC	34.6591	0
ENSDARG00000103498	epd	ENSG00000086289	EPDR1	18.3036	0
ENSDARG00000059459	si:ch211-283h6.4	ENSG00000168887	C2orf68	48.1928	0
ENSDARG00000042000	si:ch211-63o20.7
ENSDARG00000010601	mtmr10	ENSG00000166912	MTMR10	62.4196	1
ENSDARG00000078474	myo15ab	ENSG00000091536	MYO15A	37.3654	0
ENSDARG00000057863	dnmt3bb.3	ENSG00000279493	FP565260.4	29.6774	0
ENSDARG00000057863	dnmt3bb.3	ENSG00000142182	DNMT3L	34.8837	0
ENSDARG00000095894	BX511250.1
ENSDARG00000013110	dmtn	ENSG00000158856	DMTN	57.5309	1
ENSDARG00000097001	FP245462.1
ENSDARG00000098228	thrap3b	ENSG00000054118	THRAP3	39.6859	0
ENSDARG00000059196	CU467633.1
ENSDARG00000038967	cul3a	ENSG00000036257	CUL3	95.8333	0
ENSDARG00000009372	diras1b	ENSG00000176490	DIRAS1	82.8283	1
ENSDARG00000021811	calm1a	ENSG00000178363	CALML3	83.8926	0
ENSDARG00000036064	cnep1r1	ENSG00000205423	CNEP1R1	83.0986	1
ENSDARG00000077040	RIN2	ENSG00000132669	RIN2	40.678	1
ENSDARG00000098934	rrp7a	ENSG00000189306	RRP7A	43.2143	0
ENSDARG00000095851	CR352226.2
ENSDARG00000110915	pimr101
ENSDARG00000005772	tsr2	ENSG00000158526	TSR2	39.7906	0
ENSDARG00000103226	dhcr7	ENSG00000172893	DHCR7	73.2632	1
ENSDARG00000021590	magi2a	ENSG00000187391	MAGI2	65.567	1
ENSDARG00000101190	cyp2k8
ENSDARG00000033950	lamb2l
ENSDARG00000097644	CU571091.1
ENSDARG00000005271	zc3h12a	ENSG00000163874	ZC3H12A	35.0584	1
ENSDARG00000094370	si:ch211-125e6.13	ENSG00000172023	REG1B	21.6867	0
ENSDARG00000094370	si:ch211-125e6.13	ENSG00000143954	REG3G	24.5714	0
ENSDARG00000094370	si:ch211-125e6.13	ENSG00000172016	REG3A	25.7143	0
ENSDARG00000094370	si:ch211-125e6.13	ENSG00000115386	REG1A	22.2892	0
ENSDARG00000070755	ccr11.1	ENSG00000179934	CCR8	29.2958	0
ENSDARG00000070755	ccr11.1	ENSG00000183813	CCR4	35.2778	0
ENSDARG00000021369	mc3r	ENSG00000124089	MC3R	69.969	1
ENSDARG00000100590	BX649421.1
ENSDARG00000009748	dffb	ENSG00000169598	DFFB	45.0276	1
ENSDARG00000096546	nrp2a	ENSG00000118257	NRP2	56.928	0
ENSDARG00000044264	pimr71
ENSDARG00000002194	rhd	ENSG00000188672	RHCE	34.5324	0
ENSDARG00000002194	rhd	ENSG00000187010	RHD	26.3692	0
ENSDARG00000101222	oscp1a	ENSG00000181817	LSM10	67.4797	1
ENSDARG00000069199	zgc:172120
ENSDARG00000057869	cdc42l2
ENSDARG00000103024	zgc:175136
ENSDARG00000016811	ints3	ENSG00000143624	INTS3	82.2457	1
ENSDARG00000006370	atp6v1h	ENSG00000047249	ATP6V1H	86.5424	1
ENSDARG00000089885	slc16a12b	ENSG00000152779	SLC16A12	59.4961	1
ENSDARG00000068221	zmp:0000000729	ENSG00000165471	MBL2	37.0968	0
ENSDARG00000075853	sh3kbp1	ENSG00000147010	SH3KBP1	53.985	0
ENSDARG00000092299	CT027772.1
ENSDARG00000093546	si:ch73-56d11.5	ENSG00000166927	MS4A7	17.9167	0
ENSDARG00000093546	si:ch73-56d11.5	ENSG00000149534	MS4A2	20.082	0
ENSDARG00000093546	si:ch73-56d11.5	ENSG00000166930	MS4A5	23.5	0
ENSDARG00000093546	si:ch73-56d11.5	ENSG00000149516	MS4A3	21.4953	0
ENSDARG00000093546	si:ch73-56d11.5	ENSG00000166928	MS4A14	7.02247	0
ENSDARG00000093546	si:ch73-56d11.5	ENSG00000214782	MS4A18	15	0
ENSDARG00000093546	si:ch73-56d11.5	ENSG00000204979	MS4A13	20.3947	0
ENSDARG00000093546	si:ch73-56d11.5	ENSG00000172689	MS4A10	13.4831	0
ENSDARG00000093546	si:ch73-56d11.5	ENSG00000156738	MS4A1	15.8249	0
ENSDARG00000093546	si:ch73-56d11.5	ENSG00000166926	MS4A6E	19.7279	0
ENSDARG00000093546	si:ch73-56d11.5	ENSG00000110077	MS4A6A	16.6667	0
ENSDARG00000093546	si:ch73-56d11.5	ENSG00000166961	MS4A15	27.9167	0
ENSDARG00000075560	kmt2cb	ENSG00000055609	KMT2C	46.7115	1
ENSDARG00000098744	BX548018.1
ENSDARG00000094958	CR392341.3
ENSDARG00000092463	rhbdd2	ENSG00000005486	RHBDD2	20.3297	0
ENSDARG00000035741	slc25a11	ENSG00000108528	SLC25A11	82.8026	1
ENSDARG00000076530	jac6
ENSDARG00000070787	jupa	ENSG00000173801	JUP	68.8591	0
ENSDARG00000007024	uox
ENSDARG00000094709	arl8	ENSG00000165997	ARL5B	94.9721	1
ENSDARG00000069765	syngap1b	ENSG00000197283	SYNGAP1	63.8868	0
ENSDARG00000058503	flt3
ENSDARG00000062521	atp9b	ENSG00000166377	ATP9B	83.7838	1
ENSDARG00000020656	prkg1a
ENSDARG00000074815	mxra5a
ENSDARG00000067824	cntnap3	ENSG00000283378	CNTNAP3C	47.9675	0
ENSDARG00000067824	cntnap3	ENSG00000106714	CNTNAP3	51.1646	0
ENSDARG00000067824	cntnap3	ENSG00000154529	CNTNAP3B	51.1646	0
ENSDARG00000068894	nrip1b	ENSG00000180530	NRIP1	23.6615	0
ENSDARG00000090106	slc17a7b	ENSG00000104888	SLC17A7	76.9643	0
ENSDARG00000088639	cdca9
ENSDARG00000069515	bbs10	ENSG00000179941	BBS10	7.46888	0
ENSDARG00000022718	casp8ap2	ENSG00000118412	CASP8AP2	21.6395	0
ENSDARG00000105292	CT573239.2
ENSDARG00000033144	psme2	ENSG00000100911	PSME2	64.4352	1
ENSDARG00000070513	brpf3a
ENSDARG00000021021	trim35-28
ENSDARG00000077877	znfl1h
ENSDARG00000062995	si:dkey-14o18.2
ENSDARG00000014053	olfm1b
ENSDARG00000077560	grin2cb	ENSG00000161509	GRIN2C	57.0154	0
ENSDARG00000086699	smim15
ENSDARG00000099448	sh3d21	ENSG00000214193	SH3D21	15.969	0
ENSDARG00000086034	nectin1b	ENSG00000110400	NECTIN1	51.2573	0
ENSDARG00000043554	mrpl40	ENSG00000185608	MRPL40	44.6602	1
ENSDARG00000103494	usp43a	ENSG00000154914	USP43	47.195	1
ENSDARG00000099174	BX666065.1
ENSDARG00000104472	si:ch211-39i2.2
ENSDARG00000061191	plekho1a	ENSG00000023902	PLEKHO1	48.4108	0
ENSDARG00000025693	tmem9b	ENSG00000175348	TMEM9B	74.2424	1
ENSDARG00000090676	si:ch211-166i24.1	ENSG00000145934	TENM2	0.236686	0
ENSDARG00000068261	pros1	ENSG00000184500	PROS1	50	0
ENSDARG00000017294	gnai2b	ENSG00000114353	GNAI2	92.3944	1
ENSDARG00000012353	vipr2	ENSG00000106018	VIPR2	56.1644	1
ENSDARG00000007825	map2k1	ENSG00000169032	MAP2K1	88.5496	1
ENSDARG00000095636	cycsa
ENSDARG00000012586	fmnl2a	ENSG00000157827	FMNL2	80.1282	1
ENSDARG00000043643	ehbp1	ENSG00000115504	EHBP1	61.3322	1
ENSDARG00000034309	cox10	ENSG00000006695	COX10	58.2393	1
ENSDARG00000002285	mcoln1a	ENSG00000090674	MCOLN1	61.3793	1
ENSDARG00000103358	CU467856.1
ENSDARG00000015921	pwp1	ENSG00000136045	PWP1	68.8623	1
ENSDARG00000091624	ugt2a7	ENSG00000242366	UGT1A8	39.6226	0
ENSDARG00000091624	ugt2a7	ENSG00000242515	UGT1A10	39.434	0
ENSDARG00000091624	ugt2a7	ENSG00000244122	UGT1A7	39.0566	0
ENSDARG00000091624	ugt2a7	ENSG00000241119	UGT1A9	39.434	0
ENSDARG00000091624	ugt2a7	ENSG00000135220	UGT2A3	49.9051	0
ENSDARG00000091624	ugt2a7	ENSG00000197888	UGT2B17	52.6415	0
ENSDARG00000091624	ugt2a7	ENSG00000196620	UGT2B15	53.3962	0
ENSDARG00000091624	ugt2a7	ENSG00000145626	UGT3A1	30.2103	0
ENSDARG00000091624	ugt2a7	ENSG00000271271	UGT2A2	53.3582	0
ENSDARG00000091624	ugt2a7	ENSG00000173610	UGT2A1	36.3636	0
ENSDARG00000091624	ugt2a7	ENSG00000167165	UGT1A6	39.6617	0
ENSDARG00000091624	ugt2a7	ENSG00000171234	UGT2B7	52.552	0
ENSDARG00000091624	ugt2a7	ENSG00000156096	UGT2B4	52.0833	0
ENSDARG00000091624	ugt2a7	ENSG00000109181	UGT2B10	52.2727	0
ENSDARG00000091624	ugt2a7	ENSG00000135226	UGT2B28	49.3384	0
ENSDARG00000091624	ugt2a7	ENSG00000213759	UGT2B11	50.2836	0
ENSDARG00000091624	ugt2a7	ENSG00000240224	UGT1A5	38.3895	0
ENSDARG00000091624	ugt2a7	ENSG00000244474	UGT1A4	38.5768	0
ENSDARG00000091624	ugt2a7	ENSG00000243135	UGT1A3	38.9513	0
ENSDARG00000102363	si:ch73-138e16.4
ENSDARG00000094538	CT027623.1
ENSDARG00000062951	meak7	ENSG00000140950	MEAK7	42.3246	1
ENSDARG00000103224	si:ch73-350k19.1
ENSDARG00000007804	gas6	ENSG00000183087	GAS6	43.6578	1
ENSDARG00000016439	slc7a1a	ENSG00000139514	SLC7A1	69.9523	0
ENSDARG00000103659	bco1l
ENSDARG00000103245	BX324224.1
ENSDARG00000060991	mief1	ENSG00000100335	MIEF1	65.0628	1
ENSDARG00000105505	CT574585.2
ENSDARG00000014348	stk17b	ENSG00000081320	STK17B	52.6882	0
ENSDARG00000045913	mrps10	ENSG00000048544	MRPS10	50.7463	1
ENSDARG00000058005	hgd	ENSG00000113924	HGD	79.3258	1
ENSDARG00000026753	grik4	ENSG00000149403	GRIK4	79.1841	1
ENSDARG00000012776	smarca1	ENSG00000102038	SMARCA1	81.5888	1
ENSDARG00000061603	sorbs2b	ENSG00000154556	SORBS2	52.5833	1
ENSDARG00000038321	zgc:172053	ENSG00000172023	REG1B	27.7108	0
ENSDARG00000038321	zgc:172053	ENSG00000143954	REG3G	25.1429	0
ENSDARG00000038321	zgc:172053	ENSG00000172016	REG3A	26.8571	0
ENSDARG00000038321	zgc:172053	ENSG00000115386	REG1A	26.506	0
ENSDARG00000043635	cmc2	ENSG00000103121	CMC2	58.2278	1
ENSDARG00000016598	ckmt1	ENSG00000237289	CKMT1B	81.0552	0
ENSDARG00000016598	ckmt1	ENSG00000223572	CKMT1A	81.0552	0
ENSDARG00000097499	CR450813.2
ENSDARG00000101067	shoc1
ENSDARG00000011605	dennd6b	ENSG00000205593	DENND6B	69.5726	1
ENSDARG00000075441	vwa2	ENSG00000165816	VWA2	49.404	1
ENSDARG00000017658	gmppb	ENSG00000173540	GMPPB	74.1602	1
ENSDARG00000045541	gcc1	ENSG00000179562	GCC1	59.0968	1
ENSDARG00000078245	gal3st1b	ENSG00000128242	GAL3ST1	48.4634	0
ENSDARG00000101206	zgc:113363
ENSDARG00000105771	BX957362.4
ENSDARG00000094442	si:dkeyp-73g8.5
ENSDARG00000087254	si:dkeyp-3f10.17
ENSDARG00000079805	tagln3a	ENSG00000144834	TAGLN3	75.8794	0
ENSDARG00000093877	si:zfos-2330d3.7	ENSG00000166482	MFAP4	39.0681	0
ENSDARG00000006283	waslb	ENSG00000106299	WASL	68.1188	1
ENSDARG00000094232	BX908395.1
ENSDARG00000076981	zgc:198329
ENSDARG00000107511	lyn	ENSG00000137574	TGS1	35.6389	1
ENSDARG00000094302	BX296552.1
ENSDARG00000012297	cnga3b	ENSG00000144191	CNGA3	58.6455	1
ENSDARG00000043010	camk2d1	ENSG00000145349	CAMK2D	83.4897	0
ENSDARG00000055416	serpinb1	ENSG00000021355	SERPINB1	56.2005	1
ENSDARG00000007149	l1cama	ENSG00000198910	L1CAM	40.4137	0
ENSDARG00000095825	ftr92
ENSDARG00000055429	kat6b	ENSG00000156650	KAT6B	36.8548	1
ENSDARG00000003749	polb	ENSG00000070501	POLB	80.2985	1
ENSDARG00000101675	zgc:123107	ENSG00000196735	HLA-DQA1	22.7451	0
ENSDARG00000101675	zgc:123107	ENSG00000237541	HLA-DQA2	22.3529	0
ENSDARG00000089681	btf3l4	ENSG00000134717	BTF3L4	96.2025	1
ENSDARG00000078578	fam222bb	ENSG00000173065	FAM222B	57.2954	1
ENSDARG00000078807	paxx	ENSG00000148362	PAXX	28.4314	0
ENSDARG00000041602	zgc:92335	ENSG00000168288	MMADHC	50.3378	0
ENSDARG00000103971	si:ch73-173p19.2
ENSDARG00000102264	trim35-22
ENSDARG00000058011	arxa	ENSG00000004848	ARX	56.2278	1
ENSDARG00000103979	calr3a
ENSDARG00000007842	MCHR2	ENSG00000152034	MCHR2	57.9412	1
ENSDARG00000027391	ccnd3
ENSDARG00000089217	ubap1la	ENSG00000246922	UBAP1L	33.0709	0
ENSDARG00000045025	ift52	ENSG00000101052	IFT52	76.8879	1
ENSDARG00000103663	si:ch1073-278o19.1	ENSG00000131669	NINJ1	58.5526	0
ENSDARG00000060854	kctd3	ENSG00000136636	KCTD3	75.4601	1
ENSDARG00000096843	zgc:193593
ENSDARG00000035852	cart3
ENSDARG00000114894	znf1026
ENSDARG00000016721	sdha	ENSG00000073578	SDHA	82.5301	1
ENSDARG00000016721	sdha	ENSG00000286001	AC021087.5	85.6742	1
ENSDARG00000099518	si:ch211-119e14.1
ENSDARG00000100524	abca3b	ENSG00000167972	ABCA3	62.9695	1
ENSDARG00000088318	ubap2a
ENSDARG00000102058	si:dkeyp-11e3.1
ENSDARG00000043986	setd6	ENSG00000103037	SETD6	45.8774	1
ENSDARG00000043857	ufm1	ENSG00000120686	UFM1	65.0485	1
ENSDARG00000038405	zgc:153921
ENSDARG00000099920	zgc:163040	ENSG00000278705	H4C2	100	1
ENSDARG00000099920	zgc:163040	ENSG00000270276	H4C15	100	0
ENSDARG00000099920	zgc:163040	ENSG00000276966	H4C5	100	0
ENSDARG00000099920	zgc:163040	ENSG00000273542	H4C12	100	0
ENSDARG00000099920	zgc:163040	ENSG00000274618	H4C6	100	0
ENSDARG00000099920	zgc:163040	ENSG00000275126	H4C13	100	0
ENSDARG00000099920	zgc:163040	ENSG00000276180	H4C9	100	0
ENSDARG00000099920	zgc:163040	ENSG00000197837	H4-16	100	0
ENSDARG00000099920	zgc:163040	ENSG00000278637	H4C1	100	0
ENSDARG00000099920	zgc:163040	ENSG00000197238	H4C11	100	0
ENSDARG00000099920	zgc:163040	ENSG00000277157	H4C4	100	0
ENSDARG00000099920	zgc:163040	ENSG00000197061	H4C3	100	0
ENSDARG00000079779	radil	ENSG00000157927	RADIL	49.3023	1
ENSDARG00000096616	si:ch211-255p10.3
ENSDARG00000097637	si:ch211-246i5.5
ENSDARG00000079731	kif13ba	ENSG00000197892	KIF13B	67.9628	1
ENSDARG00000013207	zeb1b	ENSG00000148516	ZEB1	53.3333	1
ENSDARG00000100620	taok2b	ENSG00000149930	TAOK2	52.3077	0
ENSDARG00000114534	hist1h4l	ENSG00000278705	H4C2	100	0
ENSDARG00000114534	hist1h4l	ENSG00000270276	H4C15	100	0
ENSDARG00000114534	hist1h4l	ENSG00000276966	H4C5	100	1
ENSDARG00000114534	hist1h4l	ENSG00000273542	H4C12	100	0
ENSDARG00000114534	hist1h4l	ENSG00000274618	H4C6	100	0
ENSDARG00000114534	hist1h4l	ENSG00000275126	H4C13	100	0
ENSDARG00000114534	hist1h4l	ENSG00000276180	H4C9	100	0
ENSDARG00000114534	hist1h4l	ENSG00000197837	H4-16	100	0
ENSDARG00000114534	hist1h4l	ENSG00000278637	H4C1	100	0
ENSDARG00000114534	hist1h4l	ENSG00000197238	H4C11	100	0
ENSDARG00000114534	hist1h4l	ENSG00000277157	H4C4	100	0
ENSDARG00000114534	hist1h4l	ENSG00000197061	H4C3	100	0
ENSDARG00000102543	CR762475.2
ENSDARG00000004167	zgc:110366	ENSG00000198074	AKR1B10	30.3797	0
ENSDARG00000004167	zgc:110366	ENSG00000264006	AKR1C8P	29.1411	0
ENSDARG00000004167	zgc:110366	ENSG00000198610	AKR1C4	27.5542	0
ENSDARG00000004167	zgc:110366	ENSG00000151632	AKR1C2	28.7926	0
ENSDARG00000004167	zgc:110366	ENSG00000196139	AKR1C3	27.8638	0
ENSDARG00000004167	zgc:110366	ENSG00000187134	AKR1C1	28.483	0
ENSDARG00000004167	zgc:110366	ENSG00000162482	AKR7A3	18.7311	0
ENSDARG00000004167	zgc:110366	ENSG00000227471	AKR1B15	25.2907	0
ENSDARG00000094819	or133-10
ENSDARG00000037097	slc7a2
ENSDARG00000011246	krr1	ENSG00000111615	KRR1	74.2782	1
ENSDARG00000097292	slc26a6	ENSG00000225697	SLC26A6	35.0461	0
ENSDARG00000102998	taf6	ENSG00000106290	TAF6	64.2857	1
ENSDARG00000015998	wdhd1	ENSG00000198554	WDHD1	59.6103	1
ENSDARG00000073810	thbs2b	ENSG00000186340	THBS2	69.1126	0
ENSDARG00000097906	CR387921.1
ENSDARG00000018968	acvr1ba	ENSG00000135503	ACVR1B	72.7106	1
ENSDARG00000057410	rxfp3
ENSDARG00000079219	mfn1b	ENSG00000171109	MFN1	69.7706	0
ENSDARG00000058960	otol1b	ENSG00000182447	OTOL1	43.1866	1
ENSDARG00000100235	CU929203.2
ENSDARG00000092892	si:dkey-23c22.5
ENSDARG00000099295	BX511034.4
ENSDARG00000068820	h2az2a	ENSG00000105968	H2AZ2	100	1
ENSDARG00000043404	rpp21	ENSG00000241370	RPP21	50.6173	0
ENSDARG00000076765	ddhd2	ENSG00000085788	DDHD2	52.18	0
ENSDARG00000037545	mtnr1aa	ENSG00000272297	AC018709.1	50	0
ENSDARG00000097648	si:dkey-35i13.1	ENSG00000185742	C11orf87	31.4721	0
ENSDARG00000100666	ep300a	ENSG00000100393	EP300	62.0133	1
ENSDARG00000068822	purba	ENSG00000146676	PURB	83.3333	0
ENSDARG00000095674	tmem123	ENSG00000152558	TMEM123	18.75	0
ENSDARG00000078233	ctnnd1	ENSG00000198561	CTNND1	57.438	1
ENSDARG00000003449	pde10a	ENSG00000112541	PDE10A	83.0165	1
ENSDARG00000053340	si:ch211-138g9.3
ENSDARG00000099065	BX323051.1
ENSDARG00000087740	BX664618.1
ENSDARG00000096913	BX005129.1
ENSDARG00000055381	bambia	ENSG00000095739	BAMBI	74.6154	1
ENSDARG00000091215	rpz2
ENSDARG00000018270	olfm1a	ENSG00000130558	OLFM1	84.1237	0
ENSDARG00000088895	si:dkeyp-98a7.7
ENSDARG00000070600	dyrk3	ENSG00000143479	DYRK3	59.8639	1
ENSDARG00000006891	kcns3a	ENSG00000170745	KCNS3	61.9145	1
ENSDARG00000058801	rev3l	ENSG00000009413	REV3L	46.23	1
ENSDARG00000102256	si:dkey-157e10.6
ENSDARG00000077467	sox10	ENSG00000100146	SOX10	63.7339	1
ENSDARG00000006849	asic2	ENSG00000108684	ASIC2	49.2007	1
ENSDARG00000113712	si:dkey-31m5.5
ENSDARG00000098644	si:ch211-126j24.1
ENSDARG00000032820	rxfp2a	ENSG00000133105	RXFP2	54.6419	0
ENSDARG00000019920	lft1	ENSG00000243709	LEFTY1	34.153	0
ENSDARG00000019920	lft1	ENSG00000143768	LEFTY2	34.153	0
ENSDARG00000096850	BX957346.1
ENSDARG00000021346	pdhb	ENSG00000168291	PDHB	83.2869	1
ENSDARG00000037373	ephb2a	ENSG00000133216	EPHB2	79.4313	1
ENSDARG00000062919	tceanc2	ENSG00000116205	TCEANC2	64.9038	1
ENSDARG00000008818	hsf1
ENSDARG00000042285	atp8b3	ENSG00000130270	ATP8B3	37	0
ENSDARG00000094450	BX571945.2
ENSDARG00000078659	tmem176
ENSDARG00000055920	olfcq18
ENSDARG00000060338	trmt12	ENSG00000183665	TRMT12	45.5357	1
ENSDARG00000057039	si:ch211-191j22.8
ENSDARG00000090778	ttll1	ENSG00000100271	TTLL1	84.3972	1
ENSDARG00000002971	phc1
ENSDARG00000097089	BX120006.1
ENSDARG00000074754	si:dkey-188i13.9	ENSG00000165948	IFI27L1	47.1154	0
ENSDARG00000074754	si:dkey-188i13.9	ENSG00000165949	IFI27	36.8852	0
ENSDARG00000032246	tmtopsb
ENSDARG00000098800	znf1156
ENSDARG00000099384	si:dkey-238k10.1
ENSDARG00000105375	si:ch211-285c6.5
ENSDARG00000100223	gpa33a	ENSG00000149564	ESAM	17.9487	0
ENSDARG00000005057	dimt1l	ENSG00000086189	DIMT1	82.4281	1
ENSDARG00000077710	nlgn1	ENSG00000169760	NLGN1	82.746	1
ENSDARG00000016085	mbnl3	ENSG00000076770	MBNL3	70.339	1
ENSDARG00000092908	si:dkey-201l21.2
ENSDARG00000115889	BX681417.22
ENSDARG00000113555	traj23
ENSDARG00000062811	p2ry10	ENSG00000078589	P2RY10	52.5074	1
ENSDARG00000038570	BX548047.1
ENSDARG00000102408	traj46
ENSDARG00000070757	si:ch211-155i14.1
ENSDARG00000056625	trpc6a	ENSG00000137672	TRPC6	69.6026	1
ENSDARG00000040247	oxgr1a.3	ENSG00000165621	OXGR1	37.9822	1
ENSDARG00000008757	entpd6	ENSG00000197586	ENTPD6	48.3471	1
ENSDARG00000096711	si:ch211-194k22.8
ENSDARG00000075141	gprc5bb	ENSG00000167191	GPRC5B	42.4318	0
ENSDARG00000101540	fgf3	ENSG00000186895	FGF3	60.251	1
ENSDARG00000018726	slco3a1	ENSG00000176463	SLCO3A1	76.0563	1
ENSDARG00000070839	evi5b	ENSG00000067208	EVI5	66.3825	1
ENSDARG00000044053	vsnl1b	ENSG00000163032	VSNL1	96.8586	0
ENSDARG00000062457	las1l	ENSG00000001497	LAS1L	29.564	1
ENSDARG00000098615	BX901954.1
ENSDARG00000037941	syt5a
ENSDARG00000040186	fam210ab	ENSG00000177150	FAM210A	44.8529	1
ENSDARG00000086296	znf1137
ENSDARG00000079371	lrrc3ca
ENSDARG00000004158	tmem63c	ENSG00000165548	TMEM63C	52.7295	1
ENSDARG00000098622	ccne1	ENSG00000105173	CCNE1	58.2927	1
ENSDARG00000103681	CU041363.1
ENSDARG00000063258	rfx5	ENSG00000143390	RFX5	32.7922	0
ENSDARG00000117156	si:dkey-7j22.4
ENSDARG00000025875	kctd2	ENSG00000180901	KCTD2	76.4259	1
ENSDARG00000023678	ercc5
ENSDARG00000005561	gfm2	ENSG00000164347	GFM2	64.8267	1
ENSDARG00000061216	hexdc	ENSG00000169660	HEXD	31.9658	0
ENSDARG00000052103	dtymk	ENSG00000168393	DTYMK	64.1509	1
ENSDARG00000060639	apba2b	ENSG00000034053	APBA2	74.6328	1
ENSDARG00000096700	FP565451.1
ENSDARG00000092286	CU861651.1
ENSDARG00000096761	CT573006.1
ENSDARG00000058003	wfdc1	ENSG00000103175	WFDC1	55.9091	1
ENSDARG00000016584	rgs7a	ENSG00000182901	RGS7	83.3676	1
ENSDARG00000095527	CR392363.2
ENSDARG00000104314	nrg1	ENSG00000157168	NRG1	48.6822	1
ENSDARG00000090914	si:ch211-117k10.3
ENSDARG00000094924	CR735104.1
ENSDARG00000079484	kcnt1	ENSG00000107147	KCNT1	68.502	1
ENSDARG00000018206	nck2a	ENSG00000071051	NCK2	81.3158	1
ENSDARG00000055722	bco2a	ENSG00000197580	BCO2	50.9499	1
ENSDARG00000099339	pacsin3	ENSG00000165912	PACSIN3	51.6509	0
ENSDARG00000013871	slc5a1	ENSG00000100170	SLC5A1	72.4398	1
ENSDARG00000035148	orai2	ENSG00000160991	ORAI2	84.252	1
ENSDARG00000058354	selenot1a	ENSG00000198843	SELENOT	73.3333	1
ENSDARG00000104108	slco1d1
ENSDARG00000079823	mrps36	ENSG00000134056	MRPS36	47.5728	0
ENSDARG00000093060	BX682548.1
ENSDARG00000052626	AL954655.1
ENSDARG00000042332	plin2	ENSG00000147872	PLIN2	53.3181	1
ENSDARG00000022845	lias	ENSG00000121897	LIAS	76.0753	1
ENSDARG00000037091	asah1a	ENSG00000104763	ASAH1	54.7445	1
ENSDARG00000059817	mtmr12	ENSG00000150712	MTMR12	51.5395	1
ENSDARG00000074772	ccl44
ENSDARG00000036903	irak1bp1	ENSG00000146243	IRAK1BP1	37.6923	1
ENSDARG00000091860	zgc:194007
ENSDARG00000017220	otud7b	ENSG00000264522	OTUD7B	63.5824	1
ENSDARG00000095230	CR769772.3
ENSDARG00000029463	asap1a	ENSG00000153317	ASAP1	75.8193	1
ENSDARG00000069339	tbc1d24	ENSG00000162065	TBC1D24	61.3596	1
ENSDARG00000069339	tbc1d24	ENSG00000260272	AC093525.2	56.9149	1
ENSDARG00000018321	lbx1a	ENSG00000179528	LBX2	50.5051	0
ENSDARG00000018321	lbx1a	ENSG00000138136	LBX1	72.242	1
ENSDARG00000075593	trim71	ENSG00000206557	TRIM71	71.659	1
ENSDARG00000092792	rprm3
ENSDARG00000086247	si:ch73-189n23.1
ENSDARG00000096869	CT583650.1
ENSDARG00000018618	cpsf6	ENSG00000111605	CPSF6	78.9116	1
ENSDARG00000019556	clcn7	ENSG00000103249	CLCN7	74.2857	1
ENSDARG00000013708	usp9	ENSG00000124486	USP9X	89.4553	1
ENSDARG00000013708	usp9	ENSG00000114374	USP9Y	85.2446	1
ENSDARG00000093313	ubb	ENSG00000150991	UBC	88.7591	0
ENSDARG00000075027	fgfr1bl
ENSDARG00000045131	id4	ENSG00000172201	ID4	51.5528	1
ENSDARG00000032653	sinhcaf	ENSG00000139146	SINHCAF	78.2805	1
ENSDARG00000035890	fuca1.1	ENSG00000179163	FUCA1	61.3734	1
ENSDARG00000039390	sdhaf4	ENSG00000154079	SDHAF4	51.8519	1
ENSDARG00000097528	si:dkey-7j14.5
ENSDARG00000094401	BX545856.1
ENSDARG00000056015	hoxb13a	ENSG00000159184	HOXB13	59.507	1
ENSDARG00000074363	TTC9	ENSG00000133985	TTC9	51.8018	1
ENSDARG00000033604	lrpap1	ENSG00000163956	LRPAP1	50.9804	1
ENSDARG00000079401	si:dkey-197c15.6
ENSDARG00000044574	rbms3	ENSG00000144642	RBMS3	79.405	1
ENSDARG00000078348	tcf20	ENSG00000100207	TCF20	27.9592	0
ENSDARG00000069627	si:ch211-255g12.8
ENSDARG00000060687	chd2	ENSG00000173575	CHD2	72.7571	1
ENSDARG00000060687	chd2	ENSG00000279765	AC013394.1	65.3543	0
ENSDARG00000105457	si:cabz01021066.1
ENSDARG00000039335	st6gal2a	ENSG00000144057	ST6GAL2	51.4178	1
ENSDARG00000096800	si:ch211-277e21.1
ENSDARG00000087529	zgc:85936	ENSG00000160117	ANKLE1	34.5291	0
ENSDARG00000077872	CR626907.1
ENSDARG00000033855	cnot9	ENSG00000144580	CNOT9	86.1027	1
ENSDARG00000021059	alas1	ENSG00000023330	ALAS1	70.625	1
ENSDARG00000077469	polr1b	ENSG00000125630	POLR1B	73.231	1
ENSDARG00000113800	si:dkey-108k21.19
ENSDARG00000035629	parvab	ENSG00000197702	PARVA	88.9785	1
ENSDARG00000097384	AL929182.1
ENSDARG00000093465	si:ch73-7i4.3
ENSDARG00000055833	lectin	ENSG00000172023	REG1B	24.0964	0
ENSDARG00000055833	lectin	ENSG00000143954	REG3G	24.5714	0
ENSDARG00000055833	lectin	ENSG00000172016	REG3A	26.8571	0
ENSDARG00000055833	lectin	ENSG00000115386	REG1A	24.0964	0
ENSDARG00000056378	ifi30
ENSDARG00000013856	amy2a
ENSDARG00000092501	si:dkey-80c24.5
ENSDARG00000070037	rgs8	ENSG00000143333	RGS16	38.1188	0
ENSDARG00000070037	rgs8	ENSG00000135824	RGS8	54.0404	1
ENSDARG00000045493	slc35e3	ENSG00000175782	SLC35E3	81.4697	1
ENSDARG00000078093	zgc:172065
ENSDARG00000091136	zgc:174259
ENSDARG00000078042	il10rb	ENSG00000142166	IFNAR1	15.2603	0
ENSDARG00000038882	smc4	ENSG00000113810	SMC4	67.9348	1
ENSDARG00000102040	CR356236.1
ENSDARG00000030097	sdcbp	ENSG00000125775	SDCBP2	52.0548	0
ENSDARG00000097755	CR626882.3
ENSDARG00000031463	syt6b	ENSG00000134207	SYT6	78.8235	1
ENSDARG00000053135	tas1r2.2	ENSG00000179002	TAS1R2	33.1347	0
ENSDARG00000062152	chaf1a	ENSG00000167670	CHAF1A	33.682	1
ENSDARG00000044751	ddt
ENSDARG00000102807	si:dkey-151p11.2
ENSDARG00000075528	lyrm9	ENSG00000232859	LYRM9	61.5385	1
ENSDARG00000075528	lyrm9	ENSG00000266202	AC005697.1	29.5597	1
ENSDARG00000105206	hmgcrb	ENSG00000113161	HMGCR	66.8919	1
ENSDARG00000093516	BX324218.1
ENSDARG00000098082	CU459093.1
ENSDARG00000062978	ccdc151	ENSG00000198003	CCDC151	33.4454	0
ENSDARG00000042623	acbd3	ENSG00000182827	ACBD3	72.1591	1
ENSDARG00000037002	zgc:152968	ENSG00000181026	AEN	18.7692	0
ENSDARG00000036066	si:dkey-78a14.4	ENSG00000156006	NAT2	40	1
ENSDARG00000036066	si:dkey-78a14.4	ENSG00000171428	NAT1	35.5114	0
ENSDARG00000104678	CU467646.7
ENSDARG00000090822	zgc:171517	ENSG00000151552	QDPR	60.6557	0
ENSDARG00000095015	BX571955.2
ENSDARG00000093463	CU693484.1
ENSDARG00000057273	alox5a	ENSG00000012779	ALOX5	74.4807	0
ENSDARG00000054454	epha4a	ENSG00000116106	EPHA4	82.2515	1
ENSDARG00000088836	si:ch211-76m11.5
ENSDARG00000037261	mtap	ENSG00000264545	AL359922.1	72.028	1
ENSDARG00000037261	mtap	ENSG00000099810	MTAP	78.7986	1
ENSDARG00000095913	CU861903.1
ENSDARG00000092523	olfcq11
ENSDARG00000094281	si:ch73-196i15.3
ENSDARG00000061916	tmem51b	ENSG00000171729	TMEM51	38.3399	1
ENSDARG00000042319	cdca4	ENSG00000170779	CDCA4	48.1328	1
ENSDARG00000105112	ntn1a	ENSG00000065320	NTN1	86.5894	1
ENSDARG00000101292	si:dkey-201g16.1
ENSDARG00000078297	ptprh
ENSDARG00000001014	myh9b	ENSG00000100345	MYH9	72.1429	0
ENSDARG00000031637	pan3	ENSG00000152520	PAN3	71.3642	1
ENSDARG00000017111	fam8a1a	ENSG00000137414	FAM8A1	34.8668	0
ENSDARG00000068702	lysmd4	ENSG00000183060	LYSMD4	25.5892	1
ENSDARG00000069763	etv5a
ENSDARG00000096951	CR848812.1
ENSDARG00000042065	eef2a.2
ENSDARG00000011886	pdca	ENSG00000116703	PDC	61.7886	1
ENSDARG00000099520	CU571163.1
ENSDARG00000057323	e2f8	ENSG00000129173	E2F8	41.5225	1
ENSDARG00000033999	cyp26a1	ENSG00000095596	CYP26A1	68.008	1
ENSDARG00000097959	si:dkey-248g15.3
ENSDARG00000045612	lrrc10	ENSG00000198812	LRRC10	56.3177	1
ENSDARG00000017199	elp2	ENSG00000134759	ELP2	51.4029	1
ENSDARG00000078970	il7r
ENSDARG00000078781	si:ch211-161c3.6	ENSG00000137309	HMGA1	35.514	0
ENSDARG00000011613	rbm39a	ENSG00000131051	RBM39	80.7547	1
ENSDARG00000000837	snx9a	ENSG00000130340	SNX9	56.3025	0
ENSDARG00000088252	si:dkey-83f18.7
ENSDARG00000069563	zgc:153151
ENSDARG00000060041	lig1	ENSG00000105486	LIG1	59.9565	1
ENSDARG00000086283	cnsta	ENSG00000162852	CNST	22.6207	0
ENSDARG00000030530	slc22a2	ENSG00000112499	SLC22A2	49.5495	1
ENSDARG00000105567	CR388046.5
ENSDARG00000091845	pimr21
ENSDARG00000116830	pimr41
ENSDARG00000006065	znf385b	ENSG00000144331	ZNF385B	62.963	1
ENSDARG00000040433	cyp2k22
ENSDARG00000007418	chmp4c	ENSG00000164695	CHMP4C	63.9485	0
ENSDARG00000069503	cldnh
ENSDARG00000044414	csmd1a
ENSDARG00000074902	nol4la
ENSDARG00000093432	si:ch211-9n13.3
ENSDARG00000102448	BX322657.1
ENSDARG00000027065	slc38a3a	ENSG00000188338	SLC38A3	68.8492	0
ENSDARG00000055813	si:dkey-225f5.5
ENSDARG00000022085	si:dkey-34e4.1
ENSDARG00000005392	slc5a5	ENSG00000105641	SLC5A5	55.832	1
ENSDARG00000062955	dipk1aa	ENSG00000154511	DIPK1A	66.1215	1
ENSDARG00000093885	BX908800.1
ENSDARG00000097928	si:ch73-40a17.4
ENSDARG00000051921	slc30a5	ENSG00000145740	SLC30A5	78.5621	1
ENSDARG00000095824	BX649295.1
ENSDARG00000076834	LRRC75A	ENSG00000181350	LRRC75A	62.7907	1
ENSDARG00000100582	si:ch211-195b11.3
ENSDARG00000101120	kif3b	ENSG00000101350	KIF3B	82.8648	1
ENSDARG00000062258	armc8	ENSG00000114098	ARMC8	86.7756	1
ENSDARG00000043198	si:rp71-1i20.2
ENSDARG00000054882	FP015808.1
ENSDARG00000100085	AL929114.1
ENSDARG00000096651	gpr108	ENSG00000125734	GPR108	39.5948	1
ENSDARG00000046007	tmcc2	ENSG00000133069	TMCC2	50.7757	1
ENSDARG00000093244	CU681836.1
ENSDARG00000039062	morn4	ENSG00000171160	MORN4	76.0274	1
ENSDARG00000100995	si:dkey-16b10.1
ENSDARG00000051916	cdk7	ENSG00000134058	CDK7	85.5491	1
ENSDARG00000101144	zdhhc13	ENSG00000177054	ZDHHC13	50	1
ENSDARG00000094408	si:ch1073-110a20.1	ENSG00000166482	MFAP4	39.7849	0
ENSDARG00000021647	gnai1
ENSDARG00000096957	BX005351.1
ENSDARG00000002682	tbcela	ENSG00000285509	TBCEL-TECTA	20.9644	0
ENSDARG00000002682	tbcela	ENSG00000154114	TBCEL	25.7075	1
ENSDARG00000096095	buc
ENSDARG00000010002	gna11a
ENSDARG00000100825	calm3a
ENSDARG00000090473	si:ch211-269k10.5
ENSDARG00000055151	smyd2a	ENSG00000143499	SMYD2	75.7506	1
ENSDARG00000092137	si:dkey-4i23.5
ENSDARG00000042187	smek1	ENSG00000100796	PPP4R3A	88.5366	1
ENSDARG00000060785	pcnx4	ENSG00000126773	PCNX4	51.1092	1
ENSDARG00000070015	pimr173
ENSDARG00000069834	pnpla4	ENSG00000006757	PNPLA4	60.0791	1
ENSDARG00000098296	gnsb	ENSG00000062096	ARSF	17.1186	0
ENSDARG00000098296	gnsb	ENSG00000157399	ARSL	16.6124	0
ENSDARG00000077047	ptprnb	ENSG00000054356	PTPRN	47.3953	1
ENSDARG00000078890	wdfy3	ENSG00000163625	WDFY3	83.8911	1
ENSDARG00000097915	CT574587.1
ENSDARG00000095565	si:dkey-65b13.1
ENSDARG00000101263	BX927317.2
ENSDARG00000061736	ank3a	ENSG00000151150	ANK3	56.934	1
ENSDARG00000101476	si:dkey-65j4.2
ENSDARG00000058566	si:dkey-253d23.5
ENSDARG00000102926	si:dkey-223p19.2
ENSDARG00000088492	cntrl	ENSG00000119397	CNTRL	16.086	0
ENSDARG00000001210	arl14ep	ENSG00000152219	ARL14EP	31.1538	0
ENSDARG00000094593	BX890572.1
ENSDARG00000096586	si:ch1073-110a20.3	ENSG00000166482	MFAP4	37.6344	0
ENSDARG00000115670	pimr89
ENSDARG00000061454	nrxn2a
ENSDARG00000103689	znf1148
ENSDARG00000041450	rab11a	ENSG00000103769	RAB11A	95.3704	1
ENSDARG00000104899	CR931813.2
ENSDARG00000100179	gb:ai877918
ENSDARG00000070344	or137-3
ENSDARG00000026338	styxl1
ENSDARG00000059163	rbp3	ENSG00000265203	RBP3	19.4868	0
ENSDARG00000009020	cnr1	ENSG00000118432	CNR1	70.5508	1
ENSDARG00000029105	ftr51
ENSDARG00000028478	si:ch211-173n18.3	ENSG00000185432	METTL7A	52.8689	0
ENSDARG00000097878	CU694532.1
ENSDARG00000044400	wdr78	ENSG00000152763	WDR78	41.3915	1
ENSDARG00000076962	gdpd5b	ENSG00000158555	GDPD5	58.0165	0
ENSDARG00000030094	malb	ENSG00000172005	MAL	50.9804	0
ENSDARG00000040442	prtgb
ENSDARG00000059304	chchd2	ENSG00000106153	CHCHD2	68.8742	1
ENSDARG00000100406	zgc:112265
ENSDARG00000025943	crygs3
ENSDARG00000103112	BX950225.1
ENSDARG00000097206	BX324206.2
ENSDARG00000091930	si:ch211-12e13.1
ENSDARG00000003181	sult1st4	ENSG00000197165	SULT1A2	48.1356	0
ENSDARG00000003181	sult1st4	ENSG00000196502	SULT1A1	48.4746	0
ENSDARG00000003181	sult1st4	ENSG00000105398	SULT2A1	35.7895	0
ENSDARG00000003181	sult1st4	ENSG00000284695	AC108941.2	47.2441	0
ENSDARG00000003181	sult1st4	ENSG00000109193	SULT1E1	44.2177	0
ENSDARG00000003181	sult1st4	ENSG00000261052	SULT1A3	47.7966	0
ENSDARG00000003181	sult1st4	ENSG00000213648	SULT1A4	47.7966	0
ENSDARG00000054122	tmem30b	ENSG00000182107	TMEM30B	53.8462	1
ENSDARG00000070065	si:ch211-163c2.2
ENSDARG00000089556	si:dkey-63j12.4
ENSDARG00000045914	si:ch211-51e12.7
ENSDARG00000035655	rad21b	ENSG00000164754	RAD21	80.3487	1
ENSDARG00000105153	ifitm5	ENSG00000206013	IFITM5	46.9697	1
ENSDARG00000095687	si:dkey-84o3.3	ENSG00000115317	HTRA2	29.476	0
ENSDARG00000058945	acot22	ENSG00000136881	BAAT	38.756	0
ENSDARG00000020015	mrps33	ENSG00000090263	MRPS33	62.2642	1
ENSDARG00000076620	abhd8b	ENSG00000127220	ABHD8	62.1868	1
ENSDARG00000098912	CU633999.2
ENSDARG00000111218	si:ch211-14p21.3
ENSDARG00000099395	cables1	ENSG00000134508	CABLES1	59.0837	0
ENSDARG00000077582	ank3b	ENSG00000151150	ANK3	11.1263	0
ENSDARG00000102357	CR854899.1
ENSDARG00000057577	mbtps2	ENSG00000012174	MBTPS2	59.5376	1
ENSDARG00000037244	gpr137	ENSG00000173264	GPR137	36.6316	0
ENSDARG00000103890	si:dkeyp-13d12.18
ENSDARG00000092697	pimr200
ENSDARG00000014148	med22	ENSG00000148297	MED22	60.5	1
ENSDARG00000055133	cenpf	ENSG00000117724	CENPF	26.0437	1
ENSDARG00000013623	vdac2	ENSG00000165637	VDAC2	76.0518	1
ENSDARG00000096974	BX248113.1
ENSDARG00000022599	dnpep	ENSG00000123992	DNPEP	65.9229	1
ENSDARG00000105502	si:ch73-368j24.12	ENSG00000184357	H1-5	62.8319	0
ENSDARG00000074635	abca1a
ENSDARG00000096218	BX784029.3
ENSDARG00000079202	parp2	ENSG00000129484	PARP2	57.1184	1
ENSDARG00000060926	rnf19b	ENSG00000116514	RNF19B	58.6066	1
ENSDARG00000058892	cep170ab	ENSG00000143702	CEP170	38.5732	0
ENSDARG00000095739	si:dkey-73p2.1
ENSDARG00000054649	rac1l
ENSDARG00000093565	BX294388.2
ENSDARG00000001781	tspan11	ENSG00000110900	TSPAN11	67.9842	1
ENSDARG00000099699	BX649620.1
ENSDARG00000101849	adipor2	ENSG00000006831	ADIPOR2	71.7617	1
ENSDARG00000099014	fxyd1
ENSDARG00000092793	BX470224.1
ENSDARG00000006477	ddi2	ENSG00000197312	DDI2	77.9449	1
ENSDARG00000006477	ddi2	ENSG00000170967	DDI1	67.9293	1
ENSDARG00000076718	prkra	ENSG00000180228	PRKRA	46.6454	1
ENSDARG00000056438	her9	ENSG00000188290	HES4	54.251	1
ENSDARG00000017254	kcnk1b	ENSG00000135750	KCNK1	72.3214	0
ENSDARG00000101281	corin	ENSG00000145244	CORIN	52.3992	1
ENSDARG00000016470	anxa5b	ENSG00000164111	ANXA5	63.75	0
ENSDARG00000069375	zgc:162608
ENSDARG00000094526	ksr2	ENSG00000171435	KSR2	81.5418	1
ENSDARG00000003706	ryr2b
ENSDARG00000090863	CR847545.1
ENSDARG00000021664	fzd3a
ENSDARG00000109646	si:ch211-153a8.4	ENSG00000131351	HAUS8	18.0488	0
ENSDARG00000024160	hao1	ENSG00000172508	CARNS1	9.78947	0
ENSDARG00000024160	hao1	ENSG00000101323	HAO1	67.8378	1
ENSDARG00000034178	cpsf1	ENSG00000071894	CPSF1	80.1109	1
ENSDARG00000026630	mark3b	ENSG00000075413	MARK3	86.7198	1
ENSDARG00000056334	mlh3	ENSG00000119684	MLH3	32.6222	0
ENSDARG00000026329	arhgap29a
ENSDARG00000104957	CR478208.1
ENSDARG00000096074	BX649516.2
ENSDARG00000054218	si:ch73-269m23.5	ENSG00000182327	GLTPD2	27.4914	0
ENSDARG00000097058	CU929339.1
ENSDARG00000078571	wdr6	ENSG00000178252	WDR6	31.8853	1
ENSDARG00000113889	zgc:174355
ENSDARG00000038005	med25	ENSG00000104960	PTOV1	36.5385	0
ENSDARG00000038005	med25	ENSG00000104973	MED25	54.8862	1
ENSDARG00000060089	btaf1	ENSG00000095564	BTAF1	77.6636	1
ENSDARG00000045416	mppe1	ENSG00000154889	MPPE1	52.7778	1
ENSDARG00000045835	si:dkey-14d8.6
ENSDARG00000035796	cdh31	ENSG00000062038	CDH3	42.9433	0
ENSDARG00000094204	elp1	ENSG00000070061	ELP1	58.033	1
ENSDARG00000022983	ccdc28a	ENSG00000024862	CCDC28A	41.9708	1
ENSDARG00000097179	CR538726.1
ENSDARG00000055252	snap23.2	ENSG00000092531	SNAP23	36.9668	0
ENSDARG00000005606	paxip1	ENSG00000157212	PAXIP1	66.6978	1
ENSDARG00000079742	mcf2l2	ENSG00000053524	MCF2L2	45.6014	0
ENSDARG00000044253	paqr3b	ENSG00000163291	PAQR3	75.5627	1
ENSDARG00000041098	barx2	ENSG00000043039	BARX2	63.7993	1
ENSDARG00000053087	mthfr	ENSG00000177000	MTHFR	72.5968	1
ENSDARG00000076689	gramd1a	ENSG00000089351	GRAMD1A	49.5856	0
ENSDARG00000075129	mrps11	ENSG00000181991	MRPS11	48.4536	1
ENSDARG00000022615	si:ch211-241e1.3	ENSG00000053747	LAMA3	13.0513	0
ENSDARG00000062916	mrpl37	ENSG00000116221	MRPL37	38.7164	1
ENSDARG00000092191	CR318588.1
ENSDARG00000098842	BX005073.1
ENSDARG00000071491	nrros	ENSG00000174004	NRROS	35.9827	1
ENSDARG00000029865	rassf2a	ENSG00000101265	RASSF2	64.4172	0
ENSDARG00000057714	cmah
ENSDARG00000006786	copz2	ENSG00000005243	COPZ2	64.7619	0
ENSDARG00000076223	SERP1	ENSG00000120742	SERP1	89.3939	1
ENSDARG00000086826	sult6b1	ENSG00000138068	SULT6B1	48.3019	0
ENSDARG00000004771	ankrd10b	ENSG00000088448	ANKRD10	40.4762	0
ENSDARG00000030634	pimr189
ENSDARG00000079234	si:ch211-285c6.2
ENSDARG00000090309	ubxn1	ENSG00000162191	UBXN1	45.5128	1
ENSDARG00000096573	FP067451.1
ENSDARG00000056047	noxa1	ENSG00000188747	NOXA1	17.5983	0
ENSDARG00000042688	bora	ENSG00000136122	BORA	31.8612	0
ENSDARG00000076939	znf451
ENSDARG00000099780	CT737196.1
ENSDARG00000104396	trim25
ENSDARG00000100695	CR407585.1
ENSDARG00000041530	ppih	ENSG00000171960	PPIH	79.096	1
ENSDARG00000043403	paox1
ENSDARG00000063021	rpain	ENSG00000129197	RPAIN	37.2294	0
ENSDARG00000037998	flot1b	ENSG00000137312	FLOT1	78.4543	0
ENSDARG00000091978	CR450716.1
ENSDARG00000068409	vgll4l
ENSDARG00000002339	sgf29	ENSG00000176476	SGF29	90.4437	1
ENSDARG00000101275	BX936433.1
ENSDARG00000039477	terb2	ENSG00000167014	TERB2	34.0909	0
ENSDARG00000069432	plscr3b	ENSG00000187838	PLSCR3	50.1695	0
ENSDARG00000069432	plscr3b	ENSG00000163746	PLSCR2	51.5152	0
ENSDARG00000069432	plscr3b	ENSG00000114698	PLSCR4	39.2097	0
ENSDARG00000004735	hnrnpub	ENSG00000153187	HNRNPU	55.5152	1
ENSDARG00000097409	BX547992.2
ENSDARG00000059841	exosc1	ENSG00000171311	EXOSC1	79.4872	1
ENSDARG00000102554	zgc:112433	ENSG00000171124	FUT3	32.687	0
ENSDARG00000102554	zgc:112433	ENSG00000156413	FUT6	32.312	0
ENSDARG00000102554	zgc:112433	ENSG00000130383	FUT5	32.3529	0
ENSDARG00000097585	CR548634.2
ENSDARG00000097923	BX663528.1
ENSDARG00000096961	si:dkeyp-47f9.4	ENSG00000115295	CLIP4	34.3262	0
ENSDARG00000090634	smim29
ENSDARG00000077938	cd248b	ENSG00000125810	CD93	28.5276	0
ENSDARG00000079350	znf654	ENSG00000175105	ZNF654	33.6879	0
ENSDARG00000003829	galnt2	ENSG00000143641	GALNT2	83.1874	1
ENSDARG00000020284	si:ch211-278j3.3
ENSDARG00000096842	CT573157.1
ENSDARG00000091836	casp7	ENSG00000165806	CASP7	48.9691	1
ENSDARG00000068629	cd151l	ENSG00000177697	CD151	71.5415	0
ENSDARG00000095410	si:ch211-285c6.4
ENSDARG00000020913	ddx56	ENSG00000136271	DDX56	63.8026	1
ENSDARG00000031494	prrc2a	ENSG00000204469	PRRC2A	34.6314	0
ENSDARG00000094270	CR855393.2
ENSDARG00000070597	prelp	ENSG00000188783	PRELP	56.2827	1
ENSDARG00000001303	psmb8a	ENSG00000204264	PSMB8	65.2174	1
ENSDARG00000099493	CR847906.1
ENSDARG00000095587	BX548073.5
ENSDARG00000058390	acot9.2	ENSG00000123130	ACOT9	59.1518	1
ENSDARG00000056338	szrd1	ENSG00000055070	SZRD1	67.7632	1
ENSDARG00000088923	si:ch211-12h2.8
ENSDARG00000005989	rgl1	ENSG00000143344	RGL1	64.1345	1
ENSDARG00000100129	brd3b
ENSDARG00000078912	si:ch73-24k9.2
ENSDARG00000094315	CR788285.2
ENSDARG00000089529	desi1b	ENSG00000100418	DESI1	69.6429	0
ENSDARG00000101073	si:zfos-1011f11.2	ENSG00000143195	ILDR2	12.8326	0
ENSDARG00000045484	dcp1b	ENSG00000151065	DCP1B	40.3566	1
ENSDARG00000102246	traj42
ENSDARG00000114580	BX681417.13
ENSDARG00000038290	thoc5	ENSG00000100296	THOC5	68.6676	1
ENSDARG00000008255	cnot6a	ENSG00000113300	CNOT6	85.9964	1
ENSDARG00000014479	ptf1a	ENSG00000168267	PTF1A	56.7073	1
ENSDARG00000061398	epb41l4b	ENSG00000095203	EPB41L4B	23.8889	0
ENSDARG00000001769	ptpra	ENSG00000132670	PTPRA	76.5586	1
ENSDARG00000099725	FP236161.1
ENSDARG00000061051	brinp3a.2	ENSG00000162670	BRINP3	75.9791	1
ENSDARG00000102899	cremb
ENSDARG00000058414	bglap	ENSG00000242252	BGLAP	29	0
ENSDARG00000015649	rap2c	ENSG00000123728	RAP2C	93.4426	1
ENSDARG00000029671	xpr1b
ENSDARG00000002347	cyp11a1	ENSG00000140459	CYP11A1	44.3378	1
ENSDARG00000088560	tmem104	ENSG00000109066	TMEM104	73.3871	1
ENSDARG00000103351	FP102192.2
ENSDARG00000091948	CU694486.1
ENSDARG00000056623	ptenb	ENSG00000171862	PTEN	86.6005	1
ENSDARG00000097393	BX897720.1
ENSDARG00000026137	sfxn5b	ENSG00000144040	SFXN5	74.4118	1
ENSDARG00000095803	BX649485.3
ENSDARG00000103870	CU855889.2
ENSDARG00000092471	si:dkey-7j22.1
ENSDARG00000010083	rbfox3a	ENSG00000167281	RBFOX3	84.9359	1
ENSDARG00000068865	si:dkey-61p9.7
ENSDARG00000115311	pimr159
ENSDARG00000067537	pcsk5a
ENSDARG00000044613	c1qa	ENSG00000173372	C1QA	35.102	0
ENSDARG00000043035	capn3b	ENSG00000092529	CAPN3	56.0292	0
ENSDARG00000026548	cyp2u1	ENSG00000155016	CYP2U1	52.7574	1
ENSDARG00000036774	rgs12b
ENSDARG00000006900	impdh2	ENSG00000178035	IMPDH2	89.4942	1
ENSDARG00000018491	pdia4	ENSG00000155660	PDIA4	72.2481	1
ENSDARG00000015567	zic1	ENSG00000152977	ZIC1	87.9195	1
ENSDARG00000094522	si:ch211-14c7.2
ENSDARG00000069011	eps8b	ENSG00000177106	EPS8L2	15.2448	0
ENSDARG00000013415	lmna	ENSG00000160789	LMNA	64.9096	1
ENSDARG00000037350	rpl9	ENSG00000163682	RPL9	90.1042	1
ENSDARG00000104024	ccdc137	ENSG00000185298	CCDC137	30.4498	0
ENSDARG00000086393	dbx1a
ENSDARG00000076297	nfatc3a	ENSG00000072736	NFATC3	59.6279	1
ENSDARG00000109993	pimr120
ENSDARG00000042147	rbbp5	ENSG00000117222	RBBP5	85.5019	1
ENSDARG00000074721	rassf9	ENSG00000198774	RASSF9	39.0805	1
ENSDARG00000097745	BX323987.1
ENSDARG00000078878	si:ch73-244f7.3	ENSG00000139780	METTL21C	42.803	0
ENSDARG00000096695	AL928716.1
ENSDARG00000044094	gfpt2	ENSG00000131459	GFPT2	78.0059	1
ENSDARG00000087555	si:ch73-308l14.2	ENSG00000070814	TCOF1	5.10753	0
ENSDARG00000013016	pole4	ENSG00000115350	POLE4	59.8291	1
ENSDARG00000003789	dennd5b	ENSG00000170456	DENND5B	72.1161	1
ENSDARG00000028539	morc2	ENSG00000133422	MORC2	63.6628	1
ENSDARG00000011597	atxn2l	ENSG00000168488	ATXN2L	36.6454	0
ENSDARG00000086052	si:ch211-106k21.5
ENSDARG00000074217	si:dkey-188i13.6
ENSDARG00000093707	CR385053.1
ENSDARG00000019396	rergla	ENSG00000111404	RERGL	54.1463	1
ENSDARG00000101816	col5a3b
ENSDARG00000024204	mcm3	ENSG00000112118	MCM3	71.3951	1
ENSDARG00000016516	rbm8a	ENSG00000265241	RBM8A	93.6782	1
ENSDARG00000095615	si:dkeyp-86h10.3
ENSDARG00000006901	si:ch1073-459j12.1	ENSG00000106624	AEBP1	39.1192	0
ENSDARG00000089402	si:ch73-281i18.3
ENSDARG00000054793	emc10	ENSG00000161671	EMC10	48.0916	1
ENSDARG00000012848	arih2	ENSG00000177479	ARIH2	80.5274	1
ENSDARG00000016765	scamp3	ENSG00000116521	SCAMP3	58.5014	1
ENSDARG00000096915	si:ch211-107e6.6
ENSDARG00000104089	p3h4	ENSG00000141696	P3H4	52.4027	0
ENSDARG00000094305	si:ch211-226o13.3
ENSDARG00000005284	fbxl15	ENSG00000107872	FBXL15	58	1
ENSDARG00000097215	si:dkey-172k15.3
ENSDARG00000062297	soat1	ENSG00000057252	SOAT1	59.6364	1
ENSDARG00000007943	gabpb2a
ENSDARG00000070437	rpl22	ENSG00000116251	RPL22	95.3125	1
ENSDARG00000070437	rpl22	ENSG00000285629	AL031847.1	90.566	1
ENSDARG00000014910	panx1b	ENSG00000110218	PANX1	53.0516	0
ENSDARG00000097359	CU638693.3
ENSDARG00000044852	wbp2nl	ENSG00000183066	WBP2NL	29.4498	0
ENSDARG00000056741	senp3b	ENSG00000277957	SENP3-EIF4A1	43.3333	0
ENSDARG00000056741	senp3b	ENSG00000161956	SENP3	43.3798	0
ENSDARG00000110797	pimr16
ENSDARG00000114938	CT025695.2
ENSDARG00000053133	b3gnt7l
ENSDARG00000074712	si:ch211-186e20.2
ENSDARG00000074271	get1
ENSDARG00000086262	F2R	ENSG00000181104	F2R	31.7647	1
ENSDARG00000105361	BX571940.1
ENSDARG00000063649	tead3b	ENSG00000007866	TEAD3	71.954	0
ENSDARG00000036045	penkb	ENSG00000181195	PENK	34.4569	1
ENSDARG00000007788	atp2b1b	ENSG00000070961	ATP2B1	80.3279	0
ENSDARG00000056008	atp5mc1	ENSG00000135390	ATP5MC2	64.3312	1
ENSDARG00000040177	rgs16
ENSDARG00000075924	RAPGEF4	ENSG00000091428	RAPGEF4	75.4698	1
ENSDARG00000074548	zbtb17	ENSG00000116809	ZBTB17	58.8889	1
ENSDARG00000024964	patj	ENSG00000132849	PATJ	52.7099	1
ENSDARG00000011573	abcb11a
ENSDARG00000036940	ctss1	ENSG00000136943	CTSV	42.515	0
ENSDARG00000036940	ctss1	ENSG00000135047	CTSL	44.4444	0
ENSDARG00000036940	ctss1	ENSG00000137251	TINAG	15.5462	0
ENSDARG00000036940	ctss1	ENSG00000172543	CTSW	24.734	0
ENSDARG00000036940	ctss1	ENSG00000174080	CTSF	20.4545	0
ENSDARG00000062476	snapc5	ENSG00000174446	SNAPC5	50	1
ENSDARG00000035605	tchp
ENSDARG00000069009	si:ch211-147a11.3	ENSG00000198912	C1orf174	18.5185	0
ENSDARG00000026799	suv39h1a	ENSG00000101945	SUV39H1	59.8109	1
ENSDARG00000059276	hoxd4a	ENSG00000170166	HOXD4	60	1
ENSDARG00000095696	trpm2
ENSDARG00000091938	BX890576.1
ENSDARG00000075598	ambn
ENSDARG00000099076	CU467646.4
ENSDARG00000098837	tgm5l	ENSG00000104055	TGM5	34.4444	0
ENSDARG00000089976	spcs3	ENSG00000129128	SPCS3	82.7778	1
ENSDARG00000086762	gsdmea	ENSG00000105928	GSDME	23.9919	0
ENSDARG00000058225	arpc4l	ENSG00000241553	ARPC4	87.7005	1
ENSDARG00000015860	mtmr9	ENSG00000104643	MTMR9	81.2386	1
ENSDARG00000095214	CU469584.1
ENSDARG00000041362	chmp7	ENSG00000147457	CHMP7	50.5519	1
ENSDARG00000061233	abcc5	ENSG00000114770	ABCC5	73.0689	1
ENSDARG00000045364	trappc3	ENSG00000054116	TRAPPC3	83.5106	1
ENSDARG00000053190	galnt16	ENSG00000100626	GALNT16	66.4875	1
ENSDARG00000100049	BX571954.1
ENSDARG00000097618	FP102073.1
ENSDARG00000092233	vtg1
ENSDARG00000060322	zgc:153654	ENSG00000137959	IFI44L	33.6283	0
ENSDARG00000060322	zgc:153654	ENSG00000137965	IFI44	34.009	0
ENSDARG00000069708	cdc34a
ENSDARG00000011594	smarcb1b	ENSG00000099956	SMARCB1	89.3401	1
ENSDARG00000020529	hacl1	ENSG00000131373	HACL1	64.5329	1
ENSDARG00000099612	zgc:66483
ENSDARG00000062519	abcc13	ENSG00000091262	ABCC6	13.4398	0
ENSDARG00000096433	rock2b	ENSG00000134318	ROCK2	17.147	0
ENSDARG00000073808	WDR31	ENSG00000148225	WDR31	48.5014	1
ENSDARG00000068967	zgc:153372
ENSDARG00000063140	exd3	ENSG00000187609	EXD3	38.6986	0
ENSDARG00000045373	pabpn1
ENSDARG00000070000	txnipb	ENSG00000265972	TXNIP	51.6624	0
ENSDARG00000069129	fhdc3
ENSDARG00000052903	rtkn2b	ENSG00000114993	RTKN	44.5826	1
ENSDARG00000061742	clasrp	ENSG00000104859	CLASRP	68.6944	1
ENSDARG00000044047	slc18b1	ENSG00000146409	SLC18B1	51.0965	1
ENSDARG00000096911	CR759878.1
ENSDARG00000089480	si:dkey-12j5.1
ENSDARG00000062045	il1rapl1a	ENSG00000169306	IL1RAPL1	68.6782	1
ENSDARG00000038069	mgat3a	ENSG00000128268	MGAT3	51.97	0
ENSDARG00000026348	csad	ENSG00000139631	CSAD	60	1
ENSDARG00000077327	ano11
ENSDARG00000101679	cfap52	ENSG00000166596	CFAP52	59.0323	1
ENSDARG00000092578	si:ch211-222e20.4
ENSDARG00000060340	si:dkey-157l19.2
ENSDARG00000092667	si:ch211-271e10.2
ENSDARG00000041137	dhrs13a.3	ENSG00000167536	DHRS13	45.0928	0
ENSDARG00000109991	olfcq4
ENSDARG00000100430	CU634008.1
ENSDARG00000098898	si:ch211-255f4.2
ENSDARG00000093383	BX640539.1
ENSDARG00000016056	mhc1laa
ENSDARG00000010411	epn1	ENSG00000063245	EPN1	50.3021	0
ENSDARG00000098270	znf1053
ENSDARG00000093972	ftr79
ENSDARG00000037675	npm1b
ENSDARG00000061042	gabbr2	ENSG00000136928	GABBR2	75.3454	1
ENSDARG00000076106	ftr43
ENSDARG00000070230	aldh1l2	ENSG00000136010	ALDH1L2	80.39	1
ENSDARG00000089814	znf1042
ENSDARG00000097883	CR759927.2
ENSDARG00000054849	bcat2	ENSG00000105552	BCAT2	62.5	1
ENSDARG00000006754	mllt3	ENSG00000171843	MLLT3	60.7394	1
ENSDARG00000041399	adgre7
ENSDARG00000063624	gfm1	ENSG00000168827	GFM1	75.1948	1
ENSDARG00000042929	tmem120b	ENSG00000188735	TMEM120B	77.2861	1
ENSDARG00000017615	tlx3b
ENSDARG00000002642	sh3gl1b
ENSDARG00000097392	BX465208.1
ENSDARG00000040926	nr2f2	ENSG00000185551	NR2F2	88.6473	1
ENSDARG00000078489	si:ch211-284d12.3
ENSDARG00000104485	si:ch1073-224n8.1
ENSDARG00000101130	coq8b	ENSG00000123815	COQ8B	58.8235	1
ENSDARG00000093413	edil3a	ENSG00000164176	EDIL3	79.1667	1
ENSDARG00000097151	BX324227.1
ENSDARG00000053836	si:ch211-284o19.8
ENSDARG00000098361	nudcd3	ENSG00000015676	NUDCD3	53.1856	1
ENSDARG00000045003	plvapb	ENSG00000130300	PLVAP	18.0995	0
ENSDARG00000003900	gpr61l
ENSDARG00000044356	tp63	ENSG00000073282	TP63	65.2941	1
ENSDARG00000104726	si:ch211-162e15.3	ENSG00000270170	NCBP2AS2	43.4343	0
ENSDARG00000001621	nfyal	ENSG00000001167	NFYA	72.0461	0
ENSDARG00000105383	si:zfos-405g10.4
ENSDARG00000061260	si:dkey-202e22.2
ENSDARG00000093235	TST	ENSG00000128309	MPST	52.9968	1
ENSDARG00000093235	TST	ENSG00000128311	TST	55.8923	1
ENSDARG00000094038	si:ch211-226f6.1
ENSDARG00000075643	ifi35	ENSG00000068079	IFI35	32.2917	0
ENSDARG00000091746	si:dkey-16p6.1
ENSDARG00000101867	si:ch1073-416d2.4
ENSDARG00000057101	rnf180	ENSG00000164197	RNF180	30.9122	0
ENSDARG00000096804	si:dkey-219e21.4
ENSDARG00000059911	bbs7	ENSG00000138686	BBS7	75.6643	1
ENSDARG00000100116	mrps24	ENSG00000062582	MRPS24	59.2814	1
ENSDARG00000100131	cdh29	ENSG00000062038	CDH3	17.7322	0
ENSDARG00000105803	or136-1
ENSDARG00000061204	ddx20	ENSG00000064703	DDX20	48.1796	1
ENSDARG00000097911	CU179756.1
ENSDARG00000054574	znhit1	ENSG00000106400	ZNHIT1	76.6234	1
ENSDARG00000094516	es1
ENSDARG00000041706	vgll2a	ENSG00000170162	VGLL2	58.6751	1
ENSDARG00000086221	si:ch211-226h8.4
ENSDARG00000088898	caln1	ENSG00000183166	CALN1	78.9272	1
ENSDARG00000097035	CR450813.1
ENSDARG00000092379	si:dkeyp-51b9.3
ENSDARG00000017953	tp73
ENSDARG00000104288	hfm1	ENSG00000162669	HFM1	41.6725	1
ENSDARG00000042027	prrx1b	ENSG00000116132	PRRX1	83.6735	1
ENSDARG00000075825	dlec1	ENSG00000165164	CFAP47	6.90304	0
ENSDARG00000012435	spic	ENSG00000166211	SPIC	43.1452	1
ENSDARG00000076321	col28a2a
ENSDARG00000089967	si:ch211-59o9.10
ENSDARG00000069945	p2ry12	ENSG00000169313	P2RY12	52.3392	1
ENSDARG00000094604	si:ch73-256j6.3
ENSDARG00000010516	rpl21	ENSG00000122026	RPL21	85	1
ENSDARG00000070341	or134-1
ENSDARG00000003027	scnm1	ENSG00000163156	SCNM1	46.9565	1
ENSDARG00000099626	BX908721.1
ENSDARG00000104231	opn9
ENSDARG00000089769	hapln1a
ENSDARG00000101474	snapc3	ENSG00000164975	SNAPC3	47.2019	1
ENSDARG00000014329	npm1a	ENSG00000181163	NPM1	47.9592	0
ENSDARG00000092702	si:dkeyp-20e4.8
ENSDARG00000093001	BX323543.1
ENSDARG00000095786	AL928685.1
ENSDARG00000074806	afap1l2	ENSG00000169129	AFAP1L2	51.956	1
ENSDARG00000075098	wdr17	ENSG00000150627	WDR17	79.9546	1
ENSDARG00000056950	epyc	ENSG00000083782	EPYC	52.1739	0
ENSDARG00000105574	si:cabz01009626.1
ENSDARG00000056502	si:ch73-334d15.4	ENSG00000166006	KCNC2	28.2132	0
ENSDARG00000074480	cnksr2a	ENSG00000149970	CNKSR2	74.9516	1
ENSDARG00000102722	itih3b
ENSDARG00000099377	si:cabz01030277.1
ENSDARG00000099144	igfbp3	ENSG00000146674	IGFBP3	48.1481	1
ENSDARG00000026035	ube2b	ENSG00000119048	UBE2B	95.3947	1
ENSDARG00000100311	si:dkey-165e24.1
ENSDARG00000070537	stmn2b	ENSG00000104435	STMN2	65.7754	1
ENSDARG00000113976	pimr162
ENSDARG00000053003	slc35f1	ENSG00000196376	SLC35F1	77.2059	1
ENSDARG00000100554	trgv1
ENSDARG00000015554	zic2a	ENSG00000043355	ZIC2	74.4361	1
ENSDARG00000117135	si:dkey-78l4.13
ENSDARG00000043055	hiat1b	ENSG00000156875	MFSD14A	85.102	0
ENSDARG00000063538	kalrnb	ENSG00000160145	KALRN	1.20265	0
ENSDARG00000110242	BX323083.2
ENSDARG00000094380	zzef1	ENSG00000074755	ZZEF1	59.2367	1
ENSDARG00000102307	taf2	ENSG00000064313	TAF2	81.2344	1
ENSDARG00000054753	col10a1a	ENSG00000123500	COL10A1	53.9706	0
ENSDARG00000038541	ccr12a
ENSDARG00000079056	si:ch211-194c3.5	ENSG00000088854	C20orf194	51.147	0
ENSDARG00000090882	si:rp71-36a1.5
ENSDARG00000094637	CR391921.1
ENSDARG00000076833	atp1b1b	ENSG00000143153	ATP1B1	58.7459	0
ENSDARG00000104273	BX664721.3
ENSDARG00000067889	gltpd2	ENSG00000182327	GLTPD2	25.4296	0
ENSDARG00000054255	tctex1d2	ENSG00000213123	TCTEX1D2	42.9577	1
ENSDARG00000054255	tctex1d2	ENSG00000272741	AC069257.3	41.5094	1
ENSDARG00000015524	prps1a	ENSG00000147224	PRPS1	96.8553	1
ENSDARG00000015524	prps1a	ENSG00000101911	PRPS2	93.7695	1
ENSDARG00000015524	prps1a	ENSG00000229937	PRPS1L1	91.8239	1
ENSDARG00000023168	olfcv1
ENSDARG00000104211	BX548173.2
ENSDARG00000061873	olfcv3
ENSDARG00000109821	si:dkey-156j15.1
ENSDARG00000103998	BX548173.1
ENSDARG00000056923	dbr1	ENSG00000138231	DBR1	57.1691	1
ENSDARG00000026170	hps1	ENSG00000107521	HPS1	50	1
ENSDARG00000039064	st3gal7
ENSDARG00000008095	olfcd1
ENSDARG00000045850	ccdc167	ENSG00000198937	CCDC167	35.0515	0
ENSDARG00000096630	BX908756.1
ENSDARG00000014430	rabgef1	ENSG00000154710	RABGEF1	72.9124	1
ENSDARG00000014430	rabgef1	ENSG00000284461	AC027644.4	26.7241	0
ENSDARG00000105468	zgc:112234
ENSDARG00000100991	chrna3	ENSG00000080644	CHRNA3	72.8713	1
ENSDARG00000096625	si:ch211-286b5.8
ENSDARG00000010169	myd88	ENSG00000172936	MYD88	55.2632	1
ENSDARG00000000540	asdurf	ENSG00000286165	AC012488.2	45.935	0
ENSDARG00000000540	asdurf	ENSG00000138381	ASNSD1	53.4992	1
ENSDARG00000101209	lamb1a	ENSG00000091136	LAMB1	66.7413	0
ENSDARG00000070131	rpp25l	ENSG00000164967	RPP25L	53.9877	1
ENSDARG00000097797	tomm6	ENSG00000214736	TOMM6	39.1892	0
ENSDARG00000098774	si:zfos-741a10.3
ENSDARG00000099651	bin3	ENSG00000147439	BIN3	81.8182	1
ENSDARG00000089749	aqp8b	ENSG00000086159	AQP6	18.4397	0
ENSDARG00000089749	aqp8b	ENSG00000143595	AQP10	16.2791	0
ENSDARG00000036462	rab11fip1b
ENSDARG00000070971	furinb	ENSG00000140564	FURIN	65.3652	0
ENSDARG00000039579	cfd	ENSG00000197766	CFD	34.6154	0
ENSDARG00000053159	zgc:110626	ENSG00000205784	ARRDC5	22.2222	0
ENSDARG00000070465	si:dkey-13n23.3
ENSDARG00000094644	si:dkey-68l7.2
ENSDARG00000011239	ppp1r14aa	ENSG00000167641	PPP1R14A	42.1769	0
ENSDARG00000017036	svilc
ENSDARG00000076888	zgc:171967	ENSG00000089597	GANAB	60.352	0
ENSDARG00000096752	CU459210.1
ENSDARG00000099159	si:ch211-186j3.3
ENSDARG00000059053	slc13a4	ENSG00000164707	SLC13A4	65.016	1
ENSDARG00000055504	si:ch211-212k18.7	ENSG00000129226	CD68	20.339	0
ENSDARG00000096217	si:dkey-51d8.9
ENSDARG00000086416	med11	ENSG00000161920	MED11	63.2479	1
ENSDARG00000060948	dync1i1	ENSG00000158560	DYNC1I1	77.0543	1
ENSDARG00000035468	slc25a25b	ENSG00000148339	SLC25A25	78.6408	1
ENSDARG00000091658	sptssb
ENSDARG00000056490	zgc:110158	ENSG00000130511	SSBP4	79.2208	0
ENSDARG00000096589	BX088594.1
ENSDARG00000099336	mvda	ENSG00000167508	MVD	63.75	1
ENSDARG00000034862	f7	ENSG00000057593	F7	42.7039	1
ENSDARG00000075928	hivep3a	ENSG00000127124	HIVEP3	26.6002	0
ENSDARG00000007494	st3gal8
ENSDARG00000090769	si:dkey-51d8.6
ENSDARG00000099515	ephx4	ENSG00000172031	EPHX4	67.4033	1
ENSDARG00000032373	rnf145b	ENSG00000145860	RNF145	75.9019	0
ENSDARG00000045601	cax1
ENSDARG00000094406	CU633933.1
ENSDARG00000044281	erbin	ENSG00000112851	ERBIN	59.7604	1
ENSDARG00000056162	nr2c2ap	ENSG00000184162	NR2C2AP	50.8982	1
ENSDARG00000079204	adam11	ENSG00000073670	ADAM11	61.7685	1
ENSDARG00000006865	glra4a	ENSG00000188828	GLRA4	81.5348	0
ENSDARG00000045824	zgc:101783
ENSDARG00000095477	CU657977.1
ENSDARG00000094614	BX323458.2
ENSDARG00000054984	zbtb41	ENSG00000177888	ZBTB41	57.3157	1
ENSDARG00000096746	CR381684.1
ENSDARG00000026281	lyrm1	ENSG00000102897	LYRM1	54.918	0
ENSDARG00000008832	neu1	ENSG00000204386	NEU1	53.9759	1
ENSDARG00000035169	layna	ENSG00000204381	LAYN	47.1204	1
ENSDARG00000043095	kctd6a	ENSG00000168301	KCTD6	86.4979	1
ENSDARG00000099532	ubl3a	ENSG00000122042	UBL3	93.1624	1
ENSDARG00000074149	itpr1b	ENSG00000150995	ITPR1	86.1466	1
ENSDARG00000011890	cry4
ENSDARG00000087994	si:ch211-114c17.1
ENSDARG00000091900	si:ch73-54n14.2	ENSG00000143919	CAMKMT	18.2663	0
ENSDARG00000062132	cyp4v8	ENSG00000145476	CYP4V2	56.9524	1
ENSDARG00000053481	entpd5a	ENSG00000187097	ENTPD5	54.6729	1
ENSDARG00000069251	zpax1
ENSDARG00000011317	adra1ba	ENSG00000170214	ADRA1B	54.4231	1
ENSDARG00000058585	chst2b	ENSG00000175040	CHST2	56.0377	1
ENSDARG00000027750	dpp7	ENSG00000176978	DPP7	53.4553	1
ENSDARG00000089021	si:dkey-7f16.3
ENSDARG00000057032	ppm1nb
ENSDARG00000095793	si:dkey-85n7.8
ENSDARG00000097955	CT956066.1
ENSDARG00000110581	mapk4	ENSG00000141639	MAPK4	59.9659	0
ENSDARG00000092895	si:dkey-188i13.11
ENSDARG00000092709	CU463109.1
ENSDARG00000021889	gja3	ENSG00000121743	GJA3	58.8506	1
ENSDARG00000003877	pbrm1	ENSG00000163939	PBRM1	72.6438	1
ENSDARG00000055683	pimr191
ENSDARG00000079571	mfsd4b	ENSG00000173214	MFSD4B	45.7529	1
ENSDARG00000096229	si:dkey-260c8.8	ENSG00000125319	HROB	32.9212	0
ENSDARG00000068704	or108-1
ENSDARG00000044625	pcf11	ENSG00000165494	PCF11	40.7074	1
ENSDARG00000024602	zgc:162964	ENSG00000182827	ACBD3	52.8409	0
ENSDARG00000089467	fam161b	ENSG00000156050	FAM161B	26.1972	1
ENSDARG00000062872	mrs2	ENSG00000124532	MRS2	53.3632	1
ENSDARG00000060707	pex11a	ENSG00000166821	PEX11A	47.7733	1
ENSDARG00000022165	mgst1.2	ENSG00000008394	MGST1	56.129	1
ENSDARG00000007278	ect2	ENSG00000114346	ECT2	68.9278	1
ENSDARG00000038116	gnrhr4
ENSDARG00000102426	zgc:165519	ENSG00000171124	FUT3	34.626	0
ENSDARG00000102426	zgc:165519	ENSG00000156413	FUT6	33.7047	0
ENSDARG00000102426	zgc:165519	ENSG00000130383	FUT5	33.6898	0
ENSDARG00000094059	si:ch211-191j22.7	ENSG00000237452	BHMG1	14.5768	0
ENSDARG00000071562	mtus1a	ENSG00000129422	MTUS1	15.6693	0
ENSDARG00000096300	CR847785.1
ENSDARG00000013858	cdc14aa
ENSDARG00000008398	cacna1c	ENSG00000151067	CACNA1C	78.7283	1
ENSDARG00000024575	kif26bb	ENSG00000066735	KIF26A	26.3018	0
ENSDARG00000096078	BX649516.3
ENSDARG00000097312	CT573316.1
ENSDARG00000098211	wrn	ENSG00000165392	WRN	43.3659	1
ENSDARG00000104380	si:dkey-238k10.2
ENSDARG00000057678	sfrp1b	ENSG00000104332	SFRP1	55.414	1
ENSDARG00000103748	ovca2	ENSG00000262664	OVCA2	46.2555	0
ENSDARG00000095186	BX324164.2
ENSDARG00000058159	ipo8	ENSG00000133704	IPO8	69.3346	1
ENSDARG00000079878	tmem151bb	ENSG00000272442	AL353588.1	64.4444	0
ENSDARG00000079878	tmem151bb	ENSG00000178233	TMEM151B	62.5442	0
ENSDARG00000036038	harbi1	ENSG00000180423	HARBI1	61.8911	1
ENSDARG00000095556	CR318588.4
ENSDARG00000056713	pskh1	ENSG00000159792	PSKH1	81.1321	1
ENSDARG00000059058	vipr1b	ENSG00000114812	VIPR1	55.5799	1
ENSDARG00000063249	mrpl9	ENSG00000143436	MRPL9	44.1948	0
ENSDARG00000079826	gpr174
ENSDARG00000077906	rnf165a	ENSG00000141622	RNF165	65.896	1
ENSDARG00000100716	si:dkey-285b23.4
ENSDARG00000113964	traj17
ENSDARG00000054658	slc34a1b	ENSG00000131183	SLC34A1	58.216	0
ENSDARG00000019205	fam120c	ENSG00000184083	FAM120C	60.1277	1
ENSDARG00000019233	nln	ENSG00000123213	NLN	56.392	1
ENSDARG00000099436	AL844563.1
ENSDARG00000115774	BX681417.21
ENSDARG00000092780	si:ch1073-170o4.1
ENSDARG00000111519	traj15
ENSDARG00000013333	ndufa10	ENSG00000130414	NDUFA10	56.338	1
ENSDARG00000077768	malt1	ENSG00000172175	MALT1	50.7282	0
ENSDARG00000059945	sv2a	ENSG00000159164	SV2A	78.9757	1
ENSDARG00000012539	dnase1	ENSG00000213918	DNASE1	54.6099	1
ENSDARG00000012539	dnase1	ENSG00000167968	DNASE1L2	46.8227	1
ENSDARG00000016177	eif4enif1
ENSDARG00000073996	prickle3	ENSG00000012211	PRICKLE3	47.8049	0
ENSDARG00000117171	pimr118
ENSDARG00000092939	BX537338.1
ENSDARG00000094346	si:ch211-114l13.13
ENSDARG00000089515	si:dkeyp-46h3.5
ENSDARG00000019496	esd	ENSG00000139684	ESD	80.4965	1
ENSDARG00000011797	tent5bb	ENSG00000158246	TENT5B	60.4706	0
ENSDARG00000100361	znf1174
ENSDARG00000075570	ide	ENSG00000119912	IDE	85.8685	1
ENSDARG00000026855	cacna2d4a	ENSG00000151062	CACNA2D4	45.5585	1
ENSDARG00000091131	cry3b
ENSDARG00000098805	vwa11
ENSDARG00000038018	prph2a	ENSG00000112619	PRPH2	64.1618	1
ENSDARG00000070835	tnnc2	ENSG00000101470	TNNC2	78.75	1
ENSDARG00000097511	BX890629.1
ENSDARG00000008329	asic1a	ENSG00000110881	ASIC1	59.4077	0
ENSDARG00000076122	si:ch211-160b11.4
ENSDARG00000021200	nebl	ENSG00000002834	LASP1	59.7701	0
ENSDARG00000045822	tnnt2e
ENSDARG00000023026	pkp2	ENSG00000057294	PKP2	33.7117	0
ENSDARG00000042642	wtap	ENSG00000146457	WTAP	77.0202	1
ENSDARG00000074060	map3k14a	ENSG00000006062	MAP3K14	31.5734	0
ENSDARG00000062448	skor1b	ENSG00000188779	SKOR1	44.47	1
ENSDARG00000039356	zgc:194209
ENSDARG00000098454	BX957236.1
ENSDARG00000103556	si:ch211-218g23.6
ENSDARG00000104746	or130-1
ENSDARG00000093651	ftr25
ENSDARG00000105428	si:zfos-1837d3.1	ENSG00000115306	SPTBN1	6.51438	0
ENSDARG00000079165	galr1b
ENSDARG00000059768	gpatch8	ENSG00000186566	GPATCH8	48.6019	1
ENSDARG00000100588	rpl36	ENSG00000130255	RPL36	92.381	1
ENSDARG00000071774	eef1e1	ENSG00000124802	EEF1E1	57.4713	1
ENSDARG00000071774	eef1e1	ENSG00000265818	EEF1E1-BLOC1S5	50.9934	1
ENSDARG00000044612	c1qb
ENSDARG00000013775	si:dkey-246g23.4	ENSG00000174326	SLC16A11	28.8747	0
ENSDARG00000099114	FP017279.1
ENSDARG00000039863	lifrb
ENSDARG00000058701	nos1apb
ENSDARG00000098578	pdgfab	ENSG00000197461	PDGFA	55.4502	1
ENSDARG00000086458	hdac10	ENSG00000100429	HDAC10	45.142	1
ENSDARG00000092719	AL954655.2
ENSDARG00000087592	BX469925.1
ENSDARG00000095006	CR388079.2
ENSDARG00000060297	arhgap35b
ENSDARG00000101411	wbp11
ENSDARG00000059365	nipal4	ENSG00000172548	NIPAL4	47.4249	1
ENSDARG00000096868	CR385026.1
ENSDARG00000004697	rxrgb	ENSG00000143171	RXRG	70.6264	1
ENSDARG00000071107	wnt7bb	ENSG00000188064	WNT7B	85.6734	1
ENSDARG00000055588	stat5b	ENSG00000126561	STAT5A	73.1738	1
ENSDARG00000055588	stat5b	ENSG00000173757	STAT5B	73.8247	1
ENSDARG00000097696	si:ch73-71c20.5
ENSDARG00000104684	trdc
ENSDARG00000096558	CR556696.1
ENSDARG00000090552	si:dkey-7j14.6	ENSG00000166927	MS4A7	17.9167	0
ENSDARG00000090552	si:dkey-7j14.6	ENSG00000149534	MS4A2	15.5738	0
ENSDARG00000090552	si:dkey-7j14.6	ENSG00000166930	MS4A5	21.5	0
ENSDARG00000090552	si:dkey-7j14.6	ENSG00000149516	MS4A3	17.757	0
ENSDARG00000090552	si:dkey-7j14.6	ENSG00000166928	MS4A14	6.46067	0
ENSDARG00000090552	si:dkey-7j14.6	ENSG00000214782	MS4A18	10.75	0
ENSDARG00000090552	si:dkey-7j14.6	ENSG00000204979	MS4A13	12.5	0
ENSDARG00000090552	si:dkey-7j14.6	ENSG00000172689	MS4A10	12.7341	0
ENSDARG00000090552	si:dkey-7j14.6	ENSG00000156738	MS4A1	11.7845	0
ENSDARG00000090552	si:dkey-7j14.6	ENSG00000166926	MS4A6E	17.6871	0
ENSDARG00000090552	si:dkey-7j14.6	ENSG00000110077	MS4A6A	17.029	0
ENSDARG00000090552	si:dkey-7j14.6	ENSG00000166961	MS4A15	20.4167	0
ENSDARG00000061901	ankrd13a	ENSG00000076513	ANKRD13A	65.0847	1
ENSDARG00000093904	CT030031.1
ENSDARG00000086856	stk35	ENSG00000125834	STK35	54.1199	1
ENSDARG00000044345	cyfip1	ENSG00000273749	CYFIP1	92.8172	1
ENSDARG00000097902	si:ch73-204p21.2
ENSDARG00000087897	macroh2a2	ENSG00000099284	MACROH2A2	73.1183	1
ENSDARG00000112954	hist1h4l	ENSG00000278705	H4C2	100	0
ENSDARG00000112954	hist1h4l	ENSG00000270276	H4C15	100	0
ENSDARG00000112954	hist1h4l	ENSG00000276966	H4C5	100	0
ENSDARG00000112954	hist1h4l	ENSG00000273542	H4C12	100	0
ENSDARG00000112954	hist1h4l	ENSG00000274618	H4C6	100	0
ENSDARG00000112954	hist1h4l	ENSG00000275126	H4C13	100	0
ENSDARG00000112954	hist1h4l	ENSG00000276180	H4C9	100	0
ENSDARG00000112954	hist1h4l	ENSG00000197837	H4-16	100	0
ENSDARG00000112954	hist1h4l	ENSG00000278637	H4C1	100	1
ENSDARG00000112954	hist1h4l	ENSG00000197238	H4C11	100	0
ENSDARG00000112954	hist1h4l	ENSG00000277157	H4C4	100	1
ENSDARG00000112954	hist1h4l	ENSG00000197061	H4C3	100	0
ENSDARG00000096174	CU469524.1
ENSDARG00000012204	CDK18	ENSG00000117266	CDK18	71.4286	1
ENSDARG00000017653	rgs13	ENSG00000127074	RGS13	44.6541	0
ENSDARG00000102515	CR847504.1
ENSDARG00000013607	sema3gb
ENSDARG00000011027	fgfr1a	ENSG00000077782	FGFR1	67.1747	1
ENSDARG00000045444	fzd8a	ENSG00000177283	FZD8	69.1643	1
ENSDARG00000090355	pimr168
ENSDARG00000056704	RAMP1	ENSG00000132329	RAMP1	48.6486	1
ENSDARG00000097688	si:ch73-265h17.5
ENSDARG00000020494	znf330	ENSG00000109445	ZNF330	72.1875	1
ENSDARG00000094154	hist2h3c
ENSDARG00000003077	gpx9	ENSG00000233276	GPX1	32.5123	0
ENSDARG00000060941	ANKFN1	ENSG00000153930	ANKFN1	65.7929	1
ENSDARG00000077664	zgc:110239	ENSG00000136943	CTSV	41.9162	0
ENSDARG00000077664	zgc:110239	ENSG00000135047	CTSL	41.7417	0
ENSDARG00000006598	sgk2b
ENSDARG00000040695	fkbp14	ENSG00000106080	FKBP14	68.7204	1
ENSDARG00000076857	her3	ENSG00000173673	HES3	36.0215	1
ENSDARG00000068549	olfcq14
ENSDARG00000078279	foxp3b
ENSDARG00000030644	gnai3	ENSG00000065135	GNAI3	90.678	1
ENSDARG00000030644	gnai3	ENSG00000127955	GNAI1	90.9604	0
ENSDARG00000054418	ssuh2.2
ENSDARG00000076745	zgc:193811
ENSDARG00000007257	rab5ab
ENSDARG00000099758	igf2bp2b	ENSG00000073792	IGF2BP2	50.9091	0
ENSDARG00000089067	si:dkey-83f18.5
ENSDARG00000099925	BX072564.1
ENSDARG00000058389	ccl19a.1
ENSDARG00000094225	si:dkey-28d5.8
ENSDARG00000053130	pcp4a	ENSG00000183036	PCP4	67.7419	1
ENSDARG00000090847	si:ch211-209l18.4
ENSDARG00000031657	fahd1	ENSG00000180185	FAHD1	56.4516	1
ENSDARG00000053512	crybb2	ENSG00000244752	CRYBB2	75.1219	1
ENSDARG00000045157	si:ch211-147h1.4
ENSDARG00000056914	emg1	ENSG00000126749	EMG1	65.5738	1
ENSDARG00000035452	camkk1a	ENSG00000004660	CAMKK1	60.7143	1
ENSDARG00000045482	stk38l	ENSG00000211455	STK38L	90.0862	1
ENSDARG00000071500	fam207a	ENSG00000160256	FAM207A	33.4783	0
ENSDARG00000005332	lipib	ENSG00000203837	PNLIPRP3	25.4818	0
ENSDARG00000005332	lipib	ENSG00000175535	PNLIP	26.2366	0
ENSDARG00000005332	lipib	ENSG00000188992	LIPI	33.6798	0
ENSDARG00000099047	BX323797.1
ENSDARG00000007129	slc6a16a
ENSDARG00000030964	pde12	ENSG00000174840	PDE12	54.3514	1
ENSDARG00000078901	anks1ab	ENSG00000064999	ANKS1A	26.455	0
ENSDARG00000027183	namptb
ENSDARG00000080015	lrrtm4l1	ENSG00000176204	LRRTM4	49.4078	0
ENSDARG00000088556	si:dkey-1c7.2	ENSG00000162897	FCAMR	7.45234	0
ENSDARG00000096808	si:dkey-287g12.6
ENSDARG00000002745	tdh
ENSDARG00000023532	pinx1	ENSG00000254093	PINX1	47.2561	1
ENSDARG00000093977	si:ch211-220f16.1
ENSDARG00000021389	jag2b	ENSG00000184916	JAG2	58.5622	1
ENSDARG00000021389	jag2b	ENSG00000204301	NOTCH4	17.7234	0
ENSDARG00000008237	sars1	ENSG00000031698	SARS1	78.1716	1
ENSDARG00000045036	cdc42ep4b	ENSG00000179604	CDC42EP4	47.7528	1
ENSDARG00000003570	hsp90b1	ENSG00000166598	HSP90B1	83.5616	1
ENSDARG00000037894	ezh1	ENSG00000108799	EZH1	8.43373	0
ENSDARG00000010721	sept6	ENSG00000125354	SEPTIN6	88.2488	1
ENSDARG00000092126	vtg5
ENSDARG00000040942	pnp6	ENSG00000198805	PNP	63.6678	1
ENSDARG00000006639	lnpk	ENSG00000144320	LNPK	47.9303	0
ENSDARG00000053574	fancd2	ENSG00000144554	FANCD2	51.5296	1
ENSDARG00000062699	nkain4	ENSG00000101198	NKAIN4	69.7115	1
ENSDARG00000012699	bbx	ENSG00000114439	BBX	48.6716	1
ENSDARG00000100381	rock2bl	ENSG00000134318	ROCK2	7.4928	0
ENSDARG00000036571	sema3e	ENSG00000170381	SEMA3E	57.5484	1
ENSDARG00000095315	CR626907.2
ENSDARG00000054797	zgc:153441	ENSG00000169084	DHRSX	32.7273	0
ENSDARG00000004074	bach2b	ENSG00000112182	BACH2	57.0749	1
ENSDARG00000105012	utp23	ENSG00000147679	UTP23	56.2249	1
ENSDARG00000113572	si:dkey-102c8.3
ENSDARG00000089304	si:dkeyp-4f2.1
ENSDARG00000001782	prkacba	ENSG00000165059	PRKACG	71.7949	0
ENSDARG00000052942	aspg
ENSDARG00000027199	smad1	ENSG00000170365	SMAD1	89.8925	1
ENSDARG00000076998	si:ch73-92i20.1	ENSG00000160219	GAB3	9.71039	0
ENSDARG00000105541	si:ch73-335l21.3
ENSDARG00000061180	vps45	ENSG00000136631	VPS45	81.9298	1
ENSDARG00000097169	si:ch73-330k17.3
ENSDARG00000097108	BX649442.2
ENSDARG00000038225	nras	ENSG00000213281	NRAS	90.4762	1
ENSDARG00000088539	ponzr2
ENSDARG00000021812	cherp	ENSG00000085872	CHERP	71.6157	1
ENSDARG00000101575	CU928046.2
ENSDARG00000006580	cldnd
ENSDARG00000052011	rrad	ENSG00000166592	RRAD	65.9091	1
ENSDARG00000087319	tmem121b	ENSG00000183307	TMEM121B	32.1799	1
ENSDARG00000096642	AL954187.1
ENSDARG00000104376	BX927192.2
ENSDARG00000096896	BX004991.1
ENSDARG00000045372	ngdn	ENSG00000129460	NGDN	53.6508	1
ENSDARG00000051981	STX3	ENSG00000166900	STX3	64.0138	1
ENSDARG00000095478	CR392001.1
ENSDARG00000029556	kansl3	ENSG00000114982	KANSL3	62.1868	1
ENSDARG00000078419	filip1a	ENSG00000118407	FILIP1	50.7007	1
ENSDARG00000079939	jmjd1cb	ENSG00000171988	JMJD1C	58.3465	1
ENSDARG00000038881	acaa2	ENSG00000167315	ACAA2	77.0781	1
ENSDARG00000094912	CR749775.2
ENSDARG00000056330	mhc2dbb
ENSDARG00000055523	slc22a6l	ENSG00000149452	SLC22A8	49.0775	1
ENSDARG00000075791	si:dkey-79f11.5	ENSG00000137959	IFI44L	19.2478	0
ENSDARG00000075791	si:dkey-79f11.5	ENSG00000137965	IFI44	20.2703	0
ENSDARG00000041421	taz	ENSG00000102125	TAZ	59.589	1
ENSDARG00000038242	zgc:113333
ENSDARG00000036446	PRKAR2B	ENSG00000005249	PRKAR2B	69.378	1
ENSDARG00000055635	crk	ENSG00000167193	CRK	74.0132	1
ENSDARG00000078696	synpo2lb	ENSG00000166317	SYNPO2L	43.7052	1
ENSDARG00000100313	pip5k1cb	ENSG00000186111	PIP5K1C	64.6393	0
ENSDARG00000089952	dynlrb2	ENSG00000168589	DYNLRB2	67.2	0
ENSDARG00000018743	scamp5a	ENSG00000198794	SCAMP5	80	0
ENSDARG00000068344	mmab	ENSG00000139428	MMAB	51.6	1
ENSDARG00000076332	si:ch211-159i8.4	ENSG00000101825	MXRA5	26.4144	0
ENSDARG00000034933	chchd3b	ENSG00000106554	CHCHD3	40.9483	0
ENSDARG00000040614	sestd1	ENSG00000187231	SESTD1	83.7644	1
ENSDARG00000004154	orai1b	ENSG00000276045	ORAI1	61.4618	1
ENSDARG00000102277	lama1	ENSG00000101680	LAMA1	51.8049	1
ENSDARG00000101093	zgc:162971
ENSDARG00000095745	si:ch73-138e16.3
ENSDARG00000022730	aasdh	ENSG00000157426	AASDH	41.9854	1
ENSDARG00000025218	myo5ab
ENSDARG00000036999	DISP3	ENSG00000204624	DISP3	49.7845	1
ENSDARG00000089245	dusp23b	ENSG00000158716	DUSP23	65.3333	1
ENSDARG00000009280	smyd1a	ENSG00000115593	SMYD1	55.3061	0
ENSDARG00000099026	si:dkey-185m8.2
ENSDARG00000007682	ppdpfa	ENSG00000168333	PPDPFL	32.1429	0
ENSDARG00000007682	ppdpfa	ENSG00000125534	PPDPF	52.6316	0
ENSDARG00000069328	si:dkey-12e7.1
ENSDARG00000068705	tmem168a	ENSG00000146802	TMEM168	58.967	1
ENSDARG00000105173	si:ch211-142b24.2
ENSDARG00000095772	si:dkey-11o1.2
ENSDARG00000011909	itpr2	ENSG00000123104	ITPR2	55.1648	1
ENSDARG00000041623	mt2	ENSG00000087250	MT3	54.4118	1
ENSDARG00000103735	elovl1b	ENSG00000066322	ELOVL1	69.1756	0
ENSDARG00000013346	tasorb	ENSG00000163946	TASOR	31.821	0
ENSDARG00000102750	cdh1	ENSG00000062038	CDH3	48.0097	0
ENSDARG00000076757	ephb1	ENSG00000154928	EPHB1	59.9594	1
ENSDARG00000068701	gpr85	ENSG00000164604	GPR85	94.0541	1
ENSDARG00000068366	si:dkey-154p10.3
ENSDARG00000056934	hepacama	ENSG00000165478	HEPACAM	52.8846	0
ENSDARG00000035771
ENSDARG00000077497	igsf10	ENSG00000152580	IGSF10	35.9512	1
ENSDARG00000031359	cmpk2	ENSG00000134326	CMPK2	38.0846	1
ENSDARG00000102389	ved
ENSDARG00000092762	si:dkey-5i3.1
ENSDARG00000095929	BX664742.2
ENSDARG00000014805	fhl5	ENSG00000112214	FHL5	59.8592	1
ENSDARG00000078839	si:dkey-28o19.1	ENSG00000176204	LRRTM4	61.0829	0
ENSDARG00000058880	cldnj
ENSDARG00000104208	zgc:172128
ENSDARG00000038666	igfbp1b	ENSG00000146678	IGFBP1	33.2046	0
ENSDARG00000041217	xpo6	ENSG00000169180	XPO6	71.0222	1
ENSDARG00000103504	CR855311.4
ENSDARG00000098423	trgv2
[truncated: 38,855 more rows]
